# Supplementary material for: A new structural model for NiFe hydrogenases: an unsaturated analogue of a classic hydrogenase model leads to more enzyme-like Ni—Fe distance and inter­planar fold
Source: Acta Crystallogr E Crystallogr Commun. 2018 Aug 14;74(Pt 9):1222–6. doi: 10.1107/S2056989018010939 (PMC6127701; doi:10.1107/S2056989018010939)
Supplement: Supplementary file 1 [file e-74-01222-sup1.cif]

##############################################################################
#                                                                            #
# This CIF contains the data in a paper accepted for publication in          #
# Acta Crystallographica Section E. It conforms to the requirements of       #
# Notes for Authors for Acta Crystallographica Section E, and has been       #
# peer reviewed under the auspices of the IUCr Commission on Journals.       #
#                                                                            #
# Full details of the Crystallographic Information File format               #
# are given in the paper "The Crystallographic Information File (CIF):       #
# a New Standard Archive File for Crystallography" by S. R. Hall, F. H.      #
# Allen and I. D. Brown [Acta Cryst. (1991), A47, 655-685].                  #
#                                                                            #
# The current version of the core CIF dictionary is obtainable from          #
# ftp://ftp.iucr.org/pub/cif_core.dic.                                       #
#                                                                            #
# Software is freely available for graphical display of the structure(s)     #
# in this CIF. For information consult the CIF software page                 #
# http://www.iucr.org/resources/cif/software.                                #
#                                                                            #
# This file may be used for bona fide research purposes within the           #
# scientific community so long as proper attribution is given to the journal # 
# article from which it was obtained.                                        #
#                                                                            #
##############################################################################
data_I
_database_code_depnum_ccdc_archive 'CCDC 1859284'
_audit_creation_method     'SHELXL-2016/6'
_journal_date_recd_electronic     2018-07-26
_journal_date_accepted     2018-07-30
_journal_name_full     'Acta Crystallographica, Section E'
_journal_year     2018
_journal_volume     74
_journal_issue      9
_journal_page_first     1222
_journal_page_last     1226
_journal_paper_category     GM
_journal_paper_doi     10.1107/S2056989018010939
_journal_coeditor_code     ZL2735
_publ_contact_author_name     'Ulrich Fekl'
_publ_contact_author_address
;
Chemical and Physical Sciences,
University of Toronto Mississauga,
3359 Mississauga Rd,
Mississauga, Ontario, L5L 1C6
Canada
;
_publ_contact_author_email
;
ulrich.fekl@utoronto.ca
;
_publ_contact_author_fax     ?
_publ_contact_author_phone     ?
_publ_section_title
;
A new structural model for NiFe hydrogenases: an unsaturated analogue of a
classic hydrogenase model leads to more enzyme-like Ni---Fe distance and
interplanar fold
;
_publ_section_title_footnote     .
loop_
    _publ_author_name
    _publ_author_footnote
    _publ_author_address
    'Harrison, Daniel J.' .
;
Department of Chemical and Physical Sciences
University of Toronto Mississauga
3359 Mississauga Rd
Mississauga, Ontario
L5L 1C6
Canada
;
    'Lough, Alan J.' .
;
Department of Chemistry
University of Toronto
80 St. George Street
Toronto, Ontario, M5S 3H6
Canada
;
    'Fekl, Ulrich' .
;
Department of Chemical and Physical Sciences
University of Toronto Mississauga
3359 Mississauga Rd
Mississauga, Ontario
L5L 1C6
Canada
;
_publ_section_synopsis
;
The new structural NiFe hydrogenase model [Ni(<i>L</i>')FeCp*(CO)][PF~6~]
[<i>L</i>' = S---C(Me)\\db C(Me)---S---(CH~2~)~3~---S---C(Me)\\db C(Me)---S]
is reported.
;
_chemical_name_systematic
;\
(Carbonyl-1\k<i>C</i>)(1\h^5^-pentamethylcyclopentadienyl)(\m-2,3,9,10-\
tetramethyl-1,4,8,11-tetrathiaundeca-2,9-diene-1,11-diido-\
1\k^2^<i>S</i>,<i>S</i>''':2\k^4^<i>S</i>,<i>S</i>',<i>S</i>'',<i>S</i>''')\
ironnickel(<i>Fe</i>---<i>Ni</i>) hexafluorophosphate
;
_chemical_name_common     ?
_chemical_formula_moiety     'C22 H33 Fe Ni O S4 +, F6 P -'
_chemical_formula_sum     'C22 H33 F6 Fe Ni O P S4'
_chemical_formula_iupac     '[Fe Ni (C10 H15) (C11 H18 S4) (C O)] P F6'
_chemical_formula_weight     701.25
_chemical_melting_point     ?
_shelx_space_group_comment
;
The symmetry employed for this shelxl refinement is uniquely defined
by the following loop, which should always be used as a source of
symmetry information in preference to the above space-group names.
They are only intended as comments.
;
_space_group_crystal_system     orthorhombic
_space_group_name_H-M_alt     'P b c n'
_space_group_name_Hall     '-P 2n 2ab'
loop_
    _space_group_symop_operation_xyz
    'x, y, z'
    '-x+1/2, -y+1/2, z+1/2'
    'x+1/2, -y+1/2, -z'
    '-x, y, -z+1/2'
    '-x, -y, -z'
    'x-1/2, y-1/2, -z-1/2'
    '-x-1/2, y-1/2, z'
    'x, -y, z-1/2'
_cell_length_a     15.4081(3)
_cell_length_b     18.3762(3)
_cell_length_c     19.2154(3)
_cell_angle_alpha     90
_cell_angle_beta     90
_cell_angle_gamma     90
_cell_volume     5440.69(16)
_cell_formula_units_Z     8
_cell_measurement_reflns_used     38285
_cell_measurement_theta_min     2.6
_cell_measurement_theta_max     27.5
_cell_measurement_temperature     150(2)
_exptl_crystal_description     block
_exptl_crystal_colour     green
_exptl_crystal_size_max     0.200
_exptl_crystal_size_mid     0.180
_exptl_crystal_size_min     0.120
_exptl_crystal_density_diffrn     1.712
_exptl_crystal_density_meas     ?
_exptl_crystal_density_method     ?
_exptl_crystal_F_000     2880
_exptl_absorpt_coefficient_mu     1.649
_exptl_absorpt_correction_type     multi-scan
_exptl_absorpt_process_details
;
(SORTAV; Blessing, 1995)
;
_shelx_estimated_absorpt_T_min     0.734
_shelx_estimated_absorpt_T_max     0.827
_exptl_absorpt_correction_T_min     0.759
_exptl_absorpt_correction_T_max     0.850
_diffrn_ambient_temperature     150(2)
_diffrn_radiation_type     MoK\a
_diffrn_radiation_wavelength     0.71073
_diffrn_measurement_device_type     'Nonius KappaCCD'
_diffrn_measurement_method     '\f scans and \w scans with \k offsets'
_diffrn_detector_area_resol_mean     9
_diffrn_reflns_number     38285
_diffrn_reflns_av_R_equivalents     0.0785
_diffrn_reflns_theta_min     2.644
_diffrn_reflns_theta_max     27.479
_diffrn_reflns_theta_full     25.242
_diffrn_measured_fraction_theta_max     0.998
_diffrn_measured_fraction_theta_full     0.999
_diffrn_reflns_limit_h_min     -19
_diffrn_reflns_limit_h_max     19
_diffrn_reflns_limit_k_min     -23
_diffrn_reflns_limit_k_max     23
_diffrn_reflns_limit_l_min     -24
_diffrn_reflns_limit_l_max     24
_refine_special_details     ?
_reflns_number_total     6224
_reflns_number_gt     3874
_reflns_threshold_expression     'I > 2\s(I)'
_refine_ls_structure_factor_coef     Fsqd
_refine_ls_matrix_type     full
_refine_ls_R_factor_all     0.1025
_refine_ls_R_factor_gt     0.0520
_refine_ls_wR_factor_gt     0.1220
_refine_ls_wR_factor_ref     0.1480
_refine_ls_goodness_of_fit_ref     1.070
_refine_ls_restrained_S_all     1.070
_refine_ls_number_reflns     6224
_refine_ls_number_parameters     335
_refine_ls_number_restraints     0
_refine_ls_hydrogen_treatment     constr
_refine_ls_weighting_scheme     calc
_refine_ls_weighting_details
              'w=1/[\s^2^(Fo^2^)+(0.0765P)^2^+2.0266P] where P=(Fo^2^+2Fc^2^)/3'
_atom_sites_solution_hydrogens     geom
_atom_sites_solution_primary     ?
_atom_sites_solution_secondary     ?
_refine_ls_shift/su_max     0.002
_refine_ls_shift/su_mean     0.000
_refine_diff_density_max     1.124
_refine_diff_density_min     -0.726
_refine_ls_extinction_method     none
_refine_ls_extinction_coef     .
loop_
    _atom_type_symbol
    _atom_type_description
    _atom_type_scat_dispersion_real
    _atom_type_scat_dispersion_imag
    _atom_type_scat_source
    'C' 'C' 0.0033 0.0016
                         'International Tables Vol C Tables 4.2.6.8 and 6.1.1.4'
    'H' 'H' 0.0000 0.0000
                         'International Tables Vol C Tables 4.2.6.8 and 6.1.1.4'
    'O' 'O' 0.0106 0.0060
                         'International Tables Vol C Tables 4.2.6.8 and 6.1.1.4'
    'P' 'P' 0.1023 0.0942
                         'International Tables Vol C Tables 4.2.6.8 and 6.1.1.4'
    'F' 'F' 0.0171 0.0103
                         'International Tables Vol C Tables 4.2.6.8 and 6.1.1.4'
    'S' 'S' 0.1246 0.1234
                         'International Tables Vol C Tables 4.2.6.8 and 6.1.1.4'
    'Fe' 'Fe' 0.3463 0.8444
                         'International Tables Vol C Tables 4.2.6.8 and 6.1.1.4'
    'Ni' 'Ni' 0.3393 1.1124
                         'International Tables Vol C Tables 4.2.6.8 and 6.1.1.4'
_computing_data_collection
;
COLLECT (Nonius, 1998)
;
_computing_cell_refinement
;
DENZO-SMN (Otwinowski & Minor, 1997)
;
_computing_data_reduction
;
DENZO-SMN (Otwinowski & Minor, 1997)
;
_computing_structure_solution
;
SHELXS97 (Sheldrick, 2008)
;
_computing_structure_refinement
;
SHELXL2016 (Sheldrick, 2015)
;
_computing_molecular_graphics
;
PLATON (Spek, 2009)
;
_computing_publication_material
;
SHELXTL (Sheldrick, 2008)
;
loop_
    _atom_site_type_symbol
    _atom_site_label
    _atom_site_fract_x
    _atom_site_fract_y
    _atom_site_fract_z
    _atom_site_U_iso_or_equiv
    _atom_site_adp_type
    _atom_site_calc_flag
    _atom_site_occupancy
    _atom_site_disorder_assembly
    _atom_site_disorder_group
    Ni Ni1 0.74296(4) 0.67056(3) 0.52192(3) 0.02311(16) Uani d 1 . .
    Fe Fe1 0.56172(4) 0.71009(3) 0.49879(3) 0.02225(17) Uani d 1 . .
    S S1 0.68117(7) 0.70012(6) 0.42497(5) 0.0256(3) Uani d 1 . .
    S S2 0.79921(7) 0.57496(6) 0.47542(5) 0.0281(3) Uani d 1 . .
    S S3 0.79344(7) 0.64527(6) 0.62343(5) 0.0268(3) Uani d 1 . .
    S S4 0.67593(7) 0.76476(6) 0.56176(5) 0.0256(3) Uani d 1 . .
    O O1 0.5610(2) 0.55947(17) 0.54595(17) 0.0398(8) Uani d 1 . .
    C C1 0.4278(3) 0.7053(2) 0.5115(2) 0.0248(9) Uani d 1 . .
    C C2 0.4585(3) 0.7723(2) 0.5392(2) 0.0265(10) Uani d 1 . .
    C C3 0.4983(3) 0.8115(2) 0.4831(2) 0.0303(10) Uani d 1 . .
    C C4 0.4907(3) 0.7698(2) 0.4222(2) 0.0316(10) Uani d 1 . .
    C C5 0.4483(3) 0.7029(2) 0.4388(2) 0.0276(10) Uani d 1 . .
    C C6 0.3751(3) 0.6504(2) 0.5513(2) 0.0353(11) Uani d 1 . .
    H H6A 0.313257 0.661374 0.545916 0.053 Uiso calc 1 . .
    H H6B 0.390791 0.652574 0.600690 0.053 Uiso calc 1 . .
    H H6C 0.387078 0.601560 0.533256 0.053 Uiso calc 1 . .
    C C7 0.4426(3) 0.7979(3) 0.6122(2) 0.0357(11) Uani d 1 . .
    H H7A 0.380057 0.803763 0.619663 0.054 Uiso calc 1 . .
    H H7B 0.471790 0.844604 0.619491 0.054 Uiso calc 1 . .
    H H7C 0.465444 0.761895 0.645062 0.054 Uiso calc 1 . .
    C C8 0.5361(3) 0.8871(2) 0.4870(3) 0.0452(13) Uani d 1 . .
    H H8A 0.492333 0.922612 0.472476 0.068 Uiso calc 1 . .
    H H8B 0.586638 0.890341 0.456183 0.068 Uiso calc 1 . .
    H H8C 0.554009 0.897320 0.534968 0.068 Uiso calc 1 . .
    C C9 0.5187(4) 0.7927(3) 0.3503(2) 0.0456(13) Uani d 1 . .
    H H9A 0.475279 0.825676 0.330445 0.068 Uiso calc 1 . .
    H H9B 0.524302 0.749593 0.320604 0.068 Uiso calc 1 . .
    H H9C 0.574773 0.817703 0.353096 0.068 Uiso calc 1 . .
    C C10 0.4183(3) 0.6449(3) 0.3899(2) 0.0444(13) Uani d 1 . .
    H H10A 0.355519 0.649373 0.382812 0.067 Uiso calc 1 . .
    H H10B 0.431411 0.596988 0.409703 0.067 Uiso calc 1 . .
    H H10C 0.448205 0.650298 0.345239 0.067 Uiso calc 1 . .
    C C11 0.5660(3) 0.6194(3) 0.5293(2) 0.0278(10) Uani d 1 . .
    C C12 0.6913(3) 0.6181(2) 0.3746(2) 0.0286(10) Uani d 1 . .
    C C13 0.7413(3) 0.5637(2) 0.3961(2) 0.0304(10) Uani d 1 . .
    C C14 0.7606(3) 0.4963(2) 0.5252(2) 0.0278(10) Uani d 1 . .
    H H14A 0.696377 0.496663 0.526437 0.033 Uiso calc 1 . .
    H H14B 0.779375 0.450965 0.501772 0.033 Uiso calc 1 . .
    C C15 0.7957(3) 0.4971(2) 0.5998(2) 0.0358(11) Uani d 1 . .
    H H15A 0.786109 0.448644 0.620841 0.043 Uiso calc 1 . .
    H H15B 0.859172 0.505579 0.598102 0.043 Uiso calc 1 . .
    C C16 0.7548(3) 0.5546(2) 0.6466(2) 0.0328(11) Uani d 1 . .
    H H16A 0.769533 0.544153 0.695734 0.039 Uiso calc 1 . .
    H H16B 0.690822 0.552699 0.641829 0.039 Uiso calc 1 . .
    C C17 0.7331(3) 0.7017(2) 0.6814(2) 0.0292(10) Uani d 1 . .
    C C18 0.6833(3) 0.7532(2) 0.6539(2) 0.0267(10) Uani d 1 . .
    C C19 0.6439(3) 0.6191(3) 0.3059(2) 0.0397(12) Uani d 1 . .
    H H19A 0.673889 0.587331 0.272713 0.060 Uiso calc 1 . .
    H H19B 0.642695 0.668917 0.287647 0.060 Uiso calc 1 . .
    H H19C 0.584335 0.601759 0.312578 0.060 Uiso calc 1 . .
    C C20 0.7620(3) 0.4947(3) 0.3569(2) 0.0411(12) Uani d 1 . .
    H H20A 0.733297 0.495786 0.311395 0.062 Uiso calc 1 . .
    H H20B 0.741350 0.452654 0.383458 0.062 Uiso calc 1 . .
    H H20C 0.824947 0.490988 0.350310 0.062 Uiso calc 1 . .
    C C21 0.7475(3) 0.6871(3) 0.7574(2) 0.0378(12) Uani d 1 . .
    H H21A 0.737458 0.731855 0.783949 0.057 Uiso calc 1 . .
    H H21B 0.807296 0.670606 0.764737 0.057 Uiso calc 1 . .
    H H21C 0.707132 0.649328 0.773176 0.057 Uiso calc 1 . .
    C C22 0.6369(3) 0.8090(3) 0.6972(2) 0.0381(11) Uani d 1 . .
    H H22A 0.676793 0.828725 0.732196 0.057 Uiso calc 1 . .
    H H22B 0.587285 0.786252 0.720573 0.057 Uiso calc 1 . .
    H H22C 0.616285 0.848535 0.667210 0.057 Uiso calc 1 . .
    P P1 1.000000 0.50751(9) 0.750000 0.0338(4) Uani d 1 . .
    P P2 0.500000 0.56829(10) 0.750000 0.0361(4) Uani d 1 . .
    F F1 0.9262(3) 0.44789(18) 0.7508(2) 0.0895(14) Uani d 1 . .
    F F2 0.92696(19) 0.56827(15) 0.75048(16) 0.0518(8) Uani d 1 . .
    F F3 0.9995(2) 0.5074(2) 0.83285(14) 0.0700(10) Uani d 1 . .
    F F4 0.4168(2) 0.5668(2) 0.7027(2) 0.0808(11) Uani d 1 . .
    F F5 0.5402(3) 0.62895(18) 0.70149(18) 0.0727(10) Uani d 1 . .
    F F6 0.5418(2) 0.50624(17) 0.70251(16) 0.0670(10) Uani d 1 . .
loop_
    _atom_site_aniso_label
    _atom_site_aniso_U_11
    _atom_site_aniso_U_22
    _atom_site_aniso_U_33
    _atom_site_aniso_U_12
    _atom_site_aniso_U_13
    _atom_site_aniso_U_23
    Ni1 0.0223(3) 0.0268(3) 0.0202(3) -0.0012(2) -0.0002(2) -0.0010(2)
    Fe1 0.0216(4) 0.0250(3) 0.0201(3) 0.0001(3) 0.0002(2) 0.0023(2)
    S1 0.0247(6) 0.0316(6) 0.0204(5) -0.0003(5) 0.0005(4) 0.0000(4)
    S2 0.0229(6) 0.0327(6) 0.0286(6) 0.0013(5) 0.0008(4) -0.0049(4)
    S3 0.0261(6) 0.0303(6) 0.0242(5) -0.0011(5) -0.0038(4) -0.0004(4)
    S4 0.0269(6) 0.0269(5) 0.0231(5) -0.0013(5) -0.0007(4) -0.0010(4)
    O1 0.036(2) 0.0321(18) 0.051(2) -0.0015(15) 0.0016(16) 0.0102(15)
    C1 0.021(2) 0.028(2) 0.025(2) 0.0042(18) -0.0034(17) 0.0000(17)
    C2 0.022(2) 0.030(2) 0.027(2) 0.0050(18) -0.0023(18) 0.0014(18)
    C3 0.018(2) 0.029(2) 0.044(3) 0.0021(19) 0.001(2) 0.004(2)
    C4 0.025(3) 0.043(3) 0.026(2) 0.009(2) 0.0030(19) 0.011(2)
    C5 0.020(2) 0.039(3) 0.024(2) 0.006(2) -0.0028(17) -0.0011(18)
    C6 0.027(3) 0.034(2) 0.046(3) -0.007(2) 0.003(2) 0.003(2)
    C7 0.031(3) 0.045(3) 0.030(2) 0.005(2) 0.000(2) -0.010(2)
    C8 0.028(3) 0.028(2) 0.079(4) -0.006(2) 0.007(3) 0.010(2)
    C9 0.041(3) 0.060(3) 0.036(3) 0.014(3) 0.009(2) 0.021(2)
    C10 0.036(3) 0.057(3) 0.040(3) 0.007(3) -0.013(2) -0.009(2)
    C11 0.017(2) 0.039(3) 0.027(2) 0.001(2) 0.0023(17) 0.001(2)
    C12 0.027(3) 0.033(2) 0.025(2) -0.002(2) 0.0040(18) -0.0060(18)
    C13 0.029(3) 0.039(3) 0.024(2) 0.001(2) 0.0034(19) -0.0076(19)
    C14 0.023(2) 0.023(2) 0.037(2) 0.0006(18) -0.0029(19) -0.0038(18)
    C15 0.034(3) 0.032(2) 0.042(3) 0.001(2) -0.006(2) 0.004(2)
    C16 0.037(3) 0.031(2) 0.031(2) 0.000(2) -0.003(2) 0.0036(19)
    C17 0.029(3) 0.035(2) 0.023(2) -0.008(2) -0.0010(19) -0.0039(19)
    C18 0.028(3) 0.030(2) 0.021(2) -0.007(2) -0.0012(18) -0.0052(17)
    C19 0.041(3) 0.052(3) 0.026(2) -0.009(3) -0.002(2) -0.006(2)
    C20 0.046(3) 0.045(3) 0.033(2) -0.001(2) 0.003(2) -0.014(2)
    C21 0.044(3) 0.045(3) 0.025(2) -0.003(2) -0.005(2) 0.002(2)
    C22 0.039(3) 0.048(3) 0.027(2) 0.003(2) -0.005(2) -0.010(2)
    P1 0.0388(11) 0.0305(9) 0.0321(9) 0.000 -0.0043(7) 0.000
    P2 0.0311(10) 0.0423(10) 0.0350(9) 0.000 -0.0006(8) 0.000
    F1 0.112(4) 0.055(2) 0.102(3) -0.046(2) 0.036(3) -0.027(2)
    F2 0.0310(18) 0.0563(18) 0.068(2) 0.0122(14) 0.0023(14) 0.0122(15)
    F3 0.060(2) 0.115(3) 0.0349(16) 0.010(2) -0.0033(15) 0.0145(17)
    F4 0.061(2) 0.090(3) 0.092(3) -0.011(2) -0.039(2) 0.017(2)
    F5 0.090(3) 0.0526(19) 0.075(2) -0.0221(19) 0.016(2) 0.0109(17)
    F6 0.089(3) 0.061(2) 0.0507(18) 0.0087(19) 0.0156(18) -0.0130(15)
_geom_special_details
;
 All esds (except the esd in the dihedral angle between two l.s. planes)
 are estimated using the full covariance matrix.  The cell esds are taken
 into account individually in the estimation of esds in distances, angles
 and torsion angles; correlations between esds in cell parameters are only
 used when they are defined by crystal symmetry.  An approximate (isotropic)
 treatment of cell esds is used for estimating esds involving l.s. planes.
;
loop_
    _geom_bond_atom_site_label_1
    _geom_bond_atom_site_label_2
    _geom_bond_site_symmetry_2
    _geom_bond_distance
    _geom_bond_publ_flag
    Ni1 S3 . 2.1507(11) ?
    Ni1 S2 . 2.1530(12) ?
    Ni1 S4 . 2.1563(12) ?
    Ni1 S1 . 2.1616(11) ?
    Ni1 Fe1 . 2.9195(8) ?
    Fe1 C11 . 1.768(5) ?
    Fe1 C1 . 2.080(4) ?
    Fe1 C5 . 2.098(4) ?
    Fe1 C2 . 2.107(4) ?
    Fe1 C3 . 2.126(4) ?
    Fe1 C4 . 2.138(4) ?
    Fe1 S1 . 2.3309(12) ?
    Fe1 S4 . 2.3602(12) ?
    S1 C12 . 1.798(4) ?
    S2 C13 . 1.778(4) ?
    S2 C14 . 1.833(4) ?
    S3 C17 . 1.783(5) ?
    S3 C16 . 1.825(4) ?
    S4 C18 . 1.786(4) ?
    O1 C11 . 1.149(5) ?
    C1 C2 . 1.423(6) ?
    C1 C5 . 1.432(6) ?
    C1 C6 . 1.504(6) ?
    C2 C3 . 1.434(6) ?
    C2 C7 . 1.499(6) ?
    C3 C4 . 1.404(6) ?
    C3 C8 . 1.508(6) ?
    C4 C5 . 1.429(6) ?
    C4 C9 . 1.507(6) ?
    C5 C10 . 1.493(6) ?
    C6 H6A . 0.9800 ?
    C6 H6B . 0.9800 ?
    C6 H6C . 0.9800 ?
    C7 H7A . 0.9800 ?
    C7 H7B . 0.9800 ?
    C7 H7C . 0.9800 ?
    C8 H8A . 0.9800 ?
    C8 H8B . 0.9800 ?
    C8 H8C . 0.9800 ?
    C9 H9A . 0.9800 ?
    C9 H9B . 0.9800 ?
    C9 H9C . 0.9800 ?
    C10 H10A . 0.9800 ?
    C10 H10B . 0.9800 ?
    C10 H10C . 0.9800 ?
    C12 C13 . 1.328(6) ?
    C12 C19 . 1.510(6) ?
    C13 C20 . 1.509(6) ?
    C14 C15 . 1.532(6) ?
    C14 H14A . 0.9900 ?
    C14 H14B . 0.9900 ?
    C15 C16 . 1.524(6) ?
    C15 H15A . 0.9900 ?
    C15 H15B . 0.9900 ?
    C16 H16A . 0.9900 ?
    C16 H16B . 0.9900 ?
    C17 C18 . 1.329(6) ?
    C17 C21 . 1.501(6) ?
    C18 C22 . 1.503(6) ?
    C19 H19A . 0.9800 ?
    C19 H19B . 0.9800 ?
    C19 H19C . 0.9800 ?
    C20 H20A . 0.9800 ?
    C20 H20B . 0.9800 ?
    C20 H20C . 0.9800 ?
    C21 H21A . 0.9800 ?
    C21 H21B . 0.9800 ?
    C21 H21C . 0.9800 ?
    C22 H22A . 0.9800 ?
    C22 H22B . 0.9800 ?
    C22 H22C . 0.9800 ?
    P1 F1 4_756 1.579(3) ?
    P1 F1 . 1.579(3) ?
    P1 F2 . 1.585(3) ?
    P1 F2 4_756 1.585(3) ?
    P1 F3 . 1.592(3) ?
    P1 F3 4_756 1.592(3) ?
    P2 F4 4_656 1.572(3) ?
    P2 F4 . 1.572(3) ?
    P2 F5 4_656 1.580(3) ?
    P2 F5 . 1.580(3) ?
    P2 F6 4_656 1.596(3) ?
    P2 F6 . 1.596(3) ?
loop_
    _geom_angle_atom_site_label_1
    _geom_angle_atom_site_label_2
    _geom_angle_atom_site_label_3
    _geom_angle_site_symmetry_1
    _geom_angle_site_symmetry_3
    _geom_angle
    _geom_angle_publ_flag
    S3 Ni1 S2 . . 93.13(4) ?
    S3 Ni1 S4 . . 91.41(4) ?
    S2 Ni1 S4 . . 174.38(5) ?
    S3 Ni1 S1 . . 174.42(5) ?
    S2 Ni1 S1 . . 91.42(4) ?
    S4 Ni1 S1 . . 83.87(4) ?
    S3 Ni1 Fe1 . . 122.53(4) ?
    S2 Ni1 Fe1 . . 121.66(4) ?
    S4 Ni1 Fe1 . . 52.85(3) ?
    S1 Ni1 Fe1 . . 52.04(3) ?
    C11 Fe1 C1 . . 87.63(18) ?
    C11 Fe1 C5 . . 98.85(18) ?
    C1 Fe1 C5 . . 40.08(15) ?
    C11 Fe1 C2 . . 114.69(18) ?
    C1 Fe1 C2 . . 39.73(15) ?
    C5 Fe1 C2 . . 66.92(16) ?
    C11 Fe1 C3 . . 152.97(19) ?
    C1 Fe1 C3 . . 66.26(16) ?
    C5 Fe1 C3 . . 66.07(17) ?
    C2 Fe1 C3 . . 39.61(16) ?
    C11 Fe1 C4 . . 137.02(19) ?
    C1 Fe1 C4 . . 66.05(16) ?
    C5 Fe1 C4 . . 39.42(17) ?
    C2 Fe1 C4 . . 65.71(16) ?
    C3 Fe1 C4 . . 38.43(17) ?
    C11 Fe1 S1 . . 95.64(14) ?
    C1 Fe1 S1 . . 148.36(12) ?
    C5 Fe1 S1 . . 108.58(12) ?
    C2 Fe1 S1 . . 149.63(12) ?
    C3 Fe1 S1 . . 110.20(12) ?
    C4 Fe1 S1 . . 91.47(12) ?
    C11 Fe1 S4 . . 101.72(14) ?
    C1 Fe1 S4 . . 134.25(11) ?
    C5 Fe1 S4 . . 158.40(12) ?
    C2 Fe1 S4 . . 98.20(12) ?
    C3 Fe1 S4 . . 92.43(13) ?
    C4 Fe1 S4 . . 121.08(13) ?
    S1 Fe1 S4 . . 75.92(4) ?
    C11 Fe1 Ni1 . . 71.28(14) ?
    C1 Fe1 Ni1 . . 157.04(11) ?
    C5 Fe1 Ni1 . . 149.87(12) ?
    C2 Fe1 Ni1 . . 143.21(12) ?
    C3 Fe1 Ni1 . . 132.80(12) ?
    C4 Fe1 Ni1 . . 136.25(12) ?
    S1 Fe1 Ni1 . . 46.99(3) ?
    S4 Fe1 Ni1 . . 46.74(3) ?
    C12 S1 Ni1 . . 102.40(15) ?
    C12 S1 Fe1 . . 117.49(15) ?
    Ni1 S1 Fe1 . . 80.97(4) ?
    C13 S2 C14 . . 101.1(2) ?
    C13 S2 Ni1 . . 104.38(15) ?
    C14 S2 Ni1 . . 107.23(14) ?
    C17 S3 C16 . . 102.0(2) ?
    C17 S3 Ni1 . . 104.64(15) ?
    C16 S3 Ni1 . . 107.48(15) ?
    C18 S4 Ni1 . . 103.04(15) ?
    C18 S4 Fe1 . . 120.33(15) ?
    Ni1 S4 Fe1 . . 80.41(4) ?
    C2 C1 C5 . . 108.6(4) ?
    C2 C1 C6 . . 124.7(4) ?
    C5 C1 C6 . . 126.4(4) ?
    C2 C1 Fe1 . . 71.2(2) ?
    C5 C1 Fe1 . . 70.6(2) ?
    C6 C1 Fe1 . . 128.5(3) ?
    C1 C2 C3 . . 107.2(4) ?
    C1 C2 C7 . . 124.5(4) ?
    C3 C2 C7 . . 128.1(4) ?
    C1 C2 Fe1 . . 69.1(2) ?
    C3 C2 Fe1 . . 70.9(2) ?
    C7 C2 Fe1 . . 129.7(3) ?
    C4 C3 C2 . . 108.5(4) ?
    C4 C3 C8 . . 125.2(4) ?
    C2 C3 C8 . . 126.1(4) ?
    C4 C3 Fe1 . . 71.3(2) ?
    C2 C3 Fe1 . . 69.5(2) ?
    C8 C3 Fe1 . . 128.5(3) ?
    C3 C4 C5 . . 108.8(4) ?
    C3 C4 C9 . . 126.0(4) ?
    C5 C4 C9 . . 125.2(4) ?
    C3 C4 Fe1 . . 70.3(2) ?
    C5 C4 Fe1 . . 68.8(2) ?
    C9 C4 Fe1 . . 128.9(3) ?
    C4 C5 C1 . . 107.0(4) ?
    C4 C5 C10 . . 127.9(4) ?
    C1 C5 C10 . . 124.6(4) ?
    C4 C5 Fe1 . . 71.8(2) ?
    C1 C5 Fe1 . . 69.3(2) ?
    C10 C5 Fe1 . . 130.4(3) ?
    C1 C6 H6A . . 109.5 ?
    C1 C6 H6B . . 109.5 ?
    H6A C6 H6B . . 109.5 ?
    C1 C6 H6C . . 109.5 ?
    H6A C6 H6C . . 109.5 ?
    H6B C6 H6C . . 109.5 ?
    C2 C7 H7A . . 109.5 ?
    C2 C7 H7B . . 109.5 ?
    H7A C7 H7B . . 109.5 ?
    C2 C7 H7C . . 109.5 ?
    H7A C7 H7C . . 109.5 ?
    H7B C7 H7C . . 109.5 ?
    C3 C8 H8A . . 109.5 ?
    C3 C8 H8B . . 109.5 ?
    H8A C8 H8B . . 109.5 ?
    C3 C8 H8C . . 109.5 ?
    H8A C8 H8C . . 109.5 ?
    H8B C8 H8C . . 109.5 ?
    C4 C9 H9A . . 109.5 ?
    C4 C9 H9B . . 109.5 ?
    H9A C9 H9B . . 109.5 ?
    C4 C9 H9C . . 109.5 ?
    H9A C9 H9C . . 109.5 ?
    H9B C9 H9C . . 109.5 ?
    C5 C10 H10A . . 109.5 ?
    C5 C10 H10B . . 109.5 ?
    H10A C10 H10B . . 109.5 ?
    C5 C10 H10C . . 109.5 ?
    H10A C10 H10C . . 109.5 ?
    H10B C10 H10C . . 109.5 ?
    O1 C11 Fe1 . . 173.2(4) ?
    C13 C12 C19 . . 124.2(4) ?
    C13 C12 S1 . . 120.9(3) ?
    C19 C12 S1 . . 114.7(3) ?
    C12 C13 C20 . . 126.9(4) ?
    C12 C13 S2 . . 118.0(3) ?
    C20 C13 S2 . . 114.8(3) ?
    C15 C14 S2 . . 111.4(3) ?
    C15 C14 H14A . . 109.3 ?
    S2 C14 H14A . . 109.3 ?
    C15 C14 H14B . . 109.3 ?
    S2 C14 H14B . . 109.3 ?
    H14A C14 H14B . . 108.0 ?
    C16 C15 C14 . . 114.4(4) ?
    C16 C15 H15A . . 108.7 ?
    C14 C15 H15A . . 108.7 ?
    C16 C15 H15B . . 108.7 ?
    C14 C15 H15B . . 108.7 ?
    H15A C15 H15B . . 107.6 ?
    C15 C16 S3 . . 110.7(3) ?
    C15 C16 H16A . . 109.5 ?
    S3 C16 H16A . . 109.5 ?
    C15 C16 H16B . . 109.5 ?
    S3 C16 H16B . . 109.5 ?
    H16A C16 H16B . . 108.1 ?
    C18 C17 C21 . . 126.8(4) ?
    C18 C17 S3 . . 117.8(3) ?
    C21 C17 S3 . . 115.3(3) ?
    C17 C18 C22 . . 122.7(4) ?
    C17 C18 S4 . . 121.1(3) ?
    C22 C18 S4 . . 116.0(3) ?
    C12 C19 H19A . . 109.5 ?
    C12 C19 H19B . . 109.5 ?
    H19A C19 H19B . . 109.5 ?
    C12 C19 H19C . . 109.5 ?
    H19A C19 H19C . . 109.5 ?
    H19B C19 H19C . . 109.5 ?
    C13 C20 H20A . . 109.5 ?
    C13 C20 H20B . . 109.5 ?
    H20A C20 H20B . . 109.5 ?
    C13 C20 H20C . . 109.5 ?
    H20A C20 H20C . . 109.5 ?
    H20B C20 H20C . . 109.5 ?
    C17 C21 H21A . . 109.5 ?
    C17 C21 H21B . . 109.5 ?
    H21A C21 H21B . . 109.5 ?
    C17 C21 H21C . . 109.5 ?
    H21A C21 H21C . . 109.5 ?
    H21B C21 H21C . . 109.5 ?
    C18 C22 H22A . . 109.5 ?
    C18 C22 H22B . . 109.5 ?
    H22A C22 H22B . . 109.5 ?
    C18 C22 H22C . . 109.5 ?
    H22A C22 H22C . . 109.5 ?
    H22B C22 H22C . . 109.5 ?
    F1 P1 F1 4_756 . 92.2(3) ?
    F1 P1 F2 4_756 . 179.1(2) ?
    F1 P1 F2 . . 88.70(19) ?
    F1 P1 F2 4_756 4_756 88.70(19) ?
    F1 P1 F2 . 4_756 179.11(19) ?
    F2 P1 F2 . 4_756 90.4(2) ?
    F1 P1 F3 4_756 . 90.73(19) ?
    F1 P1 F3 . . 89.21(19) ?
    F2 P1 F3 . . 89.51(17) ?
    F2 P1 F3 4_756 . 90.56(17) ?
    F1 P1 F3 4_756 4_756 89.21(19) ?
    F1 P1 F3 . 4_756 90.73(19) ?
    F2 P1 F3 . 4_756 90.56(17) ?
    F2 P1 F3 4_756 4_756 89.51(17) ?
    F3 P1 F3 . 4_756 179.9(3) ?
    F4 P2 F4 4_656 . 178.0(3) ?
    F4 P2 F5 4_656 4_656 89.5(2) ?
    F4 P2 F5 . 4_656 91.9(2) ?
    F4 P2 F5 4_656 . 91.9(2) ?
    F4 P2 F5 . . 89.5(2) ?
    F5 P2 F5 4_656 . 90.2(3) ?
    F4 P2 F6 4_656 4_656 89.2(2) ?
    F4 P2 F6 . 4_656 89.4(2) ?
    F5 P2 F6 4_656 4_656 90.47(18) ?
    F5 P2 F6 . 4_656 178.67(19) ?
    F4 P2 F6 4_656 . 89.4(2) ?
    F4 P2 F6 . . 89.2(2) ?
    F5 P2 F6 4_656 . 178.66(19) ?
    F5 P2 F6 . . 90.47(18) ?
    F6 P2 F6 4_656 . 88.8(3) ?
loop_
    _geom_torsion_atom_site_label_1
    _geom_torsion_atom_site_label_2
    _geom_torsion_atom_site_label_3
    _geom_torsion_atom_site_label_4
    _geom_torsion_site_symmetry_1
    _geom_torsion_site_symmetry_2
    _geom_torsion_site_symmetry_3
    _geom_torsion_site_symmetry_4
    _geom_torsion
    _geom_torsion_publ_flag
    C5 C1 C2 C3 . . . . 0.0(5) ?
    C6 C1 C2 C3 . . . . -174.6(4) ?
    Fe1 C1 C2 C3 . . . . 61.0(3) ?
    C5 C1 C2 C7 . . . . 174.4(4) ?
    C6 C1 C2 C7 . . . . -0.2(7) ?
    Fe1 C1 C2 C7 . . . . -124.5(4) ?
    C5 C1 C2 Fe1 . . . . -61.0(3) ?
    C6 C1 C2 Fe1 . . . . 124.4(4) ?
    C1 C2 C3 C4 . . . . 1.0(5) ?
    C7 C2 C3 C4 . . . . -173.2(4) ?
    Fe1 C2 C3 C4 . . . . 60.9(3) ?
    C1 C2 C3 C8 . . . . 176.8(4) ?
    C7 C2 C3 C8 . . . . 2.6(8) ?
    Fe1 C2 C3 C8 . . . . -123.3(5) ?
    C1 C2 C3 Fe1 . . . . -59.9(3) ?
    C7 C2 C3 Fe1 . . . . 125.9(5) ?
    C2 C3 C4 C5 . . . . -1.6(5) ?
    C8 C3 C4 C5 . . . . -177.4(4) ?
    Fe1 C3 C4 C5 . . . . 58.2(3) ?
    C2 C3 C4 C9 . . . . 175.9(4) ?
    C8 C3 C4 C9 . . . . 0.1(7) ?
    Fe1 C3 C4 C9 . . . . -124.3(5) ?
    C2 C3 C4 Fe1 . . . . -59.7(3) ?
    C8 C3 C4 Fe1 . . . . 124.4(5) ?
    C3 C4 C5 C1 . . . . 1.6(5) ?
    C9 C4 C5 C1 . . . . -176.0(4) ?
    Fe1 C4 C5 C1 . . . . 60.7(3) ?
    C3 C4 C5 C10 . . . . 173.4(4) ?
    C9 C4 C5 C10 . . . . -4.2(7) ?
    Fe1 C4 C5 C10 . . . . -127.5(5) ?
    C3 C4 C5 Fe1 . . . . -59.1(3) ?
    C9 C4 C5 Fe1 . . . . 123.3(4) ?
    C2 C1 C5 C4 . . . . -1.0(5) ?
    C6 C1 C5 C4 . . . . 173.5(4) ?
    Fe1 C1 C5 C4 . . . . -62.3(3) ?
    C2 C1 C5 C10 . . . . -173.1(4) ?
    C6 C1 C5 C10 . . . . 1.4(7) ?
    Fe1 C1 C5 C10 . . . . 125.5(4) ?
    C2 C1 C5 Fe1 . . . . 61.4(3) ?
    C6 C1 C5 Fe1 . . . . -124.2(4) ?
    Ni1 S1 C12 C13 . . . . -10.7(4) ?
    Fe1 S1 C12 C13 . . . . -96.8(4) ?
    Ni1 S1 C12 C19 . . . . 173.1(3) ?
    Fe1 S1 C12 C19 . . . . 86.9(3) ?
    C19 C12 C13 C20 . . . . 1.5(8) ?
    S1 C12 C13 C20 . . . . -174.4(4) ?
    C19 C12 C13 S2 . . . . 174.9(3) ?
    S1 C12 C13 S2 . . . . -1.0(5) ?
    C14 S2 C13 C12 . . . . 123.5(4) ?
    Ni1 S2 C13 C12 . . . . 12.2(4) ?
    C14 S2 C13 C20 . . . . -62.3(4) ?
    Ni1 S2 C13 C20 . . . . -173.6(3) ?
    C13 S2 C14 C15 . . . . -174.9(3) ?
    Ni1 S2 C14 C15 . . . . -65.9(3) ?
    S2 C14 C15 C16 . . . . 72.5(4) ?
    C14 C15 C16 S3 . . . . -73.0(4) ?
    C17 S3 C16 C15 . . . . 177.2(3) ?
    Ni1 S3 C16 C15 . . . . 67.5(3) ?
    C16 S3 C17 C18 . . . . -122.3(4) ?
    Ni1 S3 C17 C18 . . . . -10.4(4) ?
    C16 S3 C17 C21 . . . . 60.1(4) ?
    Ni1 S3 C17 C21 . . . . 172.0(3) ?
    C21 C17 C18 C22 . . . . 3.9(7) ?
    S3 C17 C18 C22 . . . . -173.4(3) ?
    C21 C17 C18 S4 . . . . 178.1(4) ?
    S3 C17 C18 S4 . . . . 0.8(5) ?
    Ni1 S4 C18 C17 . . . . 9.1(4) ?
    Fe1 S4 C18 C17 . . . . 95.5(4) ?
    Ni1 S4 C18 C22 . . . . -176.3(3) ?
    Fe1 S4 C18 C22 . . . . -89.9(3) ?
_shelx_hkl_file
;
   0   0   3    0.00    0.13
   0   0  -3    0.38    0.25
   0   0  -4 1367.86   45.81
   0   0   4 1404.56   45.34
   0   0   5    0.13    0.25
   0   0  -5    0.13    0.25
   0   0  -6  253.52   10.09
   0   0   6  259.85    9.15
   0   0   7   -0.13    0.38
   0   0  -7   -0.25    0.38
   0   0   8  478.77   16.60
   0   0  -8  466.78   16.48
   0   0   9   -0.50    0.38
   0   0  -9    0.00    0.50
   0   0 -10   13.77    1.25
   0   0  10   10.20    1.01
   0   0 -11    0.62    0.75
   0   0  11    0.75    0.50
   0   0  12   50.39    2.75
   0   0  12   51.89    3.38
   0   0 -12   54.06    3.25
   0   0 -13   -0.37    0.75
   0   0  13    0.00    1.13
   0   0 -13    0.75    0.75
   0   0  14   -1.26    0.88
   0   0 -14    0.25    0.87
   0   0 -14    0.62    0.75
   0   0 -15    0.00    0.62
   0   0 -15   -0.50    0.87
   0   0  15    1.01    1.39
   0   0 -16  165.38    6.65
   0   0 -16  158.86    9.33
   0   0  16  154.60    8.53
   0   0 -17   -0.24    0.98
   0   0 -17    2.11    1.12
   0   0  17    0.51    1.79
   0   0 -18   49.55    3.17
   0   0 -18   43.48    3.97
   0   0  18   38.48    4.11
   0   0  19   -1.55    1.80
   0   0 -19    0.73    0.85
   0   0 -19    0.99    1.24
   0   0 -20    1.93    1.21
   0   0 -20    3.34    1.48
   0   0  20    2.33    1.68
   0   0 -21   -0.96    1.32
   0   0  21   -0.91    2.34
   0   0  22  110.84   10.96
   0   0 -22  145.33    6.99
   0   0  23   -0.39    3.01
   0   0  24    0.79    3.28
   0   1  -3    0.25    0.13
   0  -1  -3   -0.13    0.25
   0   1  -3    0.25    0.13
   0   1   3   -0.38    0.26
   0   1  -4    0.25    0.13
   0   1  -4    0.13    0.13
   0   1   4    0.51    0.38
   0  -1  -4    0.38    0.25
   0  -1   5   -0.13    0.13
   0  -1  -5   -0.25    0.38
   0   1   5   -0.38    0.26
   0   1  -5   -0.13    0.25
   0   1  -6    0.00    0.25
   0  -1   6    0.25    0.25
   0   1   6   -0.64    0.38
   0  -1  -6    0.00    0.25
   0  -1  -7    0.50    0.38
   0   1  -7   -0.13    0.25
   0  -1   7   -0.25    0.25
   0   1   7    0.25    0.38
   0   1   8   -0.25    0.51
   0   1  -8    0.50    0.38
   0  -1   8    0.00    0.38
   0  -1  -8    0.25    0.50
   0   1  -9   -0.25    0.38
   0  -1  -9   -0.13    0.63
   0   1  -9    0.00    0.25
   0   1   9   -0.38    0.38
   0   1 -10   -0.13    0.50
   0   1  10    0.13    0.51
   0  -1 -10   -0.13    0.50
   0   1 -10    0.87    0.50
   0   1 -11    0.13    0.50
   0  -1 -11    0.12    0.62
   0   1  11    1.25    1.12
   0   1 -11    0.75    0.62
   0   1  11   -1.14    0.76
   0  -1 -12    0.37    0.75
   0   1 -12   -0.12    0.37
   0   1  12    0.50    0.88
   0   1 -12    0.12    0.50
   0   1  12   -0.13    0.88
   0   1  13    0.25    0.88
   0   1  13   -0.13    0.63
   0   1 -13   -0.25    0.62
   0   1 -13   -0.37    0.62
   0  -1 -13    0.37    0.87
   0  -1  13    0.00    0.75
   0   1  14   -0.12    1.00
   0   1 -14    0.00    0.62
   0  -1  14   -1.39    1.13
   0   1  14    0.38    0.88
   0  -1 -14   -1.12    0.87
   0   1 -15   -0.24    0.49
   0   1  15    0.37    0.99
   0   1  15   -0.51    1.39
   0  -1 -15   -0.25    0.99
   0   1 -15    0.62    0.75
   0  -1  15    1.39    1.39
   0   1  16   -1.14    1.14
   0  -1 -16    0.25    0.74
   0  -1  16   -0.13    1.02
   0   1 -16   -0.73    0.85
   0   1 -16    1.37    0.87
   0  -1 -16   -0.49    0.74
   0   1  17    1.28    1.40
   0   1 -17    0.25    0.87
   0  -1 -17   -0.74    0.74
   0  -1 -17   -1.72    1.11
   0   1 -17    0.24    0.85
   0  -1  17    0.26    1.53
   0   1 -18   -0.12    0.87
   0  -1  18   -1.80    1.03
   0   1 -18    0.48    0.97
   0  -1 -18   -0.49    0.73
   0  -1 -18    1.24    1.36
   0   1  18   -2.69    1.79
   0   1 -19    0.25    0.99
   0   1  19    0.00    1.41
   0   1 -19    1.32    0.96
   0  -1 -19   -1.59    1.22
   0  -1 -19    1.36    1.36
   0  -1  19   -0.64    1.16
   0   1  20    3.36    2.45
   0   1 -20    1.08    1.08
   0  -1 -20    0.24    1.46
   0  -1  20    2.59    2.20
   0   1 -20    1.85    1.11
   0   1 -21    0.60    1.20
   0   1  21    0.26    1.56
   0  -1  21    0.78    1.56
   0  -1 -21   -0.24    0.97
   0  -1  22   -0.91    1.57
   0   1  22   -2.34    2.60
   0  -1 -22   -1.81    1.57
   0  -1  23    0.79    2.88
   0   1  23    0.26    2.22
   0   1  24    3.41    3.54
   0  -1  24   -0.79    1.97
   0  -2  -2 1854.84   61.15
   0   2   2 1839.94   61.13
   0   2   2 1933.54   60.27
   0   2   3   66.08    3.33
   0  -2  -3   67.03    3.04
   0   2  -3   72.25    2.49
   0   2   3   68.69    3.09
   0  -2   3   73.47    2.60
   0   2   4   14.07    1.11
   0  -2  -4   14.77    1.01
   0   2   4   12.81    1.03
   0  -2   4   12.68    0.63
   0   2  -4   13.50    0.61
   0   2   5   84.33    3.83
   0  -2  -5   76.22    3.53
   0   2   5   79.89    3.72
   0   2  -5   82.49    3.03
   0   2  -5   80.57    2.91
   0  -2  -6   96.08    4.16
   0   2  -6   92.86    3.66
   0   2  -6   98.25    3.67
   0   2   6   99.67    4.36
   0   2  -7  130.26    4.91
   0  -2  -7  133.70    5.78
   0   2   7  130.51    5.76
   0   2   7  135.10    6.07
   0   2  -7  136.61    4.80
   0   2  -8   13.66    0.86
   0  -2  -8   15.42    1.25
   0   2   8   16.11    1.74
   0   2  -8   15.95    0.88
   0   2   8   14.94    1.53
   0   2   9  397.37   15.68
   0   2   9  408.94   15.83
   0   2  -9  439.53   14.55
   0   2  -9  405.01   14.72
   0  -2  -9  438.98   15.81
   0   2 -10   91.89    3.77
   0   2 -10   91.61    3.81
   0  -2 -10   85.59    4.38
   0   2  10   93.71    4.71
   0  -2 -11   60.76    3.37
   0   2 -11   60.23    2.76
   0   2  11   63.65    3.75
   0   2  11   60.62    3.43
   0   2 -11   62.95    2.82
   0   2  12   48.93    3.29
   0   2  12   46.69    3.63
   0   2 -12   53.96    2.44
   0   2 -12   60.53    2.51
   0  -2 -12   51.95    2.99
   0   2 -13   31.97    1.87
   0   2 -13   31.87    1.83
   0  -2 -13   32.35    2.49
   0   2  13   27.12    2.89
   0   2  13   30.49    2.39
   0   2  14  334.40   12.83
   0  -2 -14  346.54   12.96
   0   2 -14  345.29   12.51
   0  -2  14  317.15   12.90
   0   2 -14  344.92   12.13
   0   2  14  331.74   15.14
   0  -2  15   -0.25    0.89
   0   2  15    4.68    1.39
   0   2  15    2.00    1.25
   0  -2 -15    1.49    1.24
   0   2 -15    0.36    0.72
   0   2 -15    1.37    0.75
   0  -2  16   86.34    5.48
   0   2  16   89.65    5.60
   0   2 -16  101.55    4.85
   0  -2 -16   97.55    6.45
   0   2 -16   98.20    4.34
   0   2  16   94.68    6.48
   0   2  17   14.14    2.42
   0   2 -17   25.19    1.99
   0  -2  17   19.58    2.43
   0  -2 -17   22.66    2.72
   0  -2 -17   26.60    2.72
   0   2  18   66.01    5.25
   0  -2 -18   63.93    5.20
   0   2 -18   71.96    4.22
   0  -2  18   59.40    4.89
   0   2 -18   76.61    3.72
   0  -2 -18   63.40    4.93
   0  -2 -19   -0.25    1.61
   0  -2  19   -0.26    1.81
   0  -2 -19    1.59    1.47
   0   2  19   -1.41    1.41
   0   2 -19    0.00    0.74
   0   2 -19    1.67    1.08
   0  -2  20    5.58    1.82
   0  -2 -20    7.07    1.71
   0   2 -20    7.28    1.23
   0   2  20    6.19    2.19
   0   2 -20   10.52    1.55
   0   2 -21    0.72    0.84
   0   2  21    0.52    2.46
   0  -2 -21    0.49    1.58
   0  -2  21   -1.82    1.43
   0   2  22    1.82    2.08
   0  -2 -22   -0.36    2.05
   0  -2  22   -2.09    2.22
   0  -2 -23    0.60    1.45
   0  -2  23    1.97    2.76
   0   2  23   -0.65    3.00
   0  -2  24    1.71    3.16
   0   2  24   -1.96    2.49
   0  -3   0    0.13    0.25
   0  -3   0    0.26    0.26
   0   3   0    0.00    0.25
   0   3   0    0.26    0.26
   0   3  -1    0.00    0.26
   0   3   1   -0.26    0.26
   0  -3  -1    0.37    0.25
   0  -3   1    0.13    0.25
   0  -3  -1   -0.13    0.25
   0  -3   1   -0.26    0.13
   0   3   1    0.25    0.25
   0  -3  -2   -0.38    0.38
   0  -3   2    0.13    0.13
   0  -3  -2    0.12    0.25
   0   3   2   -0.51    0.26
   0   3  -2    0.25    0.25
   0   3   2   -0.37    0.25
   0   3   3   -0.26    0.38
   0  -3   3    0.51    0.25
   0  -3  -3    0.00    0.51
   0   3  -3    0.25    0.13
   0   3  -4    0.00    0.13
   0  -3   4    0.12    0.12
   0  -3  -4    0.38    0.38
   0   3   4   -0.13    0.51
   0   3   5   -0.62    0.62
   0  -3   5    0.00    0.12
   0   3   5    0.26    0.39
   0   3  -5    0.12    0.12
   0  -3  -5    0.00    0.38
   0  -3  -6    0.13    0.63
   0   3   6   -0.13    0.39
   0   3   6    0.74    0.62
   0   3  -6    0.00    0.13
   0   3  -6    0.24    0.12
   0   3  -7    0.13    0.13
   0   3  -7    0.24    0.24
   0   3   7    0.51    0.77
   0   3   7    0.12    0.62
   0  -3  -7    0.00    0.63
   0   3   8    0.37    0.62
   0   3  -8    0.00    0.25
   0  -3  -8   -0.13    0.50
   0   3  -8    0.12    0.24
   0   3   8    0.13    0.51
   0   3   9    0.99    1.12
   0   3   9   -0.51    0.64
   0   3  -9   -0.24    0.24
   0  -3  -9    0.75    0.63
   0   3  -9    0.00    0.25
   0   3 -10    0.50    0.38
   0   3 -10   -0.36    0.36
   0  -3 -10    0.00    0.87
   0   3  10    0.13    0.89
   0   3  10    0.00    0.75
   0   3 -11    0.36    0.36
   0   3 -11   -0.25    0.38
   0   3  11   -1.25    1.12
   0   3  11    0.89    1.02
   0  -3 -11   -0.25    0.62
   0   3 -12    0.00    0.36
   0   3 -12    0.50    0.38
   0   3  12    0.00    0.88
   0   3  12   -0.89    0.76
   0  -3 -12   -0.62    0.62
   0   3 -13   -0.12    0.36
   0   3  13    0.75    1.13
   0   3 -13   -0.25    0.37
   0   3  13    0.00    0.76
   0  -3 -13   -0.87    0.75
   0   3 -14   -0.95    0.48
   0   3  14   -0.38    0.88
   0   3 -14   -0.25    0.50
   0  -3 -14    0.87    1.12
   0   3  14    0.50    1.13
   0   3  15    0.38    1.26
   0   3 -15   -0.95    0.48
   0   3 -15   -0.12    0.37
   0  -3 -15    0.50    0.99
   0   3  15   -0.63    1.26
   0  -3  15    0.00    1.14
   0   3  16   -0.38    1.27
   0  -3  16   -0.51    1.27
   0  -3 -16    0.50    0.99
   0   3 -16    0.12    0.60
   0   3  16    0.12    0.87
   0   3 -16    0.62    0.62
   0   3  17   -0.62    0.87
   0  -3  17    3.07    1.67
   0   3  17    0.13    1.27
   0  -3 -17    0.37    1.36
   0   3 -17   -0.48    0.60
   0  -3  18   -1.03    1.03
   0   3 -18   -0.12    0.60
   0   3  18    1.79    2.17
   0   3  18    0.12    1.36
   0   3 -18    0.37    0.62
   0  -3 -18   -1.73    1.48
   0   3  19   -1.67    2.05
   0   3 -19    0.00    0.49
   0  -3 -19   -0.74    1.73
   0  -3 -19   -0.86    0.98
   0  -3  19   -1.03    1.03
   0   3 -19   -0.12    0.60
   0   3  20    1.03    1.80
   0   3 -20    0.00    0.72
   0   3 -20    0.37    0.74
   0  -3  20   -2.73    1.30
   0  -3 -20   -0.73    1.83
   0   3  21   -0.78    1.81
   0  -3  21   -0.26    1.43
   0  -3 -21   -2.31    1.22
   0  -3  22    1.70    2.09
   0   3  22   -0.13    2.72
   0  -3 -22   -3.63    1.70
   0  -3  23    2.36    2.63
   0   3  23    3.12    2.60
   0  -3 -23   -0.36    1.45
   0   3  24   -4.44    3.79
   0   4   0  256.14    9.78
   0   4   0  247.75    9.36
   0  -4   0  248.08    9.45
   0  -4   0  251.32    9.19
   0   4   1   76.22    3.46
   0   4  -1   77.50    3.33
   0  -4  -1   81.03    3.44
   0   4   1   82.00    3.38
   0  -4  -1   76.88    3.38
   0  -4   1   73.61    3.33
   0  -4   1   75.93    3.41
   0   4  -1   75.72    3.26
   0   4   2    1.37    0.50
   0   4   2    0.64    0.38
   0  -4   2    1.03    0.26
   0  -4  -2    1.74    0.62
   0   4  -2    0.51    0.38
   0  -4   2    0.75    0.25
   0  -4  -2    0.76    0.51
   0  -4   3    8.19    0.64
   0   4   3    6.84    0.87
   0   4  -3    7.76    0.64
   0  -4  -3    6.19    0.76
   0   4   3    7.32    0.90
   0  -4   4    1.39    0.25
   0   4   4    2.06    0.77
   0  -4  -4    2.65    0.63
   0   4   4    1.37    0.62
   0   4  -4    1.78    0.25
   0  -4   5    0.13    0.13
   0   4   5    0.25    0.50
   0   4   5    0.90    0.77
   0  -4  -5    0.38    0.50
   0   4  -5    0.13    0.13
   0   4   6    2.73    0.74
   0  -4   6    3.34    0.25
   0   4   6    3.86    0.90
   0  -4  -6    3.77    0.75
   0   4  -6    3.53    0.25
   0   4   7  115.19    5.02
   0  -4  -7  122.43    5.52
   0   4  -7   81.60    3.76
   0   4  -7  125.33    3.77
   0   4   7  115.29    5.47
   0   4   8   80.58    4.36
   0   4   8   82.86    3.99
   0   4  -8   89.24    2.36
   0  -4  -8   89.20    4.13
   0   4  -8   30.68    2.26
   0   4   9  425.89   17.10
   0   4   9  414.92   16.47
   0  -4  -9  430.36   15.40
   0   4  -9  442.88   13.55
   0   4  -9  397.01   13.61
   0   4  10   42.28    3.12
   0   4  10   37.28    2.69
   0   4 -10   42.15    1.63
   0   4 -10   44.68    1.59
   0  -4 -10   37.03    2.62
   0   4  11  478.95   19.08
   0  -4 -11  487.36   17.84
   0   4 -11  467.56   15.42
   0   4  11  443.66   19.15
   0   4 -11  488.05   15.08
   0   4 -12  337.59   11.38
   0  -4 -12  335.97   14.69
   0   4  12  331.55   14.80
   0   4 -12  353.00   10.91
   0   4  12  336.29   13.67
   0   4 -13  261.82    8.46
   0   4  13  257.19   11.08
   0  -4 -13  255.18   12.31
   0   4  13  255.54   11.82
   0   4 -13  256.45    8.73
   0   4  14  102.03    5.70
   0   4 -14  109.41    3.86
   0   4 -14  107.85    3.74
   0   4  14   98.97    6.55
   0  -4 -14  110.80    6.70
   0   4 -15   82.97    2.90
   0   4 -15   82.52    2.98
   0  -4 -15   80.70    5.57
   0  -4  15   69.89    4.32
   0   4  15   74.64    5.18
   0   4  15   81.06    4.92
   0   4  16   15.93    2.38
   0   4 -16   18.58    1.09
   0  -4 -16   19.53    2.47
   0  -4  16   13.39    2.04
   0   4 -16   19.66    1.11
   0   4  16   11.02    2.66
   0   4  17    2.12    1.62
   0   4  17    5.85    2.29
   0   4 -17    7.40    0.62
   0   4 -17    5.93    0.61
   0  -4 -17    9.51    2.22
   0  -4  17    3.33    1.28
   0  -4  18   33.37    3.48
   0  -4 -18   38.36    4.07
   0   4  18   29.73    3.83
   0   4  18   38.24    3.85
   0   4 -18   38.63    1.60
   0   4 -18   40.96    1.59
   0   4  19   15.43    2.22
   0   4  19   16.52    3.46
   0  -4 -19   20.33    2.83
   0  -4  19   13.07    2.20
   0   4  20   64.77    7.07
   0  -4 -20   86.04    5.54
   0  -4  20   65.14    5.98
   0   4  21    5.03    2.45
   0  -4  21    1.57    1.44
   0  -4 -21    2.20    1.59
   0  -4 -22    4.00    2.43
   0   4  22    3.24    2.85
   0  -4  22   -1.18    1.31
   0  -4  23   -0.66    1.71
   0  -4 -23    6.16    2.05
   0   4  23   -2.08    3.25
   0   4  24    3.91    2.87
   0  -5   0   -0.38    0.51
   0   5   0    0.38    0.38
   0   5   0    0.13    0.51
   0  -5   0    0.00    0.38
   0  -5  -1   -0.13    0.51
   0  -5  -1    0.00    0.37
   0   5   1    0.26    0.64
   0   5   1   -0.25    0.37
   0   5  -1    0.25    0.38
   0   5  -1    0.26    0.26
   0  -5   1    0.38    0.38
   0  -5  -2    0.25    0.50
   0  -5  -2   -0.25    0.51
   0   5  -2    0.00    0.25
   0   5   2   -0.13    0.38
   0  -5   2   -0.26    0.38
   0   5   2    0.75    0.50
   0  -5   2    0.13    0.38
   0  -5  -3    0.49    0.49
   0  -5  -3   -0.13    0.50
   0  -5   3   -0.25    0.25
   0   5   3    0.26    0.64
   0   5  -3    0.25    0.38
   0  -5   3    0.00    0.39
   0   5  -4   -0.25    0.25
   0   5   4   -0.13    0.51
   0   5   4   -0.37    0.75
   0  -5   4   -0.26    0.26
   0  -5  -4    0.76    0.63
   0  -5   5    0.00    0.25
   0   5   5   -0.26    0.51
   0  -5  -5    0.63    0.75
   0   5   5   -0.12    0.50
   0   5  -5   -0.13    0.25
   0  -5  -6    0.50    0.63
   0  -5   6    0.00    0.13
   0   5   6   -0.39    0.64
   0   5   6   -0.50    0.62
   0   5  -6    0.25    0.25
   0   5  -7    0.25    0.13
   0  -5   7    0.00    0.12
   0   5   7    0.64    0.64
   0  -5  -7    0.00    0.63
   0   5   7   -0.37    0.75
   0   5   8   -1.29    0.64
   0   5   8   -0.37    0.75
   0  -5  -8   -0.37    0.62
   0   5   9    0.25    0.75
   0   5   9    1.03    0.90
   0  -5  -9   -1.25    1.00
   0   5  10    0.64    0.90
   0   5  10    1.12    0.87
   0  -5 -10    0.25    1.12
   0   5  11   -1.38    1.00
   0   5  11   -0.90    0.77
   0  -5 -11   -0.12    1.24
   0  -5 -12    0.87    1.37
   0   5  12    0.00    1.00
   0   5  12    0.64    0.90
   0   5  13   -0.38    0.89
   0  -5 -13    2.11    1.36
   0   5  13   -0.63    1.63
   0   5  14    0.13    1.13
   0   5  14   -2.03    0.89
   0  -5 -14    1.24    1.24
   0   5  15   -0.13    1.01
   0  -5  15   -0.89    0.63
   0   5  15   -1.39    1.26
   0  -5 -15    0.12    1.48
   0   5  16   -1.64    1.51
   0  -5 -16    0.99    1.23
   0   5  16   -2.03    1.90
   0  -5  16   -1.15    1.15
   0  -5  17    0.51    1.15
   0   5  17    0.50    1.63
   0   5  17   -0.51    2.03
   0  -5 -17   -1.23    1.73
   0   5  18    1.50    1.74
   0   5  18    1.15    2.29
   0  -5  18   -0.39    0.90
   0   5  19   -3.58    2.43
   0  -5  19   -0.78    1.04
   0  -5 -19    2.71    1.97
   0   5  19   -0.62    1.24
   0   5  20    0.98    1.48
   0   5  20    2.18    2.69
   0  -5  20    0.39    1.56
   0  -5 -21    0.37    2.08
   0   5  21   -1.67    1.93
   0  -5  21    0.26    1.70
   0  -5 -22    0.24    1.58
   0   5  22    0.26    2.20
   0  -5  22   -0.79    1.97
   0   5  23    1.04    2.59
   0  -5 -24   -0.72    1.92
   0   5  24   -2.73    4.03
   0   6   0  191.06    7.51
   0   6   0  187.95    7.81
   0  -6   0  189.49    7.80
   0  -6   0  196.70    7.64
   0   6  -1    2.93    0.64
   0  -6  -1    1.77    0.63
   0   6   1    1.87    0.75
   0  -6   1    1.53    0.51
   0  -6  -1    2.00    0.75
   0   6   1    1.92    0.64
   0  -6   1    1.39    0.50
   0   6   2    4.74    0.75
   0  -6   2    5.38    0.77
   0  -6  -2    5.47    0.87
   0  -6   2    5.68    0.63
   0   6   2    5.64    0.90
   0   6  -2    5.85    0.76
   0  -6  -2    4.80    1.01
   0  -6  -3  279.38   12.24
   0   6   3  311.17   12.35
   0   6   3  294.89   12.22
   0   6  -3  304.72   11.33
   0  -6   3  304.28   10.62
   0  -6  -3  305.87   12.40
   0  -6   3  312.08   12.10
   0   6   4   11.20    1.24
   0  -6  -4   11.06    1.13
   0   6  -4   12.93    0.89
   0  -6   4   12.44    0.90
   0   6   4   12.35    1.29
   0  -6   4   11.94    0.88
   0   6   5  159.51    7.48
   0  -6   5  179.53    6.25
   0   6   5  165.04    7.35
   0  -6  -5  168.65    8.04
   0   6  -5  171.44    6.59
   0   6   6  124.62    6.23
   0  -6   6  132.60    4.93
   0   6   6  123.17    6.19
   0   6  -6  129.56    5.06
   0  -6  -6  132.26    6.15
   0   6   7    1.55    1.16
   0  -6   7    2.38    0.38
   0  -6  -7    1.50    1.13
   0   6   7    3.11    1.25
   0   6  -7    2.65    0.38
   0   6   8   65.06    3.87
   0  -6   8   75.41    2.60
   0  -6  -8   73.38    3.87
   0   6  -8   73.05    2.64
   0   6   8   76.94    4.26
   0  -6  -9   33.76    2.62
   0   6   9   31.94    3.12
   0   6   9   32.59    2.58
   0  -6 -10   79.35    4.11
   0   6  10   74.20    4.87
   0   6  10   79.91    4.51
   0   6  11    1.50    1.25
   0  -6 -11    1.49    1.12
   0   6  11    0.26    0.90
   0   6  12    4.39    1.63
   0   6  12    3.20    1.15
   0  -6 -12    6.07    1.49
   0  -6 -13   45.06    3.47
   0   6  13   32.52    3.39
   0   6  13   35.16    3.07
   0   6  14    9.43    1.78
   0   6  14    8.05    2.27
   0  -6 -14   10.38    2.22
   0   6  15    0.13    1.02
   0   6  15   -0.13    1.26
   0  -6 -15   -0.99    1.23
   0  -6 -16    2.96    1.60
   0   6  16    1.90    1.77
   0  -6  16    2.55    1.15
   0   6  16    2.02    1.26
   0   6  17    2.01    1.38
   0   6  17    1.40    1.78
   0  -6  17    1.54    1.28
   0  -6 -17   -1.72    1.97
   0   6  18   16.29    3.56
   0  -6  18   21.94    2.45
   0   6  18   11.00    2.25
   0   6  19   24.76    4.34
   0   6  19   35.91    4.23
   0  -6  19   25.80    2.98
   0   6  20   29.76    3.71
   0   6  20   26.38    4.74
   0  -6  20   24.60    3.26
   0   6  21   -3.07    2.21
   0   6  21   -0.77    2.96
   0  -6  21    0.13    1.18
   0   6  22    2.19    2.71
   0  -6 -22   10.11    2.32
   0   6  23    5.43    3.10
   0  -6 -23    7.14    3.15
   0   6  24   -0.91    2.72
   0  -7   0    0.50    0.63
   0   7   0    0.25    0.50
   0  -7   0    0.00    0.51
   0   7   0   -0.38    0.51
   0   7  -1    0.13    0.38
   0  -7   1    0.13    0.63
   0   7   1    0.13    0.51
   0  -7  -1   -0.13    0.51
   0  -7   1    0.25    0.51
   0   7  -1   -0.38    0.50
   0   7   1    0.25    0.62
   0  -7  -1    0.50    0.50
   0  -7   2   -0.38    0.64
   0  -7   2    0.63    0.51
   0   7   2   -0.37    0.50
   0   7  -2    0.51    0.64
   0  -7  -2   -0.75    0.75
   0  -7  -2    0.25    0.63
   0   7   2   -1.03    0.77
   0  -7   3   -0.90    0.51
   0   7   3    0.77    0.77
   0  -7  -3    0.00    0.63
   0   7   3    0.00    0.62
   0  -7   3    0.25    0.51
   0   7  -3    0.00    0.38
   0  -7  -3   -0.25    0.62
   0   7   4   -0.12    0.62
   0   7   4   -1.29    1.03
   0  -7  -4    0.25    1.00
   0   7  -4   -0.38    0.25
   0  -7   4    0.25    0.38
   0  -7   4    0.39    0.39
   0  -7   5    0.64    0.51
   0  -7   5    0.13    0.38
   0   7   5    0.00    0.64
   0   7   5    0.00    0.75
   0   7  -5   -0.13    0.38
   0  -7  -5    0.50    0.75
   0  -7   6    0.38    0.38
   0   7   6    0.37    0.87
   0  -7  -6    0.25    0.75
   0   7   6    0.52    1.03
   0   7  -6   -0.13    0.38
   0   7  -7   -0.13    0.25
   0   7   7   -0.87    0.75
   0   7   7    1.03    0.90
   0  -7   7    0.00    0.25
   0  -7  -7    0.37    0.87
   0   7   8   -1.00    0.87
   0  -7   8    0.13    0.25
   0   7   8   -1.68    0.90
   0  -7  -8    0.50    1.37
   0   7  -8    0.13    0.25
   0   7   9   -0.77    1.29
   0  -7   9    0.00    0.12
   0  -7  -9    0.87    1.00
   0   7  -9    0.50    0.12
   0   7   9    0.62    1.00
   0  -7 -10    1.61    1.49
   0   7  10   -0.26    0.90
   0   7  10    1.12    1.00
   0   7  11    0.50    1.13
   0   7  11   -0.64    1.03
   0  -7 -11    1.24    0.99
   0   7  12    0.13    1.03
   0   7  12   -0.50    1.13
   0  -7 -12   -1.73    1.11
   0  -7 -13   -1.48    1.11
   0   7  13   -0.38    1.76
   0   7  13   -1.67    1.02
   0  -7 -14    1.73    1.36
   0   7  14    0.13    1.15
   0   7  14   -0.38    1.26
   0   7  15   -0.25    2.27
   0   7  15    0.89    1.78
   0  -7 -15   -2.96    1.97
   0   7  16   -3.16    1.64
   0  -7 -16   -3.57    1.85
   0  -7  16   -2.56    0.89
   0   7  16    1.01    1.90
   0   7  17    3.15    1.89
   0  -7  17    1.67    0.90
   0   7  17    0.25    1.65
   0  -7 -17    0.00    1.60
   0   7  18    0.51    1.78
   0   7  18    0.00    2.13
   0  -7  18    0.52    1.16
   0   7  19    0.37    2.12
   0   7  19   -1.02    1.78
   0  -7  19    0.13    1.30
   0  -7  20    1.30    1.30
   0   7  20   -0.38    2.81
   0   7  20    0.25    1.61
   0   7  21   -2.44    3.21
   0   7  21    0.74    1.72
   0   7  22    0.24    1.95
   0  -7 -22   -0.12    1.83
   0   7  22   -4.50    3.60
   0   7  23    1.16    2.97
   0   8   0  268.89   12.01
   0   8   0  262.82   10.50
   0  -8   0  279.96   10.04
   0  -8   0  277.62   10.93
   0   8   1   95.58    4.24
   0  -8  -1   93.48    4.18
   0   8   1   92.27    4.73
   0   8  -1   93.83    4.33
   0  -8   1   98.20    4.20
   0  -8  -1   94.27    4.75
   0  -8   1   97.43    4.41
   0   8  -1   97.43    4.13
   0  -8   2  147.08    6.01
   0  -8  -2  137.49    5.86
   0  -8  -2  143.35    6.56
   0  -8   2  142.57    5.69
   0   8   2  151.83    5.99
   0   8  -2  149.68    6.36
   0   8   2  129.19    7.05
   0   8   3  373.99   14.84
   0   8   3  375.80   15.03
   0  -8   3  397.88   14.38
   0  -8  -3  415.37   14.79
   0  -8  -3  381.10   14.10
   0   8  -3  380.60   14.87
   0   8   4  664.38   23.59
   0   8   4  638.72   24.20
   0  -8  -4  659.73   23.38
   0  -8   4  655.38   22.78
   0  -8   4  644.41   21.82
   0  -8  -5  118.24    5.76
   0   8   5  112.51    5.49
   0  -8   5  117.17    4.63
   0   8  -5  118.38    4.68
   0   8   5  108.83    5.54
   0  -8   5  120.86    4.81
   0  -8   6    1.51    0.50
   0  -8   6    0.77    0.51
   0   8   6    0.75    1.00
   0   8   6    3.73    1.16
   0   8  -6    1.51    0.50
   0  -8  -6    2.12    1.25
   0  -8  -7  116.82    5.87
   0   8  -7  116.75    4.41
   0   8   7  112.38    6.12
   0  -8   7  112.66    4.58
   0   8   7  109.69    5.81
   0  -8   8  145.47    5.19
   0   8   8  134.30    7.49
   0  -8  -8  142.75    7.23
   0   8  -8  134.23    5.03
   0   8   8  130.24    6.58
   0   8   9   75.69    5.03
   0  -8  -9   80.64    4.73
   0  -8   9   81.12    3.00
   0   8   9   69.33    4.87
   0   8  -9   79.82    2.88
   0   8  10    5.80    1.55
   0   8  10    4.50    1.50
   0  -8 -10    3.47    1.74
   0   8  11   59.49    4.12
   0  -8 -11   56.47    3.97
   0   8  11   53.08    4.01
   0   8  12  101.56    6.18
   0   8  12   86.75    5.77
   0  -8 -12  104.84    6.31
   0   8  13   -0.75    1.26
   0  -8 -13    1.11    1.23
   0   8  13    1.92    1.28
   0   8  14    0.13    1.15
   0   8  14    2.26    2.14
   0  -8 -14   -1.73    1.36
   0  -8 -15    1.72    1.60
   0   8  15    3.82    1.66
   0   8  15    5.92    2.02
   0   8  16   -0.25    1.52
   0  -8  16   -0.51    0.77
   0  -8 -16   -0.37    1.35
   0   8  17   33.35    4.04
   0  -8 -17   51.66    5.03
   0   8  17   38.49    4.56
   0  -8  17   38.21    3.60
   0  -8  18   18.10    2.46
   0   8  18   17.39    3.55
   0   8  18   15.71    3.39
   0   8  19   17.11    3.62
   0  -8  19   27.12    2.73
   0   8  19   21.89    3.82
   0   8  20    3.57    2.43
   0   8  20    0.99    2.61
   0   8  21   -0.49    2.71
   0   8  21    4.22    3.71
   0   8  22    0.00    3.60
   0   8  22    3.18    2.32
   0   8  23    2.96    4.25
   0  -8 -23    6.55    2.67
   0  -9   0    0.13    1.01
   0   9   0    0.00    0.64
   0  -9   0    2.13    0.88
   0  -9  -1   -1.25    0.87
   0   9  -1   -1.00    0.62
   0  -9  -1    0.13    0.76
   0   9   1   -1.02    0.89
   0   9   1   -0.62    0.87
   0  -9   1   -0.76    0.63
   0  -9   1    0.13    0.50
   0   9  -1    0.25    0.64
   0   9   2   -0.90    1.15
   0  -9  -2    0.50    0.75
   0  -9  -2   -0.38    0.75
   0   9  -2   -0.13    0.51
   0  -9   2    0.25    0.63
   0   9   2    0.62    0.62
   0  -9   2    0.38    0.51
   0  -9  -3    0.00    0.62
   0   9   3   -0.26    1.02
   0   9   3   -0.62    0.75
   0  -9   3   -0.13    0.38
   0   9  -3    0.00    0.51
   0  -9   3   -0.26    0.77
   0  -9  -3    0.00    0.75
   0   9   4   -0.25    1.12
   0   9   4   -0.77    1.15
   0  -9   4    0.13    0.38
   0  -9  -4   -0.75    1.25
   0   9  -4    0.38    0.51
   0  -9   4    0.00    0.77
   0   9   5   -0.26    0.90
   0  -9   5   -0.38    0.64
   0  -9  -5   -0.12    0.87
   0  -9   5   -0.13    0.51
   0   9  -5    0.63    0.63
   0  -9   6    0.38    0.64
   0  -9  -6    0.00    0.87
   0  -9   6    0.13    0.38
   0   9   6    0.64    1.03
   0   9  -6   -0.13    0.50
   0   9   6   -0.12    0.87
   0   9  -7    0.38    0.50
   0   9   7    1.03    1.29
   0  -9   7   -0.13    0.51
   0  -9  -7   -1.24    1.00
   0  -9   7   -0.50    0.38
   0   9   7    0.00    0.87
   0  -9   8    0.00    0.51
   0  -9  -8   -0.62    0.99
   0   9   8    0.62    1.37
   0   9   8    0.64    1.03
   0  -9   8   -0.38    0.38
   0   9   9    0.13    1.55
   0   9  -9   -0.50    0.37
   0  -9  -9    0.62    1.24
   0   9   9    0.12    1.12
   0  -9   9    0.00    0.50
   0  -9 -10   -0.25    1.11
   0   9  10   -1.29    1.16
   0   9 -10   -0.50    0.25
   0   9  10   -0.75    1.13
   0  -9  10    0.25    0.25
   0   9  11   -2.45    1.67
   0  -9 -11   -0.12    1.24
   0   9  11   -0.50    1.75
   0  -9 -12    0.49    1.36
   0   9  12   -1.29    1.29
   0   9  13    0.39    1.28
   0   9  13   -0.38    1.51
   0  -9 -13   -1.60    1.36
   0  -9 -14   -0.37    1.48
   0   9  14   -1.15    1.92
   0   9  14    1.51    1.76
   0   9  15   -1.02    1.40
   0  -9 -15    0.25    1.60
   0  -9  15    0.13    0.64
   0   9  15    3.28    2.39
   0  -9  16   -0.51    0.90
   0  -9 -16   -1.10    1.72
   0   9  16    0.51    1.53
   0   9  16   -0.25    1.64
   0   9  17    7.08    3.04
   0   9  17    2.78    1.90
   0  -9  17    0.00    0.90
   0   9  18    0.00    1.90
   0   9  18   -1.38    1.64
   0  -9  18   -0.52    0.91
   0   9  19   -1.75    2.50
   0   9  19   -1.91    2.16
   0   9  20   -0.99    2.86
   0   9  20   -1.02    2.42
   0   9  21    0.51    2.68
   0   9  21   -2.96    2.96
   0   9  22   -2.33    2.33
   0   9  22   -3.72    3.97
   0   9  23   -2.06    4.50
   0   9  23   -2.92    2.43
   0  -9 -23    0.00    2.55
   0  10   0   75.85    4.08
   0  10   0   76.36    3.87
   0 -10   0   76.70    4.26
   0 -10   0   74.87    4.04
   0  10   1   13.82    1.49
   0 -10  -1   11.58    1.64
   0 -10  -1   10.72    1.50
   0 -10   1   10.39    1.52
   0 -10   1   11.68    1.51
   0  10  -1   11.73    1.37
   0  10  -1   10.16    1.52
   0  10   1   11.35    1.79
   0 -10   2   63.20    3.18
   0  10   2   63.72    3.61
   0 -10  -2   58.36    3.36
   0  10  -2   60.87    3.68
   0 -10   2   65.51    3.53
   0 -10  -2   61.88    3.52
   0  10   3    4.09    1.28
   0  10  -3    6.96    1.27
   0 -10   3    4.47    1.02
   0  10   3    5.48    1.00
   0 -10   3    5.81    1.01
   0 -10  -3    6.89    1.25
   0 -10   4  108.92    4.82
   0 -10   4  109.66    4.74
   0  10   4  103.69    5.77
   0  10   4  109.35    5.11
   0 -10  -4  111.96    5.63
   0  10  -4  109.54    4.81
   0 -10   5  158.61    6.42
   0 -10   5  153.10    5.97
   0  10   5  141.97    7.07
   0  10  -5  156.64    6.82
   0  10   5  160.89    6.86
   0 -10  -5  159.64    7.62
   0 -10  -6   90.13    4.98
   0  10  -6   81.69    4.03
   0 -10   6   87.80    4.23
   0 -10   6   85.29    3.43
   0  10   6   79.32    4.87
   0  10   6   80.46    5.14
   0  10  -7   10.30    1.01
   0  10   7   11.61    2.00
   0  10   7   10.68    2.06
   0 -10  -7   14.42    2.11
   0 -10   7    9.95    1.15
   0 -10   7   10.53    0.89
   0 -10  -8    0.12    1.12
   0 -10   8   -1.02    0.51
   0  10   8    1.87    1.50
   0  10  -8    0.13    0.50
   0  10   8    1.03    1.16
   0 -10   8    0.13    0.51
   0  10  -9   56.44    2.63
   0 -10   9   51.38    2.41
   0 -10   9   51.30    2.41
   0 -10  -9   59.09    4.09
   0  10   9   50.62    4.12
   0  10   9   55.76    3.88
   0  10  10  122.24    7.22
   0 -10  10  143.41    5.42
   0  10  10  123.63    6.89
   0 -10  10  136.11    5.44
   0  10 -10  143.38    5.23
   0 -10 -10  136.78    8.54
   0  10  11    3.38    2.00
   0  10  11   -0.13    1.67
   0 -10 -11    3.33    1.98
   0 -10 -12  173.57   10.24
   0  10  12  178.32    9.41
   0  10  12  167.82    9.53
   0 -10 -13   -0.62    1.35
   0  10  13    3.72    2.18
   0  10  13   -1.51    2.01
   0  10  14   47.01    4.49
   0  10  14   54.57    4.65
   0 -10 -14   47.80    4.92
   0  10  15   -0.88    1.64
   0 -10  15    0.26    0.64
   0  10  15    0.00    1.28
   0 -10 -15    1.72    2.58
   0  10  16    5.73    2.67
   0  10  16    6.18    2.90
   0 -10  16   11.16    1.41
   0 -10  17   11.09    1.42
   0  10  17    6.84    2.91
   0  10  17   11.50    2.91
   0  10  18   -1.13    1.76
   0  10  18   -4.05    2.91
   0  10  19    1.25    2.00
   0  10  19   -1.14    2.41
   0  10  20    3.11    2.49
   0  10  20    5.73    2.93
   0  10  21    8.90    2.97
   0  10  21    6.00    3.19
   0  10  22   -0.51    4.22
   0  10  22    0.61    2.45
   0  11   0    0.25    1.00
   0 -11   0    0.87    0.75
   0 -11   0   -0.76    0.88
   0  11   0    0.64    1.02
   0 -11   1    0.75    0.63
   0 -11   1   -0.51    0.76
   0  11   1   -0.64    0.76
   0  11  -1    0.38    0.76
   0  11  -1    0.12    0.87
   0 -11  -1    1.51    1.38
   0 -11  -1    0.12    0.75
   0 -11  -2   -0.62    0.87
   0 -11   2   -0.13    0.76
   0  11   2    0.00    1.40
   0  11   2    0.62    0.75
   0 -11   2    0.50    0.75
   0 -11  -2   -1.00    0.88
   0  11  -2   -0.76    0.76
   0  11   3    0.00    1.02
   0  11   3    0.00    0.87
   0  11  -3    0.51    0.76
   0 -11   3    0.64    0.76
   0 -11   3    0.38    0.88
   0  11  -4   -1.77    0.76
   0 -11  -4   -1.00    1.50
   0  11   4    0.00    1.02
   0 -11   4    0.89    1.02
   0  11   4   -1.12    0.87
   0 -11  -5    0.50    1.00
   0  11  -5    2.39    1.01
   0 -11   5    0.13    0.64
   0  11   5   -0.38    1.03
   0 -11   5    0.13    0.63
   0  11   5    0.25    1.00
   0  11   6    1.75    1.62
   0 -11  -6   -0.99    1.62
   0  11   6    1.41    1.28
   0 -11   6   -0.77    0.90
   0  11  -6    1.38    0.88
   0 -11   6   -0.25    0.51
   0  11   7   -1.75    1.50
   0  11  -7   -0.25    0.63
   0 -11  -7    1.24    1.74
   0  11   7   -1.03    1.54
   0 -11   7   -0.13    0.51
   0 -11   7    0.00    0.77
   0  11   8    0.25    1.62
   0 -11   8    0.51    0.64
   0  11   8    1.54    1.67
   0 -11   8   -0.89    0.38
   0 -11  -8   -1.98    1.86
   0  11  -8   -0.38    0.63
   0  11   9    1.29    1.42
   0  11  -9   -0.75    0.50
   0 -11  -9   -0.74    1.36
   0 -11   9   -0.13    0.51
   0 -11   9    0.76    0.51
   0  11   9    0.00    1.25
   0 -11 -10    1.85    1.61
   0  11  10   -0.64    1.29
   0  11  10   -1.63    1.88
   0 -11  10    0.00    0.50
   0 -11  10    0.51    0.51
   0  11 -10    0.62    0.50
   0 -11 -11   -0.25    1.97
   0  11  11   -1.38    1.38
   0 -11  11    0.00    0.37
   0  11  11    2.44    2.06
   0 -11  11   -0.25    0.51
   0  11  12    1.38    1.51
   0 -11  12    0.25    0.51
   0 -11 -12   -0.25    1.60
   0  11  12    0.64    1.41
   0 -11  13    0.38    0.51
   0  11  13    0.26    2.05
   0 -11 -13   -1.11    1.60
   0  11  13   -1.38    1.51
   0 -11 -14    2.33    2.58
   0  11  14    1.89    1.76
   0  11  14   -1.15    1.54
   0 -11  15    0.77    0.51
   0  11  15   -0.25    2.52
   0  11  15    0.89    1.66
   0  11  16   -1.91    2.29
   0  11  16    1.64    2.02
   0 -11  16   -0.13    0.51
   0  11  17   -0.76    2.03
   0  11  17   -6.82    3.03
   0  11  18   -2.14    2.02
   0  11  18   -0.13    2.28
   0  11  19   -3.30    3.30
   0  11  19    4.89    3.14
   0  11  20   -2.12    3.24
   0  11  20    1.14    2.80
   0  11  21    1.66    2.93
   0  11  21    2.23    2.60
   0  11  22    1.53    3.45
   0  11  22    1.10    2.95
   0  12   0    0.12    0.75
   0 -12   0    0.00    1.26
   0 -12   0    2.12    1.25
   0 -12   1   12.14    1.38
   0 -12   1   11.23    1.89
   0  12   1   13.73    1.91
   0  12   1   14.06    1.74
   0 -12  -1   14.80    1.74
   0  12  -1   12.97    1.50
   0 -12  -1   13.04    1.76
   0  12  -1   16.09    2.03
   0 -12   2    0.13    0.76
   0 -12  -2    2.00    1.63
   0  12   2    0.25    1.40
   0  12   2    1.12    0.87
   0 -12   2    0.50    0.63
   0  12  -2   -0.25    1.01
   0  12   3    2.17    1.28
   0 -12   3    0.25    0.88
   0  12   3    0.62    1.00
   0 -12  -3   -1.62    1.50
   0  12  -3   -1.14    0.88
   0 -12   3   -0.89    1.14
   0  12   4   11.88    1.92
   0 -12   4    8.54    1.27
   0 -12   4    9.72    1.26
   0  12  -4   11.22    1.39
   0  12   4    8.72    1.62
   0 -12  -4   10.96    1.99
   0  12   5   23.80    2.56
   0  12  -5   25.55    2.14
   0 -12   5   25.67    2.17
   0  12   5   22.19    2.49
   0 -12  -5   25.47    3.11
   0 -12   5   25.69    1.90
   0  12   6    5.36    2.00
   0 -12  -6    0.74    1.24
   0 -12   6    3.58    1.15
   0 -12   6    3.93    0.89
   0  12   6    2.69    1.54
   0  12  -6    5.15    1.13
   0  12   7   65.93    4.75
   0  12  -7   66.18    3.51
   0 -12  -7   66.51    4.96
   0  12   7   65.43    4.12
   0 -12   7   66.21    3.56
   0 -12   7   67.42    4.09
   0  12   8   -0.87    1.75
   0 -12   8    0.51    0.89
   0  12   8    1.16    1.28
   0 -12  -8    1.11    1.36
   0 -12   8    0.51    0.51
   0  12  -8    0.50    0.75
   0  12  -9   29.30    1.87
   0 -12  -9   23.46    3.09
   0 -12   9   22.22    1.78
   0  12   9   28.39    3.21
   0 -12   9   30.46    1.66
   0  12   9   26.15    2.88
   0 -12  10   95.39    4.57
   0  12  10   88.66    6.30
   0 -12 -10   85.31    6.41
   0  12  10   90.54    5.76
   0 -12  10   92.47    4.09
   0  12 -10   98.98    4.60
   0  12  11    2.76    1.63
   0 -12  11    2.68    0.64
   0  12  11    0.39    1.54
   0 -12  11    2.26    0.63
   0 -12 -11    2.09    2.46
   0  12 -11    4.94    0.62
   0 -12  12   36.37    1.66
   0  12  12   30.74    3.39
   0  12  12   31.71    3.72
   0 -12 -12   27.41    3.93
   0  12  13   37.69    4.23
   0 -12  13   38.01    1.79
   0  12  13   40.32    4.27
   0  12  14  110.91    8.43
   0 -12  14  129.85    4.99
   0  12  14  121.96    9.22
   0 -12  14  126.36    4.73
   0  12  15    6.77    2.30
   0 -12  15   10.45    0.64
   0  12  15    8.69    2.77
   0 -12  15    9.50    0.64
   0  12  16  102.64    8.45
   0  12  16   89.32    8.15
   0  12  17   -1.39    2.27
   0  12  17   -0.38    2.03
   0  12  18   60.48    6.58
   0  12  19   -0.50    2.13
   0  12  19   -1.14    2.54
   0  12  20   20.07    5.21
   0  12  20   19.95    3.74
   0  12  21    7.06    3.34
   0  12  21   10.31    4.07
   0  13   0    0.25    1.01
   0  13   0    0.37    1.37
   0 -13   0    0.62    1.00
   0 -13   0    0.25    1.13
   0  13   1    0.12    0.87
   0 -13   1    2.77    1.64
   0  13  -1   -0.76    0.89
   0 -13   1   -0.87    1.00
   0 -13  -1    0.50    1.13
   0  13   1   -1.02    1.40
   0  13   2    1.91    1.27
   0 -13  -2   -1.62    1.25
   0  13   2   -0.50    0.87
   0 -13   2    0.50    1.13
   0 -13   2   -0.63    1.01
   0  13   3    0.62    1.00
   0 -13   3   -1.65    1.27
   0  13  -3    0.25    0.76
   0  13   3   -0.51    1.53
   0 -13  -3   -0.25    1.12
   0 -13   3    0.88    0.75
   0  13   4   -1.00    1.00
   0 -13   4    0.88    0.88
   0 -13  -4   -0.87    1.12
   0  13   4    0.13    1.15
   0 -13   4   -0.89    0.89
   0  13  -4   -0.38    0.76
   0  13   5   -1.02    1.28
   0 -13   5    0.25    0.76
   0  13   5    1.62    1.25
   0 -13   5   -0.38    1.15
   0  13  -5    0.13    1.13
   0 -13  -5    0.37    1.36
   0  13   6   -1.66    1.28
   0 -13  -6   -0.99    1.98
   0 -13   6    0.51    0.76
   0  13   6    1.50    1.87
   0  13  -6   -1.00    0.63
   0 -13   6    0.51    0.77
   0  13   7    0.90    1.41
   0 -13   7    0.25    0.63
   0 -13   7   -0.77    1.02
   0  13   7   -0.12    1.62
   0 -13  -7   -0.62    1.48
   0  13  -7   -0.63    0.88
   0  13   8    0.38    1.28
   0 -13   8    1.78    1.02
   0 -13  -8    1.85    1.60
   0  13   8   -4.50    1.75
   0 -13   8    0.89    0.64
   0  13  -8    0.12    0.75
   0  13   9   -0.38    1.41
   0 -13  -9    0.25    1.48
   0 -13   9   -0.13    0.51
   0 -13   9    0.89    0.89
   0  13  -9    0.12    0.75
   0  13 -10   -0.25    0.62
   0  13  10   -1.63    1.50
   0 -13  10    0.38    0.51
   0  13  10   -0.13    1.54
   0 -13  10    0.76    0.76
   0 -13 -10   -0.98    2.58
   0 -13  11    1.01    0.76
   0  13  11   -2.57    1.54
   0  13  11    0.00    1.50
   0 -13  11   -0.77    0.38
   0 -13 -11    0.86    1.72
   0  13 -11    0.00    0.49
   0  13  12   -0.26    2.31
   0  13  12    0.50    2.51
   0 -13  12    0.13    0.26
   0 -13  12   -0.49    0.37
   0 -13  12    0.00    0.37
   0  13  13   -1.76    2.51
   0  13  13    0.13    1.79
   0  13  14    1.38    2.77
   0  13  14   -3.45    2.68
   0  13  15    1.53    1.79
   0  13  15    1.01    2.90
   0  13  16   -4.20    2.03
   0  13  16   -1.77    2.14
   0  13  17   -2.79    2.03
   0  13  17    3.28    2.65
   0  13  18    0.00    3.03
   0  13  18   -0.25    3.54
   0  13  19    1.13    2.38
   0  13  19    5.70    2.66
   0  13  20    2.92    3.30
   0  13  20    2.49    3.12
   0 -14   0  348.91   17.93
   0  14   0  367.82   14.35
   0  14   0  366.29   15.21
   0  14   1    3.80    1.77
   0 -14   1    6.40    1.63
   0 -14   1    2.99    1.50
   0 -14  -1    1.62    1.25
   0  14   1    5.85    1.49
   0  14  -1    4.12    1.50
   0  14  -1    3.54    1.77
   0  14   2    1.62    1.49
   0 -14   2    0.88    1.13
   0 -14  -2    0.62    1.74
   0 -14   2    0.25    1.12
   0  14  -2    2.02    1.64
   0  14   2    1.27    1.27
   0  14   3    3.24    1.37
   0  14   3    0.13    1.78
   0 -14   3    4.30    1.64
   0 -14  -3    1.37    1.99
   0 -14   3    1.25    1.13
   0  14  -3    3.65    1.13
   0 -14   4    4.14    1.13
   0  14   4    8.27    2.04
   0 -14   4    5.71    1.78
   0  14   4    6.48    1.74
   0 -14  -4    4.96    1.86
   0  14  -4    4.15    1.38
   0  14  -5   -0.50    1.13
   0  14   5   -0.51    1.27
   0 -14  -5   -0.25    1.36
   0  14   5   -0.62    1.25
   0 -14   5    1.65    1.14
   0 -14   5    0.38    0.88
   0 -14  -6    1.48    1.61
   0  14   6    3.12    1.87
   0  14   6    2.30    2.04
   0 -14   6    0.51    1.27
   0 -14   6    0.25    0.76
   0  14  -6    0.50    1.25
   0  14   7   21.74    3.12
   0  14   7   20.70    3.19
   0 -14   7   20.08    2.02
   0  14  -7   25.89    2.38
   0 -14   7   18.10    2.17
   0 -14   8   74.22    5.61
   0  14   8   78.65    5.76
   0  14   8   69.68    5.38
   0  14  -8   87.95    4.37
   0 -14   8   78.03    4.18
   0 -14  -8   74.05    5.67
   0 -14  -9   -0.12    2.71
   0 -14   9   -0.51    0.63
   0  14   9    0.00    2.13
   0  14   9    0.38    2.30
   0 -14   9   -0.64    0.89
   0  14  -9    1.12    0.87
   0  14  10    8.70    2.82
   0 -14  10   10.00    1.01
   0  14  10   12.53    2.76
   0  14 -10   11.90    1.36
   0 -14  10   11.40    1.52
   0 -14  11    3.66    0.51
   0 -14  11    3.66    0.88
   0  14  11    1.88    2.63
   0  14 -11    3.70    0.99
   0  14  11    1.28    1.79
   0  14  12    5.65    2.26
   0 -14  12    6.99    0.74
   0 -14  12    6.24    0.87
   0  14  12    6.53    2.18
   0  14  13   11.31    3.02
   0  14  13   16.62    3.32
   0  14  14    3.02    2.39
   0  14  14   -1.53    2.81
   0  14  15    4.97    2.55
   0  14  15    8.19    3.02
   0  14  16   41.65    5.21
   0  14  16   45.27    6.05
   0  14  17   18.73    4.18
   0  14  17   15.53    4.42
   0  14  18   11.47    4.28
   0  14  18   14.16    3.79
   0  14  19    9.75    4.81
   0  14  19    4.26    3.01
   0  14  20   15.95    4.36
   0 -15   0    0.37    1.87
   0  15   0    2.02    1.39
   0  15   0    1.37    1.25
   0  15   1    0.25    1.37
   0  15   1   -0.76    1.14
   0 -15  -1    0.75    1.49
   0 -15   1   -0.25    1.25
   0  15  -1   -0.13    1.01
   0 -15  -2   -0.50    1.37
   0  15   2    1.52    1.27
   0 -15   2   -0.88    1.89
   0  15   2   -0.37    1.49
   0  15  -2   -0.63    1.01
   0 -15  -3   -0.74    1.49
   0 -15   3   -0.13    1.64
   0  15  -3   -0.75    1.51
   0 -15   3   -0.75    1.25
   0  15   3   -0.13    1.90
   0  15   3   -2.49    1.25
   0  15   4    1.40    1.40
   0 -15  -4   -0.87    1.48
   0 -15   4    0.25    0.75
   0 -15   4   -0.25    1.52
   0  15   4    0.50    1.25
   0  15  -4    0.00    0.88
   0  15   5    0.00    1.53
   0  15   5   -1.87    1.25
   0 -15   5    0.00    1.14
   0 -15  -5   -5.93    2.35
   0  15  -5    0.38    1.00
   0 -15   5   -0.75    1.00
   0  15   6    3.00    2.12
   0 -15   6    0.88    0.63
   0  15   6    0.89    2.16
   0 -15   6   -0.89    1.40
   0  15  -6    1.13    1.00
   0 -15  -6   -1.36    1.48
   0  15   7    2.42    2.55
   0  15  -7   -0.25    0.75
   0 -15  -7    0.12    1.97
   0 -15   7    1.01    0.88
   0 -15   7    1.15    1.02
   0  15   7   -0.38    1.50
   0  15   8    0.38    1.38
   0 -15   8   -1.91    1.27
   0  15  -8   -0.37    0.75
   0  15   8    0.77    1.79
   0 -15   8    0.00    0.63
   0 -15   9    0.75    0.63
   0  15   9    1.53    1.79
   0 -15   9    0.13    1.02
   0  15   9   -4.26    2.26
   0  15  -9   -0.75    0.62
   0  15  10   -1.76    1.76
   0  15 -10    0.50    0.74
   0 -15  10    0.51    0.89
   0  15  10   -1.15    1.66
   0  15  11    1.63    1.88
   0  15  11   -0.26    2.55
   0  15 -11   -0.74    0.62
   0 -15  11   -0.63    1.01
   0  15  12    1.76    2.01
   0  15  12    1.40    2.81
   0  15  13   -1.64    1.89
   0  15  13   -0.77    1.91
   0  15  14   -1.15    1.91
   0  15  14    2.27    2.14
   0  15  15    5.59    3.31
   0  15  15    0.76    2.27
   0  15  16    4.67    2.90
   0  15  16    1.90    2.28
   0  15  17   -2.40    2.78
   0  15  17   -5.18    2.65
   0  15  18   -1.52    4.05
   0  15  18    2.77    4.03
   0  15  19    0.38    2.88
   0  16   0   91.81    6.06
   0  16   0   85.98    5.74
   0 -16   0   91.11    6.74
   0  16   1   32.79    2.99
   0  16   1   22.86    2.90
   0 -16   1   23.75    3.50
   0 -16  -1   18.52    3.36
   0  16  -1   27.46    3.02
   0  16   2   72.95    5.06
   0  16  -2   70.18    4.66
   0 -16  -2   60.38    5.83
   0 -16   2   66.22    5.90
   0  16   2   68.05    4.74
   0  16   3   59.37    4.69
   0 -16  -3   55.18    5.32
   0  16  -3   54.01    4.40
   0 -16   3   63.55    5.29
   0  16   3   62.46    5.11
   0  16  -4   -0.25    1.50
   0  16   4    0.37    1.37
   0 -16  -4   -0.12    2.47
   0  16   4   -0.13    1.39
   0  16   5   31.59    3.50
   0  16  -5   34.81    3.13
   0 -16   5   22.54    3.04
   0  16   5   34.26    3.68
   0 -16  -5   24.78    3.58
   0  16   6   30.36    4.07
   0  16  -6   26.37    2.88
   0 -16   6   21.19    3.05
   0  16   6   22.88    3.50
   0  16  -7   80.20    4.50
   0 -16   7   70.76    4.71
   0  16   7   76.56    6.11
   0  16   7   69.96    5.51
   0  16   8   -0.38    1.78
   0  16   8    4.64    2.13
   0 -16   8    3.30    1.78
   0  16  -8    7.09    1.62
   0  16   9    4.26    2.13
   0 -16   9    1.78    1.40
   0  16  -9    4.59    1.49
   0  16   9    5.22    2.42
   0  16  10   13.31    3.26
   0 -16  10   12.66    1.90
   0  16  10   13.38    2.80
   0  16 -10   15.09    2.10
   0  16  11   69.31    6.50
   0  16  11   69.75    6.29
   0  16 -11   71.93    5.30
   0  16 -12   -0.25    0.61
   0  16  12    0.76    2.17
   0  16  12    1.89    2.14
   0  16  13   73.18    7.51
   0  16  13   72.76    6.80
   0  16  14   11.95    3.94
   0  16  14    8.06    4.03
   0  16  15  137.52   13.84
   0  16  15  132.92   11.35
   0  16  16    5.69    3.29
   0  16  16    6.31    4.29
   0  16  17    1.39    4.04
   0  16  17    4.79    4.54
   0  16  18   32.54    5.78
   0 -17   0    0.87    2.49
   0  17   0    1.51    1.76
   0 -17  -1   -1.74    1.86
   0  17   1    0.00    1.89
   0  17  -1   -1.01    1.76
   0  17   1    0.62    1.37
   0 -17   1    1.62    1.75
   0  17   2    0.38    1.51
   0 -17  -2    1.36    1.98
   0  17   2   -0.62    1.87
   0  17  -2    1.38    1.38
   0  17  -3   -0.13    1.76
   0  17   3   -1.12    1.37
   0  17   3    1.52    1.64
   0 -17   3    0.00    1.38
   0 -17  -3   -0.62    1.85
   0  17   4   -3.79    2.02
   0 -17   4   -1.01    2.02
   0  17  -4    1.00    1.25
   0  17   4    1.62    2.25
   0  17   5   -2.13    1.50
   0  17   5    0.63    1.65
   0  17  -5    0.38    1.13
   0  17  -6    2.00    1.62
   0  17   6    0.51    2.41
   0  17   6   -3.25    2.13
   0 -17   6   -1.14    1.27
   0  17   7   -0.51    1.65
   0 -17   7   -1.90    1.40
   0  17  -7    0.62    1.12
   0  17   7   -3.88    1.63
   0  17   8    1.14    2.03
   0 -17   8    3.30    2.03
   0  17   8    1.38    2.26
   0  17  -8    0.62    0.99
   0 -17   9    0.89    1.14
   0  17   9    2.16    2.03
   0  17   9    0.88    2.01
   0  17  10   -2.29    2.03
   0  17  10   -4.65    2.64
   0  17 -10    0.00    1.11
   0  17 -11    0.12    0.98
   0  17  11   -1.65    2.16
   0  17  11   -1.89    2.01
   0  17  12   -1.13    3.15
   0  17  12    1.14    2.29
   0  17  13   -1.51    2.27
   0  17  13    1.65    2.67
   0  17  14    2.27    2.77
   0  17  14    0.76    2.54
   0  17  15    3.04    3.04
   0  17  15   -0.25    2.65
   0  17  16   -3.79    4.17
   0  17  16    4.93    3.41
   0  17  17    0.76    3.15
   0  18   0   24.26    2.89
   0 -18   0   22.58    3.23
   0  18   1    2.13    1.38
   0  18   1    2.14    1.89
   0 -18   1    2.49    1.87
   0 -18  -1    5.57    3.09
   0  18  -1    4.65    1.88
   0  18   2   14.25    2.50
   0 -18   2   10.74    2.62
   0  18   2   12.47    2.77
   0  18  -2   15.42    3.01
   0  18  -3   39.82    3.76
   0  18   3   34.67    4.04
   0  18   3   37.76    4.13
   0  18   4   69.42    5.93
   0  18  -4   65.90    5.13
   0  18   4   75.81    6.26
   0 -18   4   55.43    6.16
   0  18   5   12.13    2.78
   0  18   5   16.40    3.01
   0  18  -5   16.61    2.75
   0 -18   5   12.86    3.03
   0 -18   6   11.00    2.53
   0  18   6    9.36    3.41
   0  18  -6   14.33    2.24
   0  18  -7   10.45    2.24
   0 -18   7    5.44    2.41
   0  18   7    4.68    2.66
   0  18   7    2.51    2.13
   0  18   8   14.32    2.89
   0 -18   8    8.61    2.15
   0  18  -8   13.40    2.36
   0  18   8    7.60    2.53
   0  18   9   -4.65    2.01
   0  18   9    1.27    2.15
   0  18  -9    0.87    1.11
   0  18  10    0.76    2.14
   0  18 -10   -0.37    1.23
   0  18  10    0.00    3.04
   0  18  11    4.06    3.55
   0  18 -11    1.84    1.47
   0  18  11   -0.63    3.15
   0  18  12    0.88    2.65
   0  18  12   -2.03    3.42
   0  18  13   20.26    5.06
   0  18  13   23.60    4.67
   0  18  14    0.13    3.91
   0  18  14    2.02    3.04
   0  18  15   -1.26    3.28
   0  18  15    2.53    4.55
   0  18  16    1.13    3.27
   0  19   0    0.25    1.76
   0  19   1   -1.00    1.63
   0  19  -2    0.00    1.38
   0  19   2   -3.52    2.39
   0  19   2    1.13    1.63
   0  19  -3   -4.38    2.00
   0  19   3   -1.13    2.39
   0  19   3   -2.63    2.38
   0  19   4   -1.76    1.76
   0  19  -4    1.12    1.50
   0  19   4   -0.88    2.51
   0  19   5    2.13    1.88
   0  19  -5    0.37    1.37
   0  19   5    0.13    1.89
   0  19   6   -3.15    1.89
   0  19  -6   -0.12    1.74
   0  19   6   -1.76    1.76
   0  19   7   -0.88    2.14
   0  19  -7    1.12    1.37
   0  19   7    1.39    2.02
   0  19   8    0.88    2.14
   0  19   8   -0.63    2.15
   0  19  -8    1.61    1.36
   0  19   9    1.89    2.39
   0  19  -9    2.35    1.73
   0  19   9   -1.90    2.27
   0  19  10    0.76    3.79
   0  19  10   -1.89    2.02
   0  19  11   -3.91    3.41
   0  19  11   -2.78    3.79
   0  19  12   -2.53    2.65
   0  19  12   -4.04    2.53
   0  19  13   -4.04    2.27
   0  19  13    1.39    4.42
   0  19  14    4.92    4.41
   0  19  14    6.32    4.55
   0  20   0    3.76    2.26
   0  20   1    5.89    3.13
   0  20  -1    6.01    2.13
   0  20   2   10.43    2.39
   0  20   2    4.39    3.01
   0  20  -2    9.88    3.00
   0  20   3   -0.75    2.01
   0  20  -3    0.37    1.62
   0  20   3    2.01    2.76
   0  20  -4   54.87    5.61
   0  20   4   57.68    5.03
   0  20   4   54.55    6.41
   0  20  -5   29.13    3.98
   0  20   5   34.09    5.16
   0  20   5   28.92    4.78
   0  20  -6    8.82    2.24
   0  20   6   10.95    2.89
   0  20   6    9.19    3.02
   0  20   7   16.37    3.53
   0  20  -7   19.10    3.22
   0  20   7   14.10    4.41
   0  20   8   -0.76    3.15
   0  20   8    1.39    2.52
   0  20  -8    0.25    1.86
   0  20   9    1.39    3.53
   0  20  -9    5.43    1.60
   0  20   9    0.13    2.39
   0  20  10   -0.25    2.40
   0  20  10    0.38    3.78
   0  20  11    6.05    3.02
   0  20  11    1.64    3.03
   0  20  12    0.76    3.02
   0  20  12    1.01    4.18
   0  20  13    0.63    2.91
   0  20  13    0.25    3.02
   0  21   0   -0.25    1.75
   0  21   1   -0.25    1.88
   0  21  -1   -1.75    2.50
   0  21   2   -3.88    2.00
   0  21  -2    1.25    2.00
   0  21   3    2.26    2.38
   0  21  -3   -3.74    2.24
   0  21   4    3.76    3.51
   0  21  -4    0.25    2.49
   0  21   4    1.26    3.15
   0  21   5    0.63    3.03
   0  21  -5    3.61    2.61
   0  21   5   -2.01    3.01
   0  21   6   -0.88    2.26
   0  21  -6    0.00    2.23
   0  21   6   -0.50    2.27
   0  21  -7    1.98    2.35
   0  21   7    6.16    3.77
   0  21   7    0.88    3.41
   0  21  -8    0.12    2.22
   0  21   8    1.88    2.89
   0  21   8   -0.76    3.54
   0  21   9   -0.63    2.77
   0  21   9    4.30    4.30
   0  21  10    4.05    4.05
   0  21  10    0.25    4.15
   0  21  11   -0.88    3.27
   0  21  11    2.28    3.17
   0  22   0   22.24    4.62
   0  22   1    2.25    3.38
   0  22  -1    0.62    2.37
   0  22  -2   23.19    4.49
   0  22   2   18.89    4.25
   0  22  -3    7.97    2.62
   0  22   3    7.38    3.75
   0  22   4   25.42    4.43
   0  22   4   10.39    4.13
   0  22  -4   10.70    2.74
   0  22   5   18.04    4.01
   0  22   5   10.12    4.05
   0  22  -5   17.14    3.35
   0  22   6   10.02    3.63
   0  22   6    2.78    2.78
   0  22   7    3.89    3.26
   0  22   7   11.52    4.56
   0  22  -7    8.78    2.47
   0  22   8    5.45    4.31
   0  22   8    5.77    3.38
   0  22   9    2.26    3.13
   0  22   9    1.01    4.44
   0  23   0   -2.00    2.50
   0  23  -1    4.74    3.49
   0  23   1    0.12    2.50
   0  23   2    1.50    2.50
   0  23  -2    2.86    2.62
   0  23   3    1.62    3.12
   0  23   4    0.25    2.87
   0  23  -4   -2.11    3.11
   0  23  -5    1.86    3.10
   0  23   5    4.44    4.06
   0  23   5    2.63    3.00
   0  23   6    0.13    2.67
   0  23  -6   -3.59    1.98
   1   0   3    0.00    0.13
  -1   0   3    0.26    0.13
   1   0   3   -0.13    0.25
  -1   0  -3   -0.12    0.12
  -1   0  -3    0.00    0.25
   1   0  -3    0.25    0.13
  -1   0  -3   -0.13    0.25
  -1   0   4    8.79    0.52
   1   0   4    8.80    0.75
   1   0  -4    9.35    0.63
  -1   0  -4   10.21    0.76
  -1   0  -4    8.55    0.63
   1   0  -5    0.25    0.25
  -1   0   5    0.26    0.26
  -1   0  -5   -0.38    0.25
   1   0   5    0.00    0.50
  -1   0  -5   -0.25    0.38
  -1   0   6   14.55    1.03
   1   0   6   12.78    1.13
  -1   0  -6   13.58    1.01
  -1   0  -6   13.46    1.01
   1   0  -6   15.79    1.01
   1   0  -7    0.63    0.38
   1   0   7   -0.50    0.38
  -1   0  -7   -0.38    0.50
  -1   0  -7    0.00    0.25
  -1   0   7   -0.39    0.39
  -1   0   8  203.49    7.95
   1   0  -8  196.26    7.57
  -1   0  -8  201.27    7.92
  -1   0  -8  199.61    7.77
   1   0   8  193.06    8.67
   1   0   9    0.13    0.50
  -1   0   9    0.26    0.38
   1   0  -9    0.00    0.50
  -1   0  -9   -0.50    0.50
  -1   0  10   68.81    3.57
  -1   0 -10   79.05    3.75
   1   0  10   65.84    4.03
   1   0 -10   75.84    3.27
  -1   0 -10   71.79    3.37
   1   0  11   -0.50    0.63
  -1   0 -11   -0.50    0.62
   1   0 -11   -0.63    0.38
  -1   0  11    0.89    0.63
  -1   0 -11    0.62    0.75
  -1   0  12   40.64    2.40
   1   0 -12   36.55    2.13
   1   0  12   36.19    3.04
  -1   0 -12   36.74    2.24
  -1   0 -12   38.76    2.49
   1   0 -13   -1.50    0.62
  -1   0  13   -0.25    0.75
  -1   0 -13   -0.62    0.74
  -1   0 -13   -0.37    0.87
   1   0  13   -1.14    0.76
   1   0  14    0.00    1.15
  -1   0 -14    1.61    0.99
   1   0 -14    2.50    0.87
  -1   0  14    0.25    0.75
  -1   0 -14    1.72    0.74
   1   0  15   -1.66    0.89
   1   0 -15    0.37    0.62
  -1   0  15   -0.62    0.87
  -1   0 -15    0.12    0.99
  -1   0 -15   -0.49    0.98
   1   0 -16   -1.24    0.87
  -1   0 -16    0.00    0.98
   1   0 -16   -0.99    0.87
   1   0  16   -0.51    1.03
  -1   0  16    0.50    1.13
  -1   0 -16    0.25    0.62
  -1   0  17    0.00    1.14
   1   0 -17    0.25    0.86
  -1   0 -17   -0.86    0.99
  -1   0 -17   -0.49    0.97
   1   0 -17   -1.12    0.87
   1   0  17   -0.64    1.03
   1   0 -18   11.38    1.59
   1   0 -18    8.43    1.61
   1   0  18    3.62    2.20
  -1   0  18   10.69    2.16
  -1   0 -18   11.11    1.85
  -1   0 -18   11.77    1.70
  -1   0 -19    0.24    1.21
  -1   0 -19    1.60    1.23
   1   0 -19    0.74    1.24
   1   0 -19    0.97    1.10
   1   0  19   -0.13    1.81
  -1   0  19   -2.69    1.92
  -1   0  20   21.85    3.47
   1   0  20   15.74    2.86
   1   0 -20   25.82    2.67
  -1   0 -20   27.85    2.71
  -1   0 -20   24.11    2.77
   1   0  21   -3.39    1.57
   1   0 -21    0.36    0.85
  -1   0  21    1.29    1.81
  -1   0 -21    0.84    1.44
   1   0  22   -1.83    2.23
  -1   0 -22    1.92    1.56
   1   0 -22    5.66    1.44
  -1   0  23    2.08    3.13
   1   0  23   -0.79    2.10
  -1   0  24    7.84    3.53
   1   0  24   -3.95    3.29
   1  -1   2   35.26    1.48
   1   1   2   32.32    1.77
   1  -1  -2   34.27    1.52
  -1  -1  -2   32.24    1.52
  -1   1  -2   34.52    1.34
   1   1   2   32.78    1.52
  -1  -1   2   34.60    1.37
  -1   1  -2   32.11    1.38
  -1  -1  -2   33.54    1.63
   1   1  -2   33.50    1.34
  -1   1   2   34.95    1.54
   1  -1   2   32.28    1.39
  -1   1  -3   46.66    2.09
  -1   1  -3   47.29    1.96
   1   1   3   48.88    2.28
  -1  -1  -3   50.80    2.15
   1   1   3   45.63    2.15
  -1  -1   3   48.33    1.92
   1   1  -3   48.74    1.85
  -1   1   3   43.99    2.20
   1  -1   3   49.86    2.15
  -1  -1  -3   48.38    2.24
   1  -1   3   49.92    2.10
   1  -1  -3   43.49    2.03
  -1   1  -4    5.04    0.49
   1   1   4    5.03    0.50
  -1  -1   4    4.27    0.39
   1   1   4    4.31    0.51
   1   1  -4    4.61    0.37
   1  -1  -4    3.68    0.51
   1  -1   4    5.24    0.50
  -1  -1  -4    3.93    0.61
  -1   1   4    3.36    0.52
   1  -1   4    3.77    0.38
  -1  -1  -4    4.04    0.50
   1   1   5   68.99    3.04
  -1  -1   5   68.14    2.83
  -1   1  -5   66.56    3.10
   1  -1  -5   67.85    3.17
   1   1   5   67.67    3.14
  -1   1  -5   68.02    2.76
  -1  -1  -5   67.26    3.03
  -1   1   5   69.70    3.24
   1   1  -5   67.06    2.64
  -1   1  -6   12.18    0.88
   1   1  -6   11.21    0.76
  -1   1  -6   11.04    0.87
   1   1   6   10.24    0.89
  -1  -1  -6   11.31    1.01
   1  -1   6   12.01    1.00
  -1  -1   6   13.31    0.77
   1   1   6   10.66    1.00
   1  -1  -6   10.36    0.76
  -1   1   6   10.33    0.90
  -1   1   7   62.52    2.84
   1   1   7   61.02    3.03
   1  -1   7   60.69    3.13
   1   1  -7   60.07    2.40
  -1  -1  -7   58.68    2.89
   1   1   7   55.95    3.14
  -1   1  -7   61.20    2.64
   1  -1  -7   65.60    3.03
  -1  -1   7   59.56    2.81
  -1   1  -7   66.20    3.11
   1   1   8  152.38    6.31
  -1  -1   8  151.06    5.73
  -1   1  -8  151.94    5.72
  -1   1  -8  144.66    5.89
   1   1  -8  150.73    5.67
  -1   1   8  152.78    6.31
   1  -1  -8  149.10    6.31
   1   1   8  141.37    6.91
  -1  -1  -8  139.00    6.14
   1  -1   8  145.85    6.15
   1  -1  -9    4.65    0.88
   1   1   9    4.15    1.01
   1   1   9    5.79    1.01
  -1  -1   9    6.59    0.63
  -1   1  -9    6.32    0.74
  -1   1  -9    4.62    0.75
  -1   1   9    4.62    0.77
  -1  -1  -9    5.12    0.87
   1   1  -9    5.28    0.63
   1  -1   9    5.02    1.00
   1   1 -10  123.34    4.78
   1   1  10  117.11    5.93
   1   1  10  124.34    5.41
  -1   1 -10  125.17    5.20
  -1  -1  10  123.41    4.93
  -1  -1 -10  123.73    5.49
  -1   1 -10  118.16    4.87
   1  -1 -10  125.52    5.28
   1  -1  10  119.43    5.92
  -1   1  10  123.41    5.38
   1   1  11   25.55    2.00
   1  -1  11   20.07    1.77
   1   1 -11   21.30    1.38
  -1  -1  11   23.02    1.64
   1   1  11   18.04    2.02
   1  -1 -11   24.19    1.76
  -1   1 -11   25.41    1.73
  -1   1  11   20.27    1.66
  -1  -1 -11   27.61    1.87
  -1  -1 -12   75.37    3.73
   1   1 -12   75.93    3.26
  -1   1  12   72.12    3.94
  -1   1 -12   72.19    3.45
  -1  -1  12   73.77    3.39
   1   1  12   65.52    4.05
   1  -1 -12   80.09    3.76
  -1  -1 -12   74.55    3.87
  -1   1 -12   67.10    3.24
  -1  -1 -13    3.84    1.12
   1   1  13    0.63    0.89
  -1   1 -13    2.98    0.87
   1  -1 -13    1.87    0.87
  -1   1 -13    1.35    0.86
  -1   1  13    1.39    0.63
   1   1 -13    1.12    0.62
  -1  -1 -13    3.24    1.12
   1  -1  13    0.63    0.89
  -1  -1  13    0.25    0.62
   1   1  14   23.66    2.67
   1  -1 -14   34.31    2.62
   1   1 -14   37.40    2.25
   1   1 -14   31.25    2.11
  -1   1 -14   30.41    2.08
  -1  -1 -14   31.32    2.35
  -1   1 -14   36.33    2.36
   1  -1  14   32.24    2.68
  -1  -1 -14   37.19    2.48
  -1   1  14   30.84    2.39
   1   1 -15   17.14    1.48
  -1   1 -15   16.60    1.61
  -1   1  15   15.94    2.13
   1   1  15   10.72    2.30
  -1  -1 -15   14.10    1.86
  -1  -1 -15   16.79    1.85
   1  -1 -15   15.57    1.99
  -1   1  15   12.77    1.63
  -1   1 -15   15.45    1.70
   1   1 -15   13.69    1.37
   1  -1  15   12.41    2.05
   1   1  16    0.64    1.54
   1   1 -16    1.59    0.86
  -1  -1 -16    0.74    0.86
  -1   1 -16    1.70    1.09
  -1   1 -16    2.10    0.99
   1  -1  16    2.57    1.41
   1  -1 -16    3.23    1.24
  -1  -1 -16    2.72    1.24
  -1   1  16    0.87    1.12
   1   1 -16    1.37    0.87
  -1   1  16    0.76    1.64
  -1   1 -17    6.68    1.48
  -1   1  17    6.81    1.49
   1   1  17    8.10    2.31
  -1   1  17    6.08    1.77
   1   1 -17   11.10    1.34
   1  -1 -17    8.44    1.61
  -1  -1 -17    8.82    1.47
  -1   1 -17    9.43    1.33
  -1  -1  17    6.09    1.65
   1  -1  17    4.38    1.67
  -1  -1 -17    7.53    1.85
   1   1 -17   10.79    1.36
  -1  -1  18    0.89    1.40
   1   1  18    0.52    1.16
  -1   1 -18    0.48    0.96
   1  -1 -18    1.72    1.23
  -1   1 -18    0.37    0.74
   1  -1 -18    0.37    1.12
  -1   1  18   -0.25    1.27
  -1  -1 -18    1.95    1.46
   1   1 -18    0.00    0.85
  -1  -1 -18    0.62    0.99
   1  -1  18    0.65    1.16
   1   1 -18   -0.50    0.74
   1   1  19    2.20    1.68
  -1   1 -19    3.70    1.36
  -1  -1  19    3.97    2.05
   1   1 -19    7.42    1.36
   1  -1  19    2.34    1.95
   1  -1 -19    7.11    1.72
   1   1 -19    4.11    1.09
  -1  -1 -19    5.71    1.82
  -1   1  19    3.45    2.17
   1  -1 -19    4.70    1.61
  -1   1 -19    6.85    1.44
  -1  -1 -19    6.53    1.73
  -1  -1  20    4.63    2.45
  -1  -1 -20    8.11    1.94
   1  -1 -20    6.70    1.71
   1   1  20    5.58    1.95
   1   1 -20    8.64    1.73
  -1   1  20    3.72    1.93
   1  -1 -20    6.30    1.85
  -1   1 -20    6.36    1.44
  -1   1 -20    9.99    1.73
   1  -1  20    7.29    2.60
   1   1 -20    5.54    1.44
   1   1  21   -3.91    2.35
  -1   1 -21    1.20    1.32
   1  -1  21    1.83    1.70
   1  -1 -21    3.64    1.58
  -1  -1 -21    2.09    1.35
  -1  -1  21    0.52    2.20
  -1  -1 -21    1.45    1.21
   1   1 -21    2.04    1.08
  -1   1  21    0.77    2.58
   1   1  22    0.52    1.96
  -1   1 -22    2.40    1.08
   1  -1 -22    4.23    1.69
  -1  -1  22    1.95    1.82
  -1  -1 -22    3.37    1.81
  -1   1  22    6.22    3.24
   1  -1  22   -0.13    2.36
   1   1  23   -0.26    2.10
  -1   1  23    1.17    2.34
   1  -1  23   -0.26    1.97
  -1  -1  23    2.35    2.22
  -1   1  24   -6.26    3.13
   1   1  24    1.97    3.29
  -1  -1  24    2.49    2.23
  -1  -2   0    0.25    0.13
   1  -2   0    0.00    0.25
   1   2   0    0.13    0.13
  -1  -2   0   -0.13    0.13
  -1   2   0    0.50    0.38
   1  -2  -1 1074.62   37.49
  -1   2  -1 1141.23   35.62
  -1  -2   1 1143.07   36.45
   1   2   1 1104.76   36.75
   1   2   1 1136.24   37.47
   1   2  -1 1139.11   36.58
  -1  -2  -1 1106.26   36.59
  -1  -2  -1 1140.62   37.69
   1  -2   1 1175.79   37.01
  -1   2   1 1103.40   37.16
   1   2   2   75.50    3.30
  -1  -2   2   80.58    3.01
  -1  -2   2   76.97    2.92
   1  -2  -2   79.42    3.18
  -1  -2  -2   80.34    3.29
  -1  -2  -2   73.75    3.76
  -1   2  -2   79.67    2.96
   1  -2   2   77.38    3.23
   1   2   2   74.16    3.16
  -1   2   2   79.38    3.22
   1   2   3   68.80    3.05
   1   2   3   74.45    3.41
   1  -2  -3   71.37    3.05
  -1   2   3   72.52    3.36
   1  -2   3   74.70    2.79
  -1   2  -3   76.74    2.81
  -1  -2   3   74.38    2.60
   1  -2   3   72.17    2.72
  -1  -2  -3   73.75    3.11
  -1  -2  -3   73.65    3.29
   1   2   4    3.40    0.63
   1  -2  -4    3.17    0.51
   1  -2   4    3.08    0.37
   1   2   4    3.94    0.76
  -1  -2   4    3.75    0.26
  -1   2   4    3.49    0.65
  -1  -2  -4    2.90    0.50
  -1  -2  -4    2.96    0.62
   1   2  -4   -0.37    0.12
  -1   2  -4    3.04    0.36
   1  -2   4    3.63    0.38
   1  -2  -5   47.57    2.41
  -1  -2  -5   50.47    2.27
   1   2   5   45.83    2.41
   1   2   5   49.11    2.52
  -1   2  -5   48.68    1.94
   1   2  -5   23.39    1.47
   1  -2   5   49.78    1.99
  -1  -2  -5   47.67    2.33
  -1   2   5   45.16    2.46
   1  -2   5   44.78    2.12
  -1  -2   5   47.29    1.78
  -1   2   6   46.32    2.46
   1  -2  -6   47.73    2.53
   1   2   6   41.11    2.29
   1  -2   6   43.65    2.25
   1   2   6   49.59    2.89
  -1  -2   6   47.51    1.78
   1   2  -6   48.68    1.86
  -1  -2  -6   44.34    2.14
  -1   2  -6   44.86    2.06
   1  -2   6   46.48    2.13
   1   2   7  241.11   10.03
  -1  -2   7  252.51    8.73
  -1  -2  -7  241.01    9.16
  -1   2  -7  256.77    9.37
   1   2   7  234.64   10.06
   1  -2  -7  241.37    9.72
   1   2  -7  252.83    8.25
  -1   2  -7  248.98    9.28
  -1   2   7  234.97    9.58
   1  -2   7  216.02    8.89
  -1   2  -8  153.45    6.01
  -1   2   8  145.82    6.33
  -1  -2   8  148.67    5.42
   1   2   8  144.71    7.17
   1  -2   8  140.63    6.02
  -1  -2  -8  139.94    6.26
  -1   2  -8  151.40    5.73
   1   2   8  149.15    6.72
   1   2  -8  149.44    5.26
   1  -2  -8  138.53    5.92
   1  -2  -9   85.04    4.02
   1   2   9   81.49    4.66
  -1   2  -9   89.25    3.54
   1   2   9   84.18    4.05
  -1   2  -9   88.64    3.63
   1  -2   9   82.66    4.15
  -1  -2   9   88.03    3.52
  -1   2   9   85.25    4.38
  -1  -2  -9   85.74    3.87
   1   2  -9   91.46    3.38
   1  -2  10   29.18    2.27
   1   2 -10   33.14    1.63
  -1   2 -10   32.13    1.71
   1   2  10   33.55    2.40
   1   2  10   29.97    2.52
   1  -2 -10   33.99    2.26
  -1  -2 -10   33.50    2.24
  -1   2 -10   31.65    1.75
  -1   2  10   32.24    2.19
   1   2 -10   35.70    1.62
  -1  -2 -11    1.86    0.75
   1   2  11    1.38    1.01
   1   2  11    1.77    0.88
  -1   2 -11    0.62    0.50
   1  -2 -11    2.63    0.75
   1  -2  11    1.01    0.88
   1   2 -11    1.12    0.50
  -1   2  11    2.43    1.02
  -1   2 -11    1.22    0.61
   1   2 -11    2.00    0.50
   1   2 -12   22.45    1.37
   1   2  12   20.48    2.40
  -1   2  12   22.08    2.04
  -1   2 -12   21.38    1.49
  -1   2 -12   21.95    1.58
  -1  -2 -12   22.58    2.11
   1  -2 -12   17.88    1.75
   1   2  12   20.33    1.76
   1  -2  12   22.16    2.15
   1   2  13   25.76    2.13
  -1   2 -13   27.57    1.74
  -1  -2 -13   26.02    2.23
   1   2 -13   29.14    1.60
   1   2  13   25.35    2.66
   1  -2 -13   24.47    2.12
  -1   2  13   23.01    2.16
  -1   2 -13   24.80    1.69
   1  -2  13   23.38    2.42
   1   2 -13   28.90    1.50
   1  -2 -14   -1.37    1.00
  -1   2 -14   -0.48    0.60
   1   2  14    2.29    1.65
  -1  -2 -14    0.12    0.75
  -1   2  14    0.13    1.01
   1   2 -14    0.61    0.61
  -1   2 -14    0.50    0.74
  -1  -2 -14   -0.62    1.24
  -1   2  14   -0.62    1.00
   1   2 -14   -0.12    0.62
   1  -2  14    1.40    1.28
  -1   2 -15    0.37    0.62
   1  -2 -15    0.50    1.12
  -1   2 -15    0.24    0.72
  -1  -2 -15    1.36    1.24
   1   2  15    1.27    1.53
  -1  -2 -15   -0.50    0.74
   1   2 -15    0.00    0.50
  -1   2  15    0.13    0.76
   1   2 -15    1.34    0.61
   1  -2  15    1.15    1.28
  -1   2  15    1.63    1.63
  -1   2 -16    2.60    0.87
   1   2 -16    2.60    0.74
  -1   2 -16    2.04    0.84
   1   2  16    1.41    1.79
  -1   2  16    1.89    1.51
  -1  -2 -16    2.47    0.99
   1  -2  16    0.39    1.03
   1   2 -16    3.39    0.85
  -1  -2 -16    1.85    0.99
   1  -2 -16    2.98    1.12
  -1   2  16    1.50    1.00
   1   2  17   11.93    2.44
  -1   2 -17   14.73    1.61
   1  -2 -17   17.75    2.36
  -1  -2  17   11.42    1.78
  -1   2 -17   17.14    1.56
   1   2 -17   16.46    1.49
  -1  -2 -17   16.61    1.97
   1  -2  17   12.38    2.32
  -1   2  17   16.19    1.99
   1   2 -17   16.26    1.45
  -1   2  17   11.26    2.66
  -1  -2 -17   11.83    2.10
  -1   2 -18    8.97    1.44
   1   2  18    4.76    2.32
   1  -2 -18   11.03    1.98
  -1  -2 -18    5.88    1.47
   1   2 -18    9.84    1.08
  -1  -2  18    7.91    1.79
  -1  -2 -18    8.50    1.97
  -1   2 -18    6.43    1.24
   1   2 -18    8.77    1.24
  -1   2  18    5.20    1.49
  -1   2  18    4.19    1.78
   1  -2  18    3.11    1.81
  -1  -2  19   81.04    6.93
  -1  -2 -19   94.04    6.23
   1   2  19   87.33    6.33
   1   2 -19   99.09    5.31
   1  -2 -19   97.76    5.80
   1  -2 -19   91.70    6.81
  -1   2 -19   95.88    6.18
  -1   2 -19   95.05    5.15
   1  -2  19   87.58    7.15
   1   2 -19  100.75    4.67
  -1  -2 -19   95.99    7.39
  -1   2  19   86.65    7.15
   1  -2  20   10.30    2.74
  -1   2 -20   19.61    2.15
   1   2  20    6.61    2.98
  -1  -2 -20   18.95    2.79
   1   2 -20   16.85    1.55
   1   2 -20   14.30    1.60
  -1   2  20   10.89    2.69
  -1   2 -20   18.14    1.98
   1  -2 -20   12.85    2.20
  -1  -2  21   62.28    6.74
  -1  -2 -21   84.70    6.06
   1   2  21   71.94    7.16
   1   2 -21   84.70    3.83
   1  -2 -21   87.91    5.98
  -1   2  21   68.22    6.70
   1  -2  21   66.32    6.94
   1  -2  22    4.59    1.97
   1   2  22    5.22    2.35
  -1   2  22    1.94    2.20
  -1  -2 -22    8.44    1.81
   1  -2 -22    4.48    1.58
  -1  -2  22    9.11    2.47
  -1  -2 -23   13.11    2.65
   1   2  23   -3.14    2.88
   1  -2 -23    3.26    1.57
  -1  -2  23    1.31    1.96
   1  -2  23    0.00    2.63
  -1   2  23    2.08    3.37
   1  -2  24   -4.22    2.11
  -1   2  24   -1.95    2.60
   1   2  24    0.53    2.63
  -1  -2  24    0.92    2.23
  -1  -3   0  339.12   12.44
   1  -3   0  341.27   12.47
   1   3   0  351.44   11.98
  -1  -3   0  344.89   11.80
  -1   3   0  337.17   11.96
   1   3   0  332.39   11.95
  -1   3  -1   42.15    1.72
   1   3   1   40.39    2.03
  -1  -3   1   40.71    1.90
  -1  -3  -1   41.05    1.89
   1   3   1   40.80    1.89
  -1   3  -1   41.56    1.89
   1   3  -1   40.79    1.78
  -1  -3  -1   40.11    2.03
   1  -3  -1   42.77    2.29
  -1   3   1   41.32    1.92
   1  -3   1   41.94    2.02
   1   3   2   33.82    1.91
   1  -3  -2   34.47    1.91
  -1  -3   2   34.67    1.78
  -1   3  -2   33.43    1.62
  -1   3  -2   36.02    1.25
  -1  -3  -2   31.21    1.64
   1   3  -2   36.93    1.52
   1  -3   2   36.34    1.63
  -1   3   2   34.97    1.80
  -1  -3  -2   33.69    2.01
   1   3   2   31.62    1.64
   1  -3  -3    8.25    0.76
   1   3   3    7.38    0.76
   1   3  -3    8.19    0.50
  -1   3  -3    8.03    0.62
   1   3   3    7.55    0.76
  -1  -3   3    7.26    0.51
   1  -3   3    7.61    0.62
  -1  -3  -3    7.72    0.75
  -1   3   3    8.77    0.90
  -1  -3  -3    7.19    0.76
  -1  -3   4  167.89    5.57
  -1  -3   4  168.46    5.82
  -1   3  -4  174.14    6.27
  -1  -3  -4  167.88    6.94
   1   3   4  166.09    6.76
  -1   3   4  170.13    6.99
   1  -3   4  168.96    6.35
   1  -3  -4  165.05    6.72
  -1  -3  -4  167.05    6.69
   1   3   4  169.24    6.93
   1  -3  -5   86.33    3.92
  -1  -3  -5   92.07    4.19
   1   3   5   86.93    3.95
  -1   3  -5   91.21    3.42
   1  -3   5   84.95    3.58
  -1  -3  -5   92.67    4.66
   1   3   5   94.22    4.40
  -1   3   5   88.01    4.02
   1  -3   6    3.34    0.37
   1   3   6    3.52    1.00
   1   3   6    2.29    0.64
  -1   3  -6    4.24    0.48
  -1  -3  -6    4.77    0.88
   1  -3  -6    2.52    0.63
  -1   3   6    3.24    0.65
  -1   3  -7   17.25    1.21
   1   3   7   19.34    1.76
   1   3   7   22.89    1.65
   1  -3   7   23.77    1.25
  -1   3   7   22.65    1.81
  -1  -3  -7   22.67    1.88
   1  -3  -7   19.39    1.51
   1   3   8   48.66    2.80
   1  -3  -8   49.26    2.89
   1   3   8   46.49    3.39
   1   3  -8   42.34    1.44
  -1   3  -8   50.66    2.12
  -1   3   8   51.09    3.11
  -1  -3  -8   44.87    2.50
  -1   3  -8   49.89    2.05
  -1   3  -9    1.20    0.48
   1   3   9    0.25    0.63
  -1  -3  -9    1.62    0.87
   1   3   9    0.63    0.75
  -1   3  -9    1.50    0.37
   1   3  -9    1.44    0.24
   1  -3  -9    1.38    0.75
  -1   3   9    1.16    0.65
   1   3  -9    1.60    0.25
  -1   3 -10    2.40    0.60
   1   3  10    3.27    1.13
   1   3  10    2.91    1.14
   1  -3 -10    2.88    0.88
  -1   3  10    3.22    0.77
  -1   3 -10    3.86    0.62
   1   3 -10    3.59    0.37
  -1  -3 -10    1.37    1.00
   1   3 -10    3.25    0.36
   1  -3  10    2.77    0.75
  -1   3 -11   -0.12    0.48
   1   3  11   -0.13    1.14
   1  -3 -11   -0.25    0.88
   1   3 -11    0.36    0.36
  -1   3 -11    0.75    0.50
   1  -3  11   -0.63    0.63
  -1  -3 -11   -0.25    0.99
   1   3 -11    0.00    0.25
  -1   3  11   -0.26    0.90
   1   3  11    1.26    0.76
  -1   3  12  167.34    7.70
   1   3  12  164.93    8.73
   1  -3 -12  180.97    8.01
   1   3 -12  185.31    6.33
  -1  -3 -12  179.93    8.07
   1   3 -12  181.79    6.14
  -1   3 -12  185.36    6.61
   1   3  12  186.98    8.08
   1  -3  12  174.55    7.74
   1   3  13    2.41    1.27
   1   3  13    3.14    1.38
   1   3 -13    2.76    0.48
   1  -3 -13    3.74    1.37
  -1   3 -13    2.03    0.72
   1  -3  13    1.78    1.02
  -1   3  13    1.91    0.89
  -1   3 -13    2.61    0.62
   1   3 -13    2.60    0.50
  -1   3  13    1.74    1.62
  -1  -3 -13    2.35    0.99
  -1   3 -14    3.46    0.72
   1   3  14    3.00    1.38
   1   3  14    1.90    1.27
   1  -3 -14    3.24    1.25
  -1  -3 -14    3.71    1.24
  -1   3 -14    3.48    0.75
   1   3 -14    3.59    0.60
  -1   3  14    2.16    1.02
   1   3 -14    2.85    0.49
  -1   3  14    1.75    1.25
   1  -3  14    1.91    1.15
  -1   3  15    3.92    1.39
  -1   3 -15   10.86    1.19
   1   3 -15    9.30    0.72
   1   3  15    7.73    1.75
   1   3  15    7.77    2.04
  -1   3 -15    8.94    1.12
   1  -3 -15    8.58    1.87
  -1  -3 -15    5.31    1.48
  -1   3  15    5.90    1.63
   1  -3  15    9.23    1.54
   1   3 -15    8.90    0.87
  -1   3 -16   25.99    1.79
   1  -3 -16   19.50    2.36
   1   3 -16   29.05    1.55
  -1  -3 -16   24.33    2.61
   1   3  16   19.41    2.94
   1   3 -16   27.04    1.61
   1  -3  16   21.10    2.57
  -1   3  16   24.79    2.64
  -1   3 -16   28.03    1.99
  -1  -3 -16   23.05    2.71
  -1   3  16   22.04    3.15
   1  -3 -17    4.46    1.61
  -1   3 -17    4.77    0.95
   1   3  17    3.72    1.67
  -1  -3 -17    4.19    1.72
  -1   3 -17    4.34    0.99
   1  -3  17    4.00    1.29
  -1  -3 -17    7.04    2.10
  -1   3  17    4.25    1.63
   1   3 -17    6.54    0.71
   1   3 -17    6.54    0.86
   1  -3 -18    8.17    1.73
  -1   3 -18   10.62    1.19
   1   3  18    2.83    1.80
  -1  -3  18    6.64    1.79
  -1  -3 -18   12.18    2.34
  -1   3 -18   10.52    1.24
   1   3 -18   11.55    0.95
  -1  -3 -18   12.18    2.09
  -1   3  18    2.54    1.90
   1   3 -18    9.37    0.86
  -1   3  18    5.97    1.87
   1  -3  18    5.83    1.69
  -1   3 -19    1.55    0.84
  -1  -3 -19    4.92    2.09
   1   3  19    1.81    1.93
  -1  -3  19    1.93    1.80
  -1  -3 -19    2.94    1.84
  -1   3 -19    2.84    0.99
   1  -3 -19    3.96    1.61
   1   3 -19    3.59    0.72
  -1   3  19    0.25    1.24
   1   3 -19    3.32    0.62
   1  -3  19    3.12    1.69
  -1   3  19    1.78    2.29
   1   3  20    2.59    1.94
  -1  -3 -20    4.63    1.95
  -1   3 -20    7.19    1.08
  -1  -3  20    3.35    2.06
  -1   3 -20    5.55    1.11
  -1   3  20    3.97    2.05
   1   3 -20    7.10    0.72
  -1  -3 -20    5.65    1.84
  -1   3  20    7.13    2.21
   1  -3  20    1.96    1.30
  -1  -3  21    0.39    1.94
   1  -3 -21   -0.37    1.83
   1  -3  21   -2.22    1.83
   1   3  21    3.25    2.86
  -1  -3 -21    0.61    1.46
  -1   3  21    1.16    2.06
   1   3  22   -1.43    2.61
  -1  -3  22   -2.47    2.08
   1  -3 -22    0.85    2.06
  -1  -3 -22    3.62    2.05
   1  -3  22    1.05    2.23
  -1   3  22    1.03    2.19
  -1  -3 -23    1.08    2.29
   1   3  23    1.83    2.48
   1  -3  23   -0.26    1.84
  -1   3  23    2.59    2.46
   1   3  24    0.66    2.75
  -1   3  24    1.04    2.73
  -1  -3  24    4.20    2.23
   1   4   0    0.63    0.50
   1  -4   0   -0.25    0.38
   1   4   0    0.00    0.25
  -1  -4   0    0.25    0.38
  -1  -4   0    0.13    0.38
  -1   4   0    0.13    0.38
  -1   4   0    0.62    0.37
  -1   4  -1  128.80    5.33
   1   4   1  125.19    5.04
   1   4   1  118.58    4.97
  -1  -4   1  125.31    4.89
  -1   4  -1  127.11    4.84
  -1  -4   1  129.88    5.21
   1  -4  -1  124.43    5.87
  -1  -4  -1  127.46    4.91
  -1  -4  -1  126.30    5.32
   1   4  -1  132.07    5.08
  -1   4   1  125.88    5.13
   1  -4   1  129.23    5.22
  -1   4   1  120.07    5.04
   1   4   2    7.26    0.76
  -1  -4   2    7.89    0.64
   1   4  -2    7.09    0.63
   1   4   2    7.93    0.88
   1  -4   2    8.60    0.76
  -1   4  -2    8.57    0.76
   1  -4  -2    7.37    0.89
  -1  -4  -2    6.69    0.76
  -1  -4  -2    8.39    0.88
  -1   4   2    8.61    0.90
  -1   4  -2    8.87    0.50
  -1  -4  -3   89.49    4.12
   1   4   3   88.22    3.96
  -1  -4   3   88.47    3.59
  -1   4  -3   96.32    3.76
   1   4   3   88.53    4.15
   1  -4   3   92.81    3.27
  -1  -4  -3   84.96    4.29
   1  -4  -3   79.13    3.94
  -1   4   3   86.89    4.39
   1   4  -3   89.73    3.54
   1  -4   3   89.85    3.65
  -1  -4  -4    5.45    0.87
   1   4   4    6.54    0.88
  -1  -4   4    6.71    0.52
   1   4   4    6.51    1.02
  -1   4  -4    5.96    0.62
   1  -4  -4    5.82    0.89
  -1  -4  -4    5.03    0.88
   1   4  -4    7.56    0.50
   1  -4   4    7.39    0.63
  -1   4   4    7.49    0.90
   1  -4  -5   19.82    1.52
   1   4   5   20.54    1.53
   1   4   5   24.75    1.63
  -1  -4   5   22.93    1.02
  -1  -4   5   24.96    0.99
  -1   4  -5   20.00    1.11
  -1  -4  -5   23.04    1.85
  -1  -4  -5   21.98    1.63
  -1   4   5   22.77    1.81
   1  -4   5   22.45    1.12
  -1  -4  -6   94.67    4.52
   1   4   6  100.85    5.15
  -1   4  -6   99.45    3.81
   1   4   6   95.43    4.34
  -1   4   6   94.93    4.80
   1  -4  -6   90.44    4.16
   1  -4   6  102.59    3.97
   1  -4  -7   45.14    2.52
   1   4   7   47.23    3.14
   1   4   7   46.29    2.68
  -1   4  -7   45.94    1.96
  -1   4   7   40.16    2.72
  -1  -4  -7   47.68    2.51
   1  -4   7   48.05    1.98
   1   4   8    0.50    1.13
   1   4   8    2.68    0.76
   1  -4  -8    2.51    0.75
  -1   4   8    2.98    0.91
  -1  -4  -8    2.25    1.00
  -1   4  -8    3.04    0.49
   1   4   9   46.66    3.15
  -1   4  -9   46.17    1.99
   1  -4  -9   48.24    2.76
  -1   4  -9   46.62    2.06
   1   4   9   46.58    2.80
  -1  -4  -9   44.12    2.62
  -1   4   9   47.09    2.98
   1   4  10   59.56    3.91
   1   4  10   66.84    3.82
  -1   4  10   70.92    4.01
  -1   4 -10   71.17    2.78
  -1  -4 -10   62.94    3.73
   1  -4 -10   65.05    3.63
  -1   4 -10   67.95    2.74
   1  -4  10   63.21    3.52
   1   4  11   69.36    3.81
   1   4  11   61.03    4.54
  -1   4 -11   67.82    2.65
  -1   4 -11   69.77    2.99
  -1   4  11   68.19    4.00
  -1   4  11   60.50    4.22
  -1  -4 -11   70.02    3.48
   1  -4  11   62.09    3.29
   1  -4 -11   72.45    4.13
   1   4  12   19.83    2.40
  -1  -4 -12   18.09    2.23
   1   4  12   17.71    2.15
   1  -4 -12   19.58    2.37
  -1   4 -12   21.84    1.20
  -1   4 -12   22.01    1.12
  -1   4  12   22.00    2.61
  -1   4  12   19.15    2.06
   1  -4  12   20.28    1.78
   1   4  13    6.96    2.03
  -1   4 -13    8.33    0.87
   1   4  13    6.43    1.39
  -1   4 -13    8.87    0.84
   1  -4 -13    6.48    1.62
  -1  -4 -13    7.05    1.36
  -1   4  13    5.61    1.87
  -1   4  13    7.69    1.79
   1  -4  13    6.74    1.27
  -1  -4 -14    6.17    1.61
   1   4  14    5.84    1.52
   1   4  14    1.63    1.01
   1  -4 -14    3.61    1.49
  -1   4 -14    5.22    0.75
  -1   4 -14    6.47    0.72
  -1   4  14    3.96    1.28
   1  -4  14    5.49    1.28
  -1   4  14    5.63    2.00
   1  -4  15   10.13    1.54
  -1   4 -15   14.25    1.08
  -1   4  15   11.67    2.38
   1   4  15    6.51    1.88
   1   4  15    7.76    2.29
   1  -4 -15   13.66    1.99
  -1   4 -15   13.91    1.12
  -1   4  15    9.65    1.91
  -1  -4 -15   11.84    1.85
  -1  -4 -16    3.94    1.85
   1   4  16    6.11    1.75
   1   4  16    9.31    2.30
   1  -4 -16    9.18    1.98
  -1   4 -16    8.27    0.96
   1  -4  16    7.08    1.67
  -1   4  16    4.91    1.76
  -1   4 -16    9.68    0.99
  -1   4  16    5.43    1.39
   1   4  17   -0.77    1.54
   1   4  17    0.62    1.49
  -1   4  17    0.88    1.52
   1  -4 -17    0.62    1.73
  -1   4 -17   -0.24    0.48
  -1   4  17   -0.63    1.38
   1  -4  17   -0.90    1.29
  -1  -4 -17    0.12    1.60
  -1   4 -17    0.37    0.50
  -1   4 -18    8.68    0.96
   1   4  18    5.13    2.05
  -1  -4 -18    8.84    2.46
   1  -4 -18    6.31    1.86
  -1   4 -18    7.92    0.87
  -1   4  18    4.37    1.37
  -1  -4 -18    7.78    2.22
  -1   4  18    7.48    2.16
   1  -4  18    5.97    1.56
  -1  -4  18    4.86    1.92
   1  -4 -19   24.84    3.09
   1   4  19   25.36    3.73
  -1   4 -19   31.86    1.98
  -1   4 -19   31.82    1.94
  -1  -4  19   19.66    3.21
   1  -4  19   27.33    3.25
  -1  -4 -19   30.71    3.57
  -1  -4 -19   27.98    3.56
  -1   4  19   26.43    3.35
  -1   4  19   23.17    3.95
  -1   4  20    1.23    1.36
   1   4  20    0.77    1.94
  -1  -4  20    1.81    1.55
   1  -4  20   -0.91    1.57
  -1  -4 -20   -0.12    1.34
  -1   4 -20    1.58    0.49
  -1   4  20   -2.56    1.92
  -1   4  21   19.24    4.11
   1   4  21   17.75    3.50
  -1   4  21   18.50    3.19
  -1  -4 -21   26.75    3.41
   1  -4  21   23.56    3.14
  -1  -4  21   22.84    3.25
   1   4  22   15.21    3.38
  -1  -4  22    7.17    2.61
  -1  -4 -22   15.25    3.03
  -1   4  22   10.69    3.74
   1  -4 -22   18.02    3.05
   1   4  23    1.04    2.35
  -1  -4 -23    5.54    2.65
   1  -4 -23    4.84    2.66
  -1  -4  23   -0.65    1.70
  -1   4  23    2.07    2.46
  -1  -4 -24   -1.20    2.04
   1   4  24   -0.13    3.79
  -1   4  24   -1.56    3.89
   1  -5   0   15.94    1.28
   1   5   0   19.85    1.27
  -1  -5   0   14.81    1.14
   1   5   0   18.35    1.13
  -1   5   0   14.93    1.15
  -1   5   0   18.65    1.11
  -1   5   1   60.27    2.84
  -1   5  -1   61.42    2.49
   1   5   1   64.22    3.15
   1   5   1   57.97    3.06
  -1  -5   1   61.78    2.80
  -1  -5  -1   64.18    3.16
   1  -5  -1   61.98    2.93
  -1  -5   1   61.19    3.01
  -1  -5  -1   60.03    3.02
  -1   5  -1   65.72    3.05
  -1   5   1   67.11    3.08
   1   5  -1   61.35    2.93
  -1   5  -2  496.40   17.24
  -1  -5  -2  476.18   17.95
   1   5   2  463.30   18.15
  -1  -5   2  496.97   18.25
   1  -5  -2  484.48   18.95
  -1  -5   2  490.87   16.58
  -1  -5  -2  501.09   19.83
   1  -5   2  508.70   17.35
   1   5  -2  475.85   17.41
   1   5   2  484.10   17.25
  -1   5   2  487.66   17.16
  -1   5   2  476.24   17.89
   1  -5   2  513.53   17.26
  -1   5  -3   15.25    1.13
   1   5   3   14.82    1.26
   1   5   3   14.56    1.28
  -1  -5   3   16.89    1.02
   1  -5  -3   14.69    1.39
  -1   5   3   16.86    1.35
  -1   5   3   13.27    1.29
   1   5  -3   15.82    1.01
  -1  -5  -3   11.58    1.26
  -1  -5  -3   13.59    1.50
   1  -5   3   14.82    1.01
   1  -5   3   15.20    0.88
   1   5   4  290.19   11.65
  -1   5   4  286.09   12.28
  -1  -5   4  293.83   11.23
  -1  -5  -4  295.10   11.81
  -1   5  -4  304.25   10.93
   1   5   4  288.11   11.57
   1  -5   4  290.34    9.93
   1  -5  -4  299.77   11.14
  -1  -5  -4  297.31   11.46
   1   5  -4  294.86   10.75
   1  -5   4  297.07   10.85
  -1   5   4  291.96   11.35
  -1   5  -5   15.48    1.00
   1  -5  -5   16.76    1.39
   1   5   5   13.04    1.28
  -1  -5   5   16.89    0.90
   1   5   5   12.18    1.26
  -1  -5  -5   13.82    1.48
  -1  -5  -5   14.31    1.26
   1  -5   5   15.06    1.00
   1   5  -5   15.34    0.76
  -1   5   5   13.19    1.42
   1   5   6   76.08    3.97
  -1  -5   6   82.91    2.91
   1   5   6   79.36    4.02
  -1  -5  -6   82.12    4.43
  -1  -5   6   82.05    2.86
   1  -5  -6   76.10    3.78
  -1   5   6   86.87    4.69
  -1   5   6   79.89    4.02
  -1   5  -6   82.40    3.48
  -1  -5  -6   82.68    3.89
   1  -5   6   84.65    3.38
   1   5   7   -1.26    0.63
  -1   5  -7    0.50    0.37
   1   5   7    0.64    0.89
  -1  -5  -7    1.00    0.75
   1  -5  -7    0.88    0.75
  -1   5   7   -0.86    0.99
  -1   5   7    0.39    1.04
   1  -5   7    0.37    0.37
   1  -5  -8   68.30    3.64
  -1   5  -8   72.04    2.72
   1   5   8   65.22    3.90
   1   5   8   66.44    3.96
  -1  -5  -8   68.13    3.50
  -1   5   8   71.87    3.83
  -1   5   8   61.68    3.89
   1  -5   8   75.03    2.96
  -1  -5  -9   32.88    2.37
  -1   5  -9   30.26    1.35
   1   5   9   31.91    2.43
   1  -5  -9   26.27    2.25
   1   5   9   32.95    2.89
   1  -5   9   28.85    1.49
  -1   5   9   25.90    2.33
  -1   5   9   30.30    2.60
   1   5  10  136.59    7.56
   1   5  10  148.23    7.15
   1  -5 -10  145.28    6.63
  -1  -5 -10  145.54    6.84
  -1   5 -10  155.83    5.29
  -1   5  10  156.15    6.87
  -1   5 -10  153.75    5.35
  -1   5  10  155.84    7.20
   1   5  11    5.29    1.39
   1   5  11    3.43    1.40
  -1   5  11    2.58    1.03
  -1  -5 -11    3.97    1.49
   1  -5 -11    0.62    1.25
  -1   5 -11    3.48    0.37
  -1   5 -11    4.29    0.49
  -1   5  11    3.60    1.61
   1  -5  11    3.66    0.76
  -1   5  12   49.60    3.35
   1   5  12   52.67    3.94
   1   5  12   50.25    3.92
  -1  -5 -12   43.83    3.22
   1  -5 -12   44.59    3.61
  -1   5  12   44.66    3.73
  -1   5 -12   54.29    2.08
   1  -5  12   47.29    2.79
  -1   5 -12   53.97    2.12
   1   5  13    2.91    1.27
  -1   5 -13    1.22    0.37
   1  -5 -13    0.62    0.99
  -1  -5 -13    0.12    1.36
  -1   5  13    1.28    1.03
  -1   5 -13    1.62    0.37
  -1   5  13    0.25    1.25
   1  -5  13    0.25    0.76
  -1   5 -14  165.29    5.63
   1  -5 -14  169.16    8.46
   1   5  14  151.74    7.71
  -1  -5 -14  150.88    9.38
   1   5  14  154.27    8.63
  -1   5 -14  163.50    5.61
  -1   5  14  152.28    7.43
   1  -5  14  153.99    7.05
  -1   5  14  155.45    8.39
  -1   5 -15   12.11    0.73
   1  -5 -15    8.31    2.23
   1   5  15    6.28    1.88
  -1   5 -15   12.18    0.75
   1   5  15    4.70    2.16
  -1   5  15    7.40    1.88
  -1  -5 -15    8.01    2.09
  -1   5  15    8.41    1.66
   1  -5  15    7.32    1.41
  -1   5  16   26.50    2.92
  -1   5 -16   31.24    1.35
   1   5  16   21.66    3.06
   1  -5  16   28.75    2.71
   1   5  16   20.02    2.88
  -1  -5 -16   26.56    2.95
   1  -5 -16   28.86    3.35
  -1   5  16   21.26    3.15
  -1   5 -16   29.76    1.37
   1  -5 -17    2.47    1.61
   1   5  17    1.00    1.25
  -1  -5 -17    2.70    1.60
  -1   5  17    1.39    2.02
  -1   5  17   -2.52    1.51
   1   5  17    2.30    1.66
   1  -5  17    2.98    1.29
  -1  -5  18   24.93    2.43
   1  -5 -18   27.43    3.95
   1   5  18   23.42    2.73
  -1   5  18   24.19    2.63
   1   5  18   24.21    3.33
  -1   5  18   16.34    3.42
  -1  -5 -18   23.43    3.19
   1  -5  18   21.29    2.60
  -1  -5  19    0.00    1.54
   1   5  19    1.54    2.70
  -1  -5 -19    0.00    1.85
   1  -5  19    0.65    1.30
  -1   5  19   -1.25    1.87
  -1  -5 -19   -0.12    2.45
   1   5  20    0.26    2.71
   1  -5  20   -0.52    1.04
  -1  -5  20    0.39    1.55
  -1   5  20    0.62    1.48
  -1   5  20    1.66    2.17
  -1  -5 -20    1.59    1.96
  -1  -5 -21    5.49    2.56
  -1  -5  21    4.42    2.08
   1   5  21    0.26    2.85
   1  -5  21    2.09    1.44
  -1   5  21    2.58    2.09
  -1  -5  22   10.70    3.13
   1  -5 -22   19.88    3.30
   1   5  22   14.40    4.02
  -1   5  22   13.54    2.56
  -1   5  22   14.66    4.37
  -1  -5 -22   17.94    3.64
   1   5  23   -1.17    2.60
   1  -5 -23    3.51    2.79
  -1   5  23   -5.29    2.45
  -1  -5 -23    1.09    1.93
   1   5  24    3.26    3.00
  -1   5  24    2.85    3.11
  -1  -6   0    0.25    0.51
  -1  -6   0    0.50    0.50
   1   6   0    0.89    0.51
   1   6   0    0.13    0.63
   1  -6   0   -0.13    0.38
  -1   6   0    0.13    0.64
  -1   6   0    0.37    0.50
  -1  -6   1   79.14    3.43
   1   6  -1   76.90    3.56
   1   6   1   75.36    3.70
   1   6   1   76.21    3.52
  -1   6  -1   78.35    3.23
  -1  -6   1   80.14    3.77
   1  -6  -1   78.68    3.69
  -1   6  -1   81.55    3.69
  -1   6   1   80.90    3.84
  -1  -6  -1   77.75    3.67
  -1   6   1   82.40    3.84
  -1  -6  -1   82.76    3.90
   1  -6   1   80.92    3.96
   1   6   2   42.64    2.56
   1   6   2   41.68    2.64
  -1   6  -2   39.06    2.28
  -1  -6   2   43.28    2.29
  -1   6  -2   45.13    2.12
   1   6  -2   43.52    2.41
   1  -6  -2   41.71    2.66
  -1  -6  -2   47.37    2.52
   1  -6   2   40.07    2.43
  -1  -6  -2   43.45    2.51
  -1   6   2   43.45    2.47
  -1   6   2   43.13    2.31
   1  -6   2   45.17    2.13
  -1  -6   2   44.12    2.13
  -1  -6   3  143.26    5.77
   1  -6   3  137.16    5.54
   1   6   3  137.93    6.28
   1  -6  -3  140.47    6.08
  -1  -6  -3  140.75    6.42
   1   6  -3  142.08    5.84
   1  -6   3  150.59    5.87
  -1   6   3  129.98    6.57
  -1   6   3  136.10    6.06
  -1   6  -3  150.68    6.08
  -1  -6  -3  146.52    6.25
   1   6   3  138.81    6.14
  -1   6  -4   25.83    1.39
  -1  -6  -4   22.46    1.74
  -1  -6  -4   23.48    1.88
  -1   6   4   26.57    1.94
   1   6   4   22.01    1.79
   1  -6  -4   22.70    1.77
   1   6   4   21.21    1.76
  -1  -6   4   22.77    1.29
  -1   6   4   25.17    1.73
   1  -6   4   23.04    1.14
   1   6  -4   23.63    1.26
   1  -6   4   24.58    1.52
   1   6  -5    9.45    0.76
   1   6   5    8.07    1.28
   1   6   5    9.66    1.26
  -1   6   5    7.88    1.16
  -1  -6   5    9.94    0.77
   1  -6   5    9.71    0.88
  -1  -6  -5    9.76    1.61
   1  -6  -5    9.82    1.51
  -1  -6  -5    8.90    1.25
   1  -6   5    9.41    0.51
  -1   6   5    8.89    0.99
  -1   6  -5    9.42    0.88
   1   6   6   79.46    4.02
  -1  -6   6   81.52    3.21
   1   6   6   78.12    4.36
  -1  -6  -6   73.33    4.26
   1  -6   6   78.37    2.91
   1  -6  -6   74.97    4.02
   1   6  -6   79.42    3.14
  -1  -6  -6   79.28    4.43
  -1   6   6   77.51    4.66
   1  -6   6   78.38    3.15
  -1   6   6   74.84    3.71
  -1  -6   7    4.09    0.25
  -1   6  -7    4.12    0.62
   1   6   7    3.07    1.02
  -1  -6   7    3.90    0.25
   1   6   7    3.77    1.00
  -1  -6  -7    3.50    1.00
   1  -6   7    4.01    0.63
   1  -6  -7    1.88    1.25
  -1   6   7    2.59    1.30
  -1   6   7    1.85    1.11
  -1   6   8   73.74    4.46
  -1   6  -8   84.68    3.00
   1   6   8   79.28    4.53
   1  -6   8   80.92    3.10
   1   6   8   74.00    4.61
   1  -6  -8   75.58    3.88
  -1   6   8   78.01    4.02
  -1  -6  -8   71.31    3.87
  -1  -6  -9    1.99    1.24
   1   6   9   -0.26    0.77
   1  -6  -9   -0.37    0.87
   1   6   9   -1.51    0.88
  -1   6   9    1.55    0.91
  -1   6   9    1.11    0.99
   1  -6   9    0.37    0.37
  -1   6  -9    0.25    0.37
   1   6  10  511.11   20.36
  -1  -6 -10  528.48   20.53
   1   6  10  529.74   23.31
  -1   6 -10  538.20   17.19
  -1   6  10  507.41   20.50
   1  -6 -10  510.37   21.62
  -1   6  10  523.25   20.63
  -1   6 -10  538.45   17.11
  -1   6  11   74.06    4.60
   1  -6 -11   75.22    4.61
  -1   6 -11   82.89    2.86
   1   6  11   70.16    4.34
   1   6  11   74.35    5.30
  -1   6 -11   82.39    2.99
  -1   6  11   68.66    4.66
  -1  -6 -11   76.59    4.34
   1  -6  11   73.86    3.54
   1   6  12  592.36   25.02
   1  -6 -12  590.93   24.05
   1   6  12  609.09   22.59
  -1   6  12  583.00   23.54
  -1  -6 -12  618.20   25.90
  -1   6 -12  621.85   18.81
  -1   6 -12  583.49   18.86
   1  -6  12  591.96   21.77
  -1   6  12  569.74   23.57
   1   6  13   63.35    4.07
  -1   6  13   55.59    3.48
  -1  -6 -13   55.68    4.08
   1  -6 -13   55.51    3.98
   1  -6  13   56.09    3.32
  -1   6  13   59.02    4.62
   1   6  13   47.91    4.30
   1   6  14   71.37    4.56
   1   6  14   70.42    5.32
   1  -6 -14   78.00    4.84
  -1   6  14   68.80    5.01
  -1  -6 -14   75.17    5.67
  -1   6  14   72.46    4.62
   1  -6  14   69.65    4.36
   1   6  15    1.26    1.26
   1  -6 -15    2.85    1.73
   1   6  15    2.03    1.40
  -1  -6 -15    3.08    1.97
   1  -6  15    1.03    0.77
  -1   6  15    2.43    1.79
  -1   6  15    3.14    1.88
   1   6  16   36.77    3.82
   1  -6 -16   32.03    3.71
   1   6  16   28.63    3.27
  -1  -6 -16   33.66    3.69
   1  -6  16   33.29    2.71
  -1   6  16   31.45    3.77
  -1   6  16   32.54    3.31
   1   6  17    3.12    2.00
  -1   6  17    1.39    1.64
  -1  -6 -17    8.83    2.58
   1   6  17    1.79    1.79
   1  -6 -17    3.09    1.61
   1  -6  17    1.55    1.17
  -1   6  17    3.54    1.39
   1   6  18   18.68    3.07
   1   6  18   14.80    2.74
  -1   6  18   10.38    2.53
  -1  -6 -18   20.83    3.06
   1  -6  18   16.36    2.21
  -1   6  18   14.33    2.77
  -1   6  19   -1.37    1.37
   1   6  19    1.85    1.98
  -1  -6  19    0.00    1.42
   1   6  19   -1.03    2.57
  -1   6  19    0.76    1.90
   1  -6  19    0.78    1.30
  -1  -6  20    0.26    1.16
   1   6  20    2.57    2.70
   1  -6  20   -0.13    1.44
  -1   6  20   -1.98    2.11
  -1  -6 -20   -1.48    2.21
  -1   6  20   -0.51    2.04
  -1   6  21   -1.92    2.30
  -1  -6  21    0.78    1.82
   1   6  21   -1.68    3.10
  -1   6  21    3.57    2.46
  -1  -6 -21    3.91    2.57
  -1   6  22    5.62    2.08
   1   6  22    3.88    3.75
  -1  -6 -22    9.96    3.16
  -1   6  22    1.54    3.72
   1   6  23    4.29    3.77
   1  -6 -23    2.06    2.67
  -1   6  23   -5.15    3.35
  -1  -6 -24    2.52    2.28
   1  -6 -24   -1.45    2.65
  -1   6  24    2.97    3.49
   1   6  24    9.77    4.56
   1   7   0   16.94    1.53
   1   7   0   15.93    1.38
  -1  -7   0   14.21    1.26
  -1  -7   0   18.07    1.52
   1  -7   0   15.78    1.40
  -1   7   0   18.11    1.53
  -1   7   0   18.21    1.36
   1  -7   1    0.77    0.64
   1   7   1    0.51    0.64
  -1  -7  -1    0.25    0.88
   1  -7  -1    0.38    0.63
  -1  -7   1   -0.13    0.38
  -1  -7   1   -0.13    0.63
   1   7   1   -0.25    0.75
  -1  -7  -1    0.00    0.75
  -1   7  -1    0.87    0.37
   1   7  -1    0.25    0.64
  -1   7   1    1.66    0.64
  -1   7   1    1.48    0.62
  -1   7  -1    1.40    0.76
  -1  -7  -2  133.80    6.02
  -1  -7   2  137.01    5.86
  -1  -7   2  134.41    4.91
  -1   7  -2  136.26    5.34
   1   7   2  125.26    5.52
   1  -7  -2  133.13    5.45
  -1  -7  -2  132.27    6.05
   1   7   2  128.37    5.63
  -1   7  -2  124.95    4.99
  -1   7   2  121.78    5.57
   1   7  -2  135.68    5.59
  -1   7   2  133.23    6.29
   1  -7   2  139.71    5.51
   1  -7   2  129.11    5.88
   1   7   3   20.21    1.66
  -1  -7  -3   21.48    1.63
   1   7   3   19.69    1.51
  -1  -7   3   20.83    1.53
   1   7  -3   20.52    1.39
  -1  -7   3   17.43    1.51
   1  -7  -3   22.72    1.77
  -1   7  -3   20.88    1.39
  -1   7   3   19.28    1.93
   1  -7   3   21.46    1.38
  -1  -7  -3   20.95    1.75
  -1   7   3   20.03    1.61
   1  -7   3   20.93    1.40
   1   7   4   73.48    4.23
  -1   7   4   76.01    4.00
  -1  -7   4   78.60    3.22
  -1   7  -4   75.87    3.41
  -1  -7   4   73.55    3.14
   1  -7  -4   71.64    3.40
   1  -7   4   75.60    3.44
  -1  -7  -4   77.34    3.85
   1   7  -4   72.81    3.17
  -1  -7  -4   81.27    3.89
   1   7   4   74.49    3.77
  -1   7   4   68.12    3.84
   1  -7   4   75.99    3.41
   1   7   5    1.28    0.77
   1  -7  -5    0.75    0.75
   1  -7   5    1.02    0.25
  -1   7   5    0.65    0.77
   1   7   5    1.25    1.13
   1   7  -5    1.39    0.50
  -1   7  -5    0.76    0.38
  -1  -7  -5    0.75    0.75
  -1  -7  -5    0.37    0.86
  -1   7   5    1.11    1.11
  -1  -7   5    2.19    0.52
   1   7   6   80.89    4.24
   1  -7  -6   78.23    4.52
  -1   7  -6   80.59    3.65
  -1  -7   6   77.91    3.22
  -1   7   6   73.17    4.01
   1   7   6   80.68    4.65
   1   7  -6   74.28    3.15
  -1  -7  -6   80.11    4.38
  -1  -7  -6   78.97    4.19
   1  -7   6   81.31    3.06
  -1   7   6   80.31    4.09
   1  -7   6   82.74    3.29
  -1  -7   7   12.46    0.76
  -1   7   7   13.62    1.86
   1   7   7   10.13    1.54
   1   7   7   10.80    1.88
   1   7  -7   13.13    0.75
   1  -7  -7   11.01    1.50
   1  -7   7   11.37    0.63
  -1   7  -7   15.44    1.00
  -1   7   7   13.85    1.81
  -1  -7  -7    9.98    1.50
   1  -7   7   12.47    1.01
  -1  -7   8  106.92    3.59
   1  -7  -8  107.55    5.25
   1   7   8  102.74    5.78
   1   7   8  104.62    5.90
  -1   7   8  101.62    5.46
  -1  -7   8  112.89    3.63
  -1   7   8  102.97    5.19
  -1  -7  -8  104.23    5.36
   1  -7   8  105.40    4.02
  -1   7  -8  111.92    4.39
   1   7   9    4.36    1.28
  -1  -7  -9    2.61    1.37
   1  -7  -9    4.99    1.62
  -1   7  -9    4.63    0.50
   1   7   9    3.90    1.26
  -1   7   9    2.98    1.17
   1  -7   9    4.33    0.62
  -1   7   9    5.71    1.24
  -1  -7 -10   17.61    2.23
  -1   7 -10   18.39    1.00
  -1   7  10   12.30    2.24
   1   7  10   16.26    2.30
   1   7  10   17.11    2.27
   1  -7 -10   13.82    1.99
   1  -7  10   18.58    0.99
  -1   7  10   15.80    2.33
   1   7  11    8.57    1.76
   1  -7 -11    8.95    1.87
  -1   7 -11   11.25    0.63
   1   7  11    8.18    1.66
  -1   7  11    7.76    1.94
  -1   7 -11   12.37    0.62
   1  -7  11    8.47    0.88
  -1   7  11    8.09    1.74
  -1  -7 -11    8.29    1.98
   1   7  12  204.91    8.95
   1   7  12  174.56    8.71
  -1  -7 -12  188.06    8.29
   1  -7 -12  189.83    9.33
  -1   7  12  190.63    9.31
   1  -7  12  188.68    7.65
  -1   7  12  199.49    9.86
  -1   7  13    1.55    1.55
   1   7  13    0.00    1.77
   1  -7 -13    0.99    1.36
   1   7  13   -0.76    1.02
  -1  -7 -13    1.23    1.73
  -1   7  13    2.25    1.50
   1  -7  13    1.66    0.64
   1  -7  14   27.69    2.18
   1   7  14   27.41    3.43
   1   7  14   31.51    3.54
   1  -7 -14   32.68    3.84
  -1  -7 -14   24.74    2.96
  -1   7  14   21.84    2.70
   1   7  15    0.76    1.77
  -1   7  15    1.79    1.28
   1  -7 -15    2.23    1.98
   1   7  15    1.27    1.52
  -1  -7 -15    1.97    1.60
   1  -7  15    1.29    0.77
  -1   7  15    0.75    2.13
  -1   7  16   80.64    5.87
   1   7  16   72.05    5.59
   1  -7 -16   80.88    6.06
  -1  -7 -16   90.55    6.51
  -1   7  16   77.83    6.29
   1   7  16   79.46    5.67
   1  -7  16   86.64    5.82
  -1  -7 -17    0.00    1.59
  -1   7  17   -0.63    1.39
   1   7  17    2.26    1.63
  -1   7  17    0.50    1.64
   1   7  17    0.89    1.78
   1  -7 -17   -0.49    1.48
   1  -7  17   -0.52    0.91
   1  -7  18   24.27    2.60
   1   7  18   20.31    3.32
   1   7  18   19.45    2.99
   1  -7 -18   17.98    3.08
  -1   7  18   18.34    3.41
  -1   7  18   19.53    3.15
   1   7  19    3.35    2.48
   1  -7  19    0.39    1.17
  -1  -7  19    0.90    1.55
   1   7  19    4.87    2.95
  -1   7  19    2.50    2.38
  -1   7  19    0.13    1.90
  -1   7  20    5.72    2.11
   1   7  20   11.83    2.96
  -1   7  20    9.80    2.93
   1   7  20    7.96    2.83
  -1  -7  20    6.73    2.07
   1  -7  20   12.50    1.95
  -1  -7 -21    1.96    2.57
  -1   7  21    0.13    2.17
   1   7  21    2.70    2.32
  -1   7  21    4.94    2.84
   1   7  22    7.36    3.23
  -1   7  22    6.49    2.94
  -1   7  22   13.45    4.23
  -1   7  23    2.44    3.86
  -1  -7 -23   -0.24    2.06
   1   7  23    2.85    3.24
  -1   7  23   -3.89    1.94
  -1  -8   0   -0.25    0.63
  -1  -8   0   -1.01    0.75
   1   8   0   -0.13    0.75
  -1   8   0   -0.25    0.62
   1   8   0   -0.64    0.76
   1  -8   0    0.25    0.76
  -1   8   0    0.00    0.64
  -1  -8   1    9.57    1.26
   1   8   1   11.48    1.40
   1   8   1    9.52    1.25
  -1  -8   1   10.38    1.27
  -1   8  -1   10.06    0.99
   1  -8  -1    9.25    1.14
  -1  -8  -1    8.28    1.38
  -1   8  -1   12.08    1.40
  -1   8   1   12.65    1.66
   1   8  -1   12.33    1.40
  -1  -8  -1   10.08    1.51
  -1   8   1   10.52    1.11
   1  -8   1    9.55    1.40
   1   8   2   60.80    3.45
  -1  -8   2   61.00    2.80
  -1   8  -2   65.32    3.55
  -1  -8   2   63.30    3.02
  -1   8   2   69.80    3.46
  -1  -8  -2   63.05    3.26
  -1  -8  -2   64.35    3.52
   1   8  -2   63.84    3.18
  -1   8  -2   58.76    2.87
  -1   8   2   65.59    3.59
   1  -8   2   62.55    3.58
   1   8   2   64.00    3.26
   1  -8  -2   61.89    3.54
  -1   8   3   -0.25    0.99
  -1  -8   3   -0.13    0.64
   1   8   3   -0.26    0.64
   1   8   3    0.38    1.00
  -1   8   3    0.13    1.03
  -1  -8   3    0.63    0.63
   1  -8  -3    0.63    0.76
  -1   8  -3    0.51    0.51
  -1  -8  -3    0.38    0.75
  -1  -8  -3    1.99    1.00
   1   8  -3    0.13    0.51
   1  -8   3    0.38    0.38
   1  -8   3    0.13    0.51
   1   8   4  109.88    5.14
   1   8   4  122.79    5.51
   1  -8  -4  112.60    5.41
  -1  -8   4  122.22    4.78
  -1  -8   4  123.09    5.39
  -1  -8  -4  112.72    5.77
  -1  -8  -4  116.42    5.47
   1   8  -4  121.37    5.32
  -1   8   4  117.33    5.80
  -1   8   4  115.39    5.70
   1  -8   4  116.23    5.11
   1  -8   4  119.24    4.80
   1   8   5    0.51    1.15
  -1  -8   5    0.13    0.50
   1   8   5   -1.50    1.00
  -1  -8   5   -0.26    0.51
  -1  -8  -5   -1.38    1.25
   1  -8  -5   -0.25    0.88
  -1  -8  -5   -0.74    0.74
  -1   8  -5   -0.50    0.63
   1   8  -5    0.38    0.50
  -1   8   5    0.90    0.90
  -1   8   5    0.74    1.24
   1  -8   5    0.25    0.64
   1  -8   5   -0.25    0.25
   1   8  -6    0.88    0.50
  -1  -8   6    1.16    0.51
   1   8   6   -1.28    1.15
   1   8   6    0.75    1.25
   1  -8  -6    0.25    0.88
  -1   8   6    0.13    0.77
  -1  -8  -6    0.12    1.25
  -1   8  -6    0.63    0.50
   1  -8   6    0.64    0.25
  -1  -8  -6   -0.37    0.86
   1  -8   6    0.63    0.63
  -1   8   6   -0.62    1.12
   1   8   7    6.42    1.41
   1   8   7    5.40    1.38
  -1  -8  -7    5.86    1.37
   1   8  -7    8.02    0.75
   1  -8  -7    4.75    1.25
  -1   8   7    7.63    1.42
  -1  -8   7    6.39    0.77
  -1   8  -7    7.92    0.88
  -1   8   7    5.21    1.24
   1  -8   7    7.14    0.51
   1  -8   7    7.08    0.89
   1   8   8   82.25    5.01
  -1  -8   8   83.21    3.05
   1   8   8   79.36    4.90
   1  -8  -8   78.31    4.49
  -1  -8  -8   74.25    4.48
  -1   8  -8   85.20    3.52
  -1   8   8   79.07    4.53
   1  -8   8   78.52    3.16
   1  -8   8   81.76    3.18
  -1   8   8   76.82    4.84
   1  -8  -9   -0.75    1.00
  -1   8   9   -2.20    1.42
   1   8   9   -0.51    1.03
   1  -8   9    0.25    0.37
  -1  -8  -9    0.74    1.12
  -1   8  -9    0.13    0.50
   1   8   9    0.38    1.51
   1   8  10    8.93    1.76
  -1  -8 -10   10.04    1.86
  -1   8 -10   11.13    0.75
   1   8  10    7.05    1.92
   1  -8 -10    6.46    1.99
  -1   8  10   10.23    1.94
  -1   8  10    7.96    1.87
   1  -8  10    9.37    0.74
   1  -8 -11   36.74    3.10
  -1  -8 -11   37.72    3.22
   1   8  11   37.52    3.40
   1   8  11   41.48    3.33
  -1   8 -11   39.55    1.63
  -1   8  11   36.48    3.36
  -1   8  11   34.74    3.36
   1  -8  11   36.65    1.48
   1  -8  11   32.29    1.65
  -1  -8 -12   12.10    2.35
   1   8  12   13.04    2.30
   1  -8 -12   12.89    2.60
   1  -8  12   13.63    1.15
   1   8  12   14.25    2.27
  -1   8  12   11.50    2.33
  -1   8  12   12.84    2.37
   1   8  13    9.85    2.15
   1   8  13   16.83    2.42
   1  -8  13   18.55    1.28
   1  -8 -13   17.82    2.35
  -1   8  13   16.24    2.32
  -1  -8 -13   14.66    2.22
  -1   8  13   15.24    2.62
   1   8  14    1.39    1.52
   1   8  14    0.51    1.27
   1  -8 -14   -0.25    1.36
  -1   8  14    1.67    1.41
  -1  -8 -14    0.12    1.48
  -1   8  14   -0.50    2.00
   1  -8  14    0.64    0.64
   1   8  15    1.27    1.65
   1  -8 -15   -0.99    1.48
  -1   8  15    0.38    1.50
  -1   8  15    1.92    1.92
   1  -8  15   -0.13    0.52
   1   8  15    0.76    1.90
  -1  -8 -15   -1.35    1.35
   1   8  16    2.90    1.77
   1  -8 -16    2.47    1.73
   1   8  16    1.14    2.28
  -1   8  16    0.25    1.63
  -1  -8 -16    3.92    2.45
  -1   8  16    3.44    2.17
   1  -8  16    0.65    0.77
   1  -8  17    0.00    0.78
  -1  -8 -17    3.18    2.08
  -1   8  17    0.50    2.52
   1   8  17    0.38    1.63
   1   8  17   -0.25    1.65
  -1   8  17   -3.17    2.03
   1   8  18    4.13    2.50
  -1   8  18   -0.38    2.78
   1   8  18    1.66    1.91
   1  -8  18    1.56    1.04
   1   8  19    2.24    2.49
   1   8  19    1.92    3.07
  -1  -8  19    2.71    1.16
   1  -8  19    2.21    1.17
  -1   8  19   -3.42    3.04
  -1   8  19    2.38    1.88
   1   8  20    2.84    2.84
  -1   8  20    2.86    1.99
   1   8  20    6.54    2.69
  -1  -8  20    2.33    1.30
  -1   8  20    2.16    3.30
  -1   8  21   10.75    2.84
   1   8  21   10.31    3.07
  -1  -8 -21   17.68    3.68
   1   8  21   12.86    3.86
  -1   8  21   13.26    4.59
  -1  -8 -22    4.02    2.44
   1   8  22    1.42    2.84
  -1   8  22   -0.12    2.82
  -1   8  22    0.51    3.84
  -1   8  23    4.99    2.55
  -1  -8 -23    9.93    3.88
  -1   8  23   -1.54    4.36
   1   8  23    5.30    3.62
  -1   9   0    3.47    0.87
   1   9   0    2.25    0.75
   1   9   0    3.18    1.15
  -1  -9   0    6.05    1.13
   1  -9   0    3.04    0.89
  -1   9   0    4.58    1.02
  -1  -9   1    0.63    0.76
  -1   9  -1    0.51    0.76
  -1  -9  -1   -0.63    0.75
  -1  -9   1   -0.51    0.63
   1   9   1    0.64    0.76
  -1   9  -1   -0.12    0.37
   1  -9  -1   -0.76    1.01
  -1   9   1    0.25    0.62
  -1  -9  -1    0.75    1.00
   1   9  -1   -1.27    0.64
   1  -9   1    0.25    1.02
  -1   9   1   -0.26    1.02
   1   9   2    3.83    1.02
   1  -9  -2    2.40    1.01
   1   9   2    2.38    0.88
  -1   9  -2    2.99    0.75
  -1  -9   2    2.77    0.88
  -1  -9   2    2.41    1.02
  -1  -9  -2    1.88    1.00
   1  -9   2    2.42    0.76
  -1  -9  -2    3.75    1.25
  -1   9   2    3.33    1.02
  -1   9  -2    1.65    0.76
   1  -9   2    2.99    0.62
   1   9  -2    3.04    0.89
  -1   9   2    2.85    0.87
  -1  -9   3    3.95    1.02
  -1  -9   3    4.79    1.01
   1  -9  -3    5.28    1.38
  -1   9   3    5.33    1.36
   1   9   3    6.52    1.15
  -1  -9  -3    4.11    1.37
   1   9   3    4.88    1.13
  -1   9  -3    6.32    1.14
  -1   9   3    4.87    1.15
   1  -9   3    5.49    1.02
   1   9  -3    5.95    0.89
  -1  -9  -3    4.01    1.13
   1  -9   3    5.63    0.75
  -1  -9  -4   86.17    4.38
   1   9   4   82.69    4.48
   1   9   4   79.50    4.14
  -1  -9   4   89.20    3.85
  -1  -9  -4   86.85    4.35
  -1   9   4   83.88    4.89
  -1   9  -4   84.97    3.79
   1   9  -4   77.61    4.05
  -1   9   4   90.84    5.09
   1  -9   4   89.05    4.03
   1  -9   4   90.93    3.97
   1  -9  -4   78.02    4.64
   1   9   5   20.79    2.00
   1   9   5   18.84    2.44
  -1  -9   5   22.61    1.63
  -1  -9   5   21.71    1.67
   1  -9  -5   22.15    2.38
  -1  -9  -5   18.04    1.98
  -1   9  -5   22.94    1.89
  -1  -9  -5   20.35    2.50
  -1   9   5   21.88    2.19
   1   9  -5   22.45    1.64
  -1   9   5   19.10    1.98
   1  -9   5   21.93    1.53
   1  -9   5   21.43    1.39
  -1  -9   6   81.01    3.61
   1   9   6   79.52    5.01
   1  -9  -6   77.44    4.25
   1   9   6   74.33    4.14
  -1  -9  -6   77.53    4.86
  -1  -9   6   82.09    3.65
  -1   9  -6   77.51    3.78
   1   9  -6   81.26    3.65
  -1   9   6   76.33    4.65
  -1  -9  -6   80.12    4.56
   1  -9   6   81.76    3.69
   1  -9   6   82.76    3.55
  -1   9   6   68.24    4.59
  -1  -9   7   25.37    1.54
  -1   9  -7   24.37    1.63
   1   9   7   23.71    2.51
   1   9   7   27.97    2.95
   1   9  -7   25.95    1.63
   1  -9   7   28.02    1.78
  -1  -9  -7   28.37    2.74
   1  -9  -7   26.68    2.25
  -1   9   7   25.31    2.71
   1  -9   7   25.54    1.27
  -1   9   7   24.71    2.61
  -1  -9   8   59.91    2.55
   1  -9  -8   50.16    3.74
   1   9   8   63.39    3.77
  -1  -9  -8   56.89    4.10
   1   9   8   58.53    4.11
  -1   9  -8   56.95    2.89
   1   9  -8   61.88    2.62
  -1   9   8   57.16    3.85
  -1   9   8   60.88    3.88
   1  -9   8   62.48    2.91
   1  -9   8   57.64    2.30
   1   9   9    5.40    1.38
   1   9   9    6.55    1.54
  -1  -9   9    6.82    0.51
  -1  -9  -9    9.42    1.61
  -1  -9   9    6.31    0.49
   1  -9   9    5.16    0.88
  -1   9   9    5.60    1.62
   1  -9  -9    5.84    1.74
  -1   9  -9    5.51    0.75
  -1   9   9    6.73    1.55
   1  -9   9    5.87    0.38
   1   9  10  161.19    7.55
   1   9  10  141.10    7.32
  -1   9 -10  161.44    5.76
  -1   9  10  148.26    8.60
   1  -9 -10  144.94    8.20
  -1  -9 -10  158.77    7.81
  -1   9  10  150.82    8.67
   1  -9  10  160.75    5.62
   1  -9  10  153.24    5.35
   1   9  11   17.87    2.52
   1   9  11   15.89    2.56
   1  -9  11   17.93    0.98
  -1  -9 -11   13.09    2.35
  -1   9 -11   19.06    1.00
   1  -9 -11   13.63    2.48
  -1   9  11   10.59    2.12
  -1   9  11   12.41    2.33
   1  -9  11   17.93    1.02
   1  -9  11   19.21    0.89
   1   9  12    0.64    1.28
   1   9  12    4.16    1.64
  -1  -9 -12    7.03    2.10
   1  -9 -12    7.05    1.86
  -1   9  12    3.49    2.07
  -1   9  12    3.37    1.62
   1  -9  12    5.11    0.51
  -1   9  13    8.77    1.93
   1   9  13   12.24    2.40
   1   9  13   11.37    2.68
  -1  -9 -13   12.67    2.34
   1  -9 -13   10.38    2.22
   1  -9  13   13.60    1.03
   1   9  14   35.76    3.67
   1   9  14   35.92    3.82
  -1   9  14   33.56    3.47
   1  -9 -14   42.44    4.20
   1  -9  14   43.08    2.45
  -1  -9 -14   39.30    3.93
  -1   9  14   45.44    4.38
  -1  -9 -15    8.70    2.33
   1   9  15    7.85    2.78
   1   9  15    6.09    2.67
  -1   9  15    7.18    2.18
  -1   9  15    6.90    2.38
   1  -9 -15    6.65    2.71
   1  -9  15    6.06    0.90
   1   9  16    8.75    2.16
  -1  -9 -16   10.65    3.06
  -1   9  16   13.32    3.27
   1  -9  16    8.78    1.16
   1   9  16    7.08    2.02
  -1   9  16   12.13    2.55
   1   9  17   -1.14    2.67
   1   9  17    0.38    1.64
  -1   9  17   -1.40    1.40
  -1   9  17    0.88    1.89
   1  -9  17    0.13    0.65
  -1   9  18    1.14    1.77
   1   9  18    2.38    2.76
   1   9  18    6.88    2.55
  -1  -9  18    1.92    1.28
   1  -9  18    1.03    0.78
  -1   9  18    3.66    2.40
   1   9  19   -1.50    2.62
  -1  -9  19    0.39    1.16
   1   9  19    3.83    3.32
  -1   9  19   -0.38    2.15
  -1   9  19   -1.26    1.76
  -1   9  20   -1.40    3.30
   1   9  20   -0.87    1.86
   1   9  20    0.51    2.30
  -1   9  20    1.87    1.87
   1   9  21    2.57    2.69
  -1   9  21   -2.04    3.56
   1   9  21    1.97    2.34
  -1   9  21   -1.98    2.10
  -1   9  22   14.94    5.11
  -1  -9 -22   11.61    3.30
  -1   9  22    6.88    3.44
   1   9  22    9.13    3.86
  -1  -9 -23    1.21    2.55
   1   9  23    2.97    4.39
  -1   9  23   -1.28    4.74
  -1   9  23   -0.37    3.17
  -1 -10   0    0.50    0.76
   1  10   0   -1.27    0.64
   1 -10   0   -0.25    1.14
   1  10   0    0.50    0.63
  -1 -10   0   -1.63    0.88
  -1  10   0   -0.25    1.02
  -1  10   0   -0.25    0.62
   1  10   1  244.49    9.83
  -1 -10  -1  245.27    9.44
  -1  10  -1  253.65   10.42
  -1 -10   1  258.38    9.97
  -1  10  -1  239.75    9.32
  -1 -10  -1  260.76   11.05
  -1  10   1  246.37    9.55
  -1  10   1  250.01   10.97
   1  10  -1  249.31   11.07
   1 -10   1  243.84    9.79
   1  10   1  257.63   10.65
  -1 -10   1  249.51    9.87
   1 -10  -1  244.75    9.99
  -1  10  -2  156.40    6.97
   1  10  -2  144.92    6.86
  -1  10  -2  146.13    6.35
   1 -10  -2  156.62    7.06
   1  10   2  156.29    6.89
  -1 -10   2  145.89    6.82
  -1 -10  -2  157.38    6.88
   1  10   2  159.74    7.92
  -1 -10   2  154.71    6.85
  -1 -10  -2  163.29    7.03
   1 -10   2  159.75    6.76
  -1  10   2  153.86    6.20
   1  10  -3  256.81   10.91
  -1 -10   3  260.25   10.33
   1  10   3  246.21   11.77
   1  10   3  254.11   12.27
   1 -10  -3  270.39   10.81
  -1 -10   3  262.43    9.61
  -1  10  -3  263.03    9.88
  -1 -10  -3  259.04   10.65
  -1 -10  -3  266.72   10.48
   1 -10   3  277.44   10.87
  -1  10   3  251.48   10.51
  -1  10   3  254.94   10.06
   1 -10   3  268.22   10.16
   1  10   4   33.39    2.82
   1  10   4   39.41    2.75
  -1 -10   4   34.56    2.02
  -1 -10   4   32.95    2.30
  -1  10   4   33.34    2.82
  -1  10  -4   34.07    2.40
  -1 -10  -4   31.84    2.62
   1  10  -4   39.54    2.53
  -1 -10  -4   31.12    2.61
   1 -10  -4   30.92    2.88
  -1  10   4   39.31    2.73
   1 -10   4   40.47    2.13
   1 -10   4   34.48    2.30
  -1 -10   5   23.97    1.80
   1  10   5   25.91    2.50
   1  10   5   21.00    2.31
  -1 -10   5   22.43    1.64
  -1  10  -5   24.94    1.89
   1 -10  -5   25.11    2.75
   1  10  -5   27.74    2.02
  -1 -10  -5   27.42    2.60
  -1 -10  -5   22.69    2.37
   1 -10   5   29.15    1.64
  -1  10   5   19.79    2.57
  -1  10   5   21.59    2.36
   1 -10   5   26.16    2.04
  -1 -10  -6   13.81    2.36
   1  10   6   16.91    2.00
   1  10   6   17.05    2.31
  -1  10  -6   20.12    1.51
  -1 -10   6   18.50    1.39
   1 -10  -6   15.83    2.37
  -1  10   6   19.05    2.19
  -1  10   6   13.16    1.86
   1  10  -6   19.24    1.64
  -1 -10   6   19.52    1.67
   1 -10   6   17.71    1.53
   1 -10   6   18.39    1.14
   1  10  -7   12.41    1.13
   1  10   7   12.06    2.31
  -1 -10   7   12.07    1.13
   1  10   7   11.28    1.76
   1 -10  -7   12.82    1.87
  -1 -10   7   10.90    1.15
  -1 -10  -7   11.93    2.11
  -1  10  -7   11.93    1.26
  -1  10   7   12.12    1.93
   1 -10   7   12.62    0.88
   1 -10   7   13.47    1.27
  -1  10   7   10.81    1.99
  -1 -10   8    6.89    0.89
  -1 -10   8    9.80    1.13
   1  10   8   11.81    2.31
   1 -10  -8    7.83    1.74
   1  10   8    5.90    1.88
  -1  10  -8    8.77    1.13
  -1 -10  -8   11.91    1.98
   1  10  -8    9.87    1.00
  -1  10   8   11.57    2.36
  -1  10   8   10.97    1.94
   1 -10   8    9.63    1.14
   1 -10   8    9.48    0.63
   1  10  -9    5.58    0.62
   1  10   9    5.39    1.54
  -1 -10   9    3.17    0.51
   1  10   9    1.76    1.38
  -1  10   9    3.11    1.37
   1 -10  -9    4.09    1.61
  -1  10  -9    5.75    0.88
  -1  10   9    4.65    1.81
  -1 -10  -9    6.31    2.10
   1 -10   9    4.55    0.88
   1 -10 -10    4.83    1.73
   1  10  10    5.53    1.76
  -1 -10  10    5.66    0.37
  -1 -10  10    6.00    0.38
  -1  10  10    6.48    1.74
   1  10  10    2.69    1.54
  -1  10  10    2.97    1.55
  -1 -10 -10    5.81    1.85
  -1  10 -10    5.86    0.75
   1 -10  10    4.52    0.75
   1 -10 -11    1.48    1.48
   1  10  11    1.89    1.38
  -1  10 -11    2.74    0.50
   1  10  11    3.97    1.67
  -1 -10 -11    1.11    1.97
  -1  10  11    4.99    1.75
   1 -10  11    2.72    0.62
  -1  10  11    3.36    1.42
   1 -10 -12   32.73    3.58
   1  10  12   25.22    3.07
  -1 -10 -12   30.29    3.94
  -1  10  12   28.47    3.37
  -1  10  12   27.23    3.36
   1  10  12   27.59    3.40
   1  10  13    0.00    1.41
  -1  10  13   -1.25    2.13
   1 -10 -13    2.71    2.47
  -1  10  13   -1.42    1.42
  -1 -10 -13   -1.97    1.47
   1  10  13   -1.51    2.02
  -1 -10 -14    0.98    1.84
   1  10  14    1.52    2.40
   1  10  14    2.55    2.17
   1 -10 -14    1.60    1.97
  -1  10  14   -0.13    1.75
  -1  10  14   -1.29    1.41
   1 -10  14    0.64    0.26
   1 -10  14   -0.13    0.25
   1 -10  15   31.70    1.54
   1 -10 -15   32.23    3.94
   1  10  15   29.87    3.18
  -1 -10 -15   26.69    3.92
  -1  10  15   29.23    3.59
   1  10  15   26.18    3.42
  -1  10  15   29.48    4.01
   1  10  16   11.15    2.66
   1  10  16   11.65    3.42
  -1  10  16   15.07    2.94
  -1  10  16   10.56    2.64
   1 -10  16   13.74    1.03
   1  10  17   22.83    3.53
  -1  10  17   31.02    4.32
   1  10  17   29.20    4.70
  -1  10  17   30.10    4.91
   1 -10  17   32.98    1.80
   1  10  18   21.59    3.89
   1  10  18   34.47    4.83
  -1  10  18   30.42    4.80
  -1 -10  18   29.01    2.44
  -1  10  18   22.38    3.92
   1  10  19   21.29    4.84
  -1  10  19    9.36    3.04
   1  10  19    9.86    3.37
  -1  10  20    3.37    3.12
   1  10  20   -5.09    2.98
   1  10  20    1.79    2.56
  -1  10  20   -2.54    2.66
  -1  10  21   29.62    5.21
   1  10  21   31.64    5.51
  -1  10  21   30.39    4.96
   1  10  21   35.49    4.93
   1  10  22   -1.71    2.45
  -1  10  22   -4.18    3.44
   1  10  22    0.64    2.95
  -1 -10 -22   -1.10    2.45
  -1  10  22   -1.66    3.06
   1  11   0   20.64    1.88
  -1 -11   0   22.35    2.01
   1  11   0   24.27    2.16
  -1 -11   0   24.63    2.26
  -1  11   0   22.86    2.29
   1 -11   0   18.44    2.02
  -1  11   0   20.20    1.98
   1  11   1   26.37    2.25
  -1  11  -1   21.54    2.16
   1  11   1   19.73    2.16
   1 -11   1   20.65    2.28
  -1 -11   1   23.41    2.14
   1 -11  -1   21.02    2.01
  -1 -11  -1   23.03    2.00
  -1  11  -1   25.06    1.99
  -1 -11  -1   21.19    2.01
  -1  11   1   20.87    2.16
  -1  11   1   22.17    1.98
   1  11  -1   23.22    2.16
  -1 -11   1   22.82    2.02
   1 -11  -2    0.75    1.38
  -1 -11   2    3.53    1.13
   1  11   2    3.12    1.25
  -1 -11   2    2.78    1.01
   1  11   2    1.66    1.15
  -1  11  -2    2.15    0.89
  -1 -11  -2    3.62    1.00
  -1 -11  -2    3.38    1.25
  -1  11  -2    3.11    0.99
   1  11  -2    3.29    1.01
  -1  11   2    3.72    1.24
  -1  11   2    3.19    1.28
   1 -11   2    1.52    1.02
   1 -11  -3    8.51    1.75
  -1  11  -3    8.46    1.52
   1  11   3    6.62    1.62
   1  11   3    8.30    1.91
  -1 -11   3   10.92    1.40
  -1 -11   3    6.69    1.26
   1  11  -3    8.09    1.14
   1 -11   3    8.41    1.66
  -1  11   3   11.78    1.49
  -1  11   3    6.90    1.53
  -1 -11  -3   11.32    1.62
   1  11   4   19.81    2.43
   1  11  -4   26.39    2.15
   1  11   4   22.01    2.50
  -1 -11   4   22.74    1.90
  -1 -11   4   25.24    2.17
  -1 -11  -4   30.54    3.12
  -1  11   4   22.40    2.30
   1 -11  -4   21.61    2.50
  -1 -11  -4   23.79    2.23
  -1  11   4   20.60    2.11
  -1  11  -4   27.98    2.02
   1 -11   4   22.33    2.04
  -1 -11   5   43.85    2.53
   1  11   5   45.81    3.58
   1  11   5   45.04    3.50
  -1 -11   5   48.47    2.82
   1  11  -5   53.04    2.90
   1 -11  -5   41.51    3.87
  -1 -11  -5   50.40    3.74
  -1  11  -5   50.21    3.15
  -1 -11  -5   51.85    3.71
  -1  11   5   43.61    3.72
   1 -11   5   48.37    2.94
  -1  11   5   54.52    3.60
   1 -11   5   44.45    2.51
  -1  11   6   43.26    3.36
  -1 -11  -6   41.00    3.60
  -1  11  -6   44.35    2.64
   1  11  -6   46.13    2.77
   1 -11   6   47.31    2.94
   1 -11   6   45.65    2.51
   1 -11  -6   46.29    3.49
  -1  11   6   43.81    3.47
  -1 -11   6   38.77    2.28
  -1 -11   6   47.29    2.82
   1  11   6   39.19    3.08
   1  11   6   43.83    3.51
   1  11   7    7.95    2.18
  -1 -11   7   10.35    1.26
   1 -11  -7    7.33    1.74
  -1 -11   7   12.30    1.28
  -1  11   7   10.33    2.11
   1  11   7   13.03    2.26
  -1  11   7   11.97    1.93
  -1 -11  -7    7.57    2.11
  -1  11  -7   13.67    1.51
   1  11  -7   10.78    1.13
   1 -11   7    9.42    1.27
  -1 -11   8   28.60    2.05
   1  11   8   27.35    2.64
  -1 -11  -8   18.20    2.85
   1  11   8   28.60    2.95
  -1 -11   8   26.72    1.89
  -1  11  -8   30.67    2.00
   1  11  -8   30.85    1.75
   1 -11  -8   31.75    3.60
  -1  11   8   24.35    2.83
   1 -11   8   28.31    2.16
  -1  11   8   27.76    3.11
  -1 -11   9    8.18    1.13
   1  11   9    4.62    1.67
  -1 -11  -9    4.95    1.98
   1  11   9    8.91    2.13
   1  11  -9   10.19    0.99
  -1  11  -9    8.75    1.25
  -1  11   9    9.41    2.19
  -1  11   9    7.23    2.12
   1 -11   9    9.25    1.14
   1 -11  -9    7.80    1.98
  -1 -11   9    8.13    0.89
  -1 -11  10   12.96    1.26
   1  11  10   12.31    2.18
  -1 -11  10   10.36    0.86
   1  11  10    9.43    2.01
  -1 -11  10   13.01    1.01
  -1 -11 -10    9.87    2.72
  -1  11 -10   15.70    1.25
  -1  11  10    9.23    2.00
  -1  11  10   17.67    2.97
   1 -11  10   13.49    1.26
   1 -11 -10   13.60    2.35
   1 -11  11   38.52    2.12
   1  11  11   40.63    3.90
   1  11  11   37.81    3.59
  -1 -11 -11   37.57    4.19
  -1  11 -11   38.50    1.87
  -1  11  11   37.95    3.87
  -1  11  11   36.37    3.74
   1 -11 -11   35.43    3.58
   1  11  12    7.43    2.43
   1  11  12    5.16    2.14
  -1 -11 -12    5.16    2.09
  -1  11  12    7.48    2.19
  -1  11 -12    7.66    0.62
   1 -11  12    6.99    0.61
  -1  11  12    6.37    2.12
   1 -11 -12    5.92    2.71
   1 -11 -13    1.60    1.72
  -1 -11 -13   -2.33    2.21
   1  11  13   -0.38    1.53
   1  11  13    0.00    1.51
  -1  11  13   -2.83    2.06
  -1  11  13   -0.75    2.25
   1  11  14    1.15    1.66
  -1  11  14    2.18    1.67
   1 -11 -14    0.98    1.97
   1  11  14    0.50    1.64
  -1  11  14    4.64    2.76
   1  11  15   -0.38    2.42
  -1  11  15    1.79    1.79
  -1  11  15    0.88    1.88
   1  11  15    2.40    1.77
   1  11  16   -2.03    2.53
  -1  11  16    0.25    2.64
   1  11  16   -1.14    1.77
  -1  11  16   -0.26    2.43
   1  11  17    3.30    2.54
   1  11  17    5.81    2.27
  -1  11  17    3.69    2.67
  -1  11  17    0.88    2.39
   1  11  18    1.76    2.89
   1  11  18    0.89    2.29
  -1  11  18   -0.76    2.27
  -1  11  18   -3.67    2.66
  -1  11  19    1.38    2.01
   1  11  19   -1.75    2.12
  -1  11  19    3.79    3.79
   1  11  19    5.09    2.67
  -1  11  20    3.67    3.17
  -1  11  20    4.75    2.75
   1  11  20    9.19    3.73
   1  11  20    3.83    2.68
   1  11  21    3.08    3.82
  -1  11  21   -0.51    3.05
   1  11  21    0.13    3.07
  -1  11  21    2.73    2.73
  -1  11  22    0.25    2.46
   1  11  22    5.51    3.31
   1  11  22    3.08    3.46
  -1  11  22    5.60    3.95
   1  12   0    1.27    1.27
   1  12   0    0.50    0.88
   1 -12   0    0.38    1.13
  -1  12   0   -0.89    0.89
  -1 -12   0   -0.88    1.00
  -1 -12   0    0.13    0.88
  -1  12   0    0.99    0.74
  -1 -12   1    1.01    0.88
   1  12   1    0.13    1.40
  -1 -12   1    0.13    0.88
   1  12   1    0.62    0.87
   1 -12  -1    1.13    1.00
  -1 -12  -1    1.13    1.00
  -1  12  -1   -0.50    0.99
  -1  12  -1    0.63    1.27
   1  12  -1    1.01    1.27
  -1  12   1    0.64    0.89
  -1  12   1   -0.25    0.74
   1 -12   1   -0.51    0.88
  -1 -12  -1   -0.63    0.88
   1  12   2   26.23    2.80
  -1  12   2   33.59    2.23
  -1 -12   2   31.18    2.53
   1  12   2   30.48    2.87
  -1 -12   2   26.97    2.52
   1 -12  -2   35.32    3.26
  -1 -12  -2   32.97    2.87
  -1  12  -2   33.95    2.24
  -1  12   2   36.53    3.18
   1  12  -2   33.29    2.53
  -1 -12  -2   28.79    2.62
   1 -12   2   27.38    2.66
  -1  12  -2   34.62    2.40
  -1 -12   3    7.73    1.52
   1  12   3   10.84    1.66
   1  12   3    9.62    2.00
  -1 -12   3   11.87    1.52
   1 -12  -3   11.37    2.00
  -1  12  -3   12.99    1.64
  -1 -12  -3   10.68    2.11
  -1 -12  -3   10.10    1.87
   1  12  -3    9.86    1.64
  -1  12   3   11.73    2.04
   1 -12   3   10.17    1.78
  -1  12   3   10.79    1.86
  -1 -12   4   82.96    4.31
   1  12   4   79.87    4.63
  -1 -12   4   79.35    4.58
  -1 -12  -4   84.74    5.48
  -1  12   4   87.39    5.24
  -1  12  -4   91.29    4.54
  -1 -12  -4   84.05    4.83
   1  12  -4   84.77    4.29
  -1  12   4   88.76    4.85
   1 -12   4   86.50    4.47
   1 -12  -4   82.27    4.74
   1  12   5    0.13    1.15
  -1 -12   5    0.38    1.02
   1  12   5    0.25    1.13
   1 -12  -5   -1.12    1.62
  -1 -12  -5    0.25    1.12
  -1 -12   5    0.63    0.51
  -1  12  -5   -0.25    1.01
   1  12  -5   -0.13    0.88
  -1 -12  -5   -0.99    1.11
  -1  12   5    0.37    0.99
   1 -12   5    1.28    1.15
  -1  12   5    1.79    1.28
   1  12   6   13.77    2.38
  -1 -12   6   17.65    1.92
   1  12   6   18.42    2.18
  -1 -12  -6   20.59    2.73
  -1  12  -6   20.08    1.76
  -1 -12   6   20.13    1.77
   1 -12  -6   17.51    2.48
   1 -12   6   18.11    2.04
   1  12  -6   23.24    1.89
  -1  12   6   15.13    2.18
  -1  12   6   18.04    2.24
  -1 -12   7   64.99    3.84
   1  12   7   55.51    4.26
   1 -12  -7   65.45    5.09
   1  12  -7   64.14    3.51
  -1 -12  -7   65.14    5.08
  -1 -12   7   67.10    3.42
  -1  12   7   62.75    4.24
  -1  12  -7   67.40    3.76
   1 -12   7   67.75    3.95
   1  12   7   61.46    4.87
  -1  12   7   62.92    4.37
   1  12   8    4.87    1.79
  -1 -12   8    5.19    1.01
   1  12   8    3.76    1.63
   1 -12  -8    3.71    2.35
  -1 -12   8    3.45    1.02
  -1  12   8    5.86    1.50
   1 -12   8    3.69    0.89
  -1  12  -8    6.88    1.13
  -1  12   8    6.69    2.19
   1  12  -8    6.37    1.00
  -1 -12  -8    3.71    1.61
   1  12   9   46.77    3.97
  -1 -12   9   43.99    2.80
  -1 -12  -9   41.85    3.83
  -1 -12   9   44.88    2.66
   1  12   9   44.44    4.02
  -1  12  -9   46.04    2.87
  -1  12   9   42.85    3.86
   1 -12  -9   41.03    4.20
   1  12  -9   50.72    2.61
  -1  12   9   41.53    4.12
   1 -12   9   44.39    2.92
  -1  12 -10    4.36    1.00
  -1 -12 -10    1.11    1.73
   1 -12 -10    5.06    1.97
  -1 -12  10    3.79    0.88
  -1 -12  10    4.56    0.76
  -1 -12  10    3.33    0.62
  -1  12  10    2.12    1.37
   1 -12  10    2.91    0.88
  -1  12  10    0.64    1.42
   1  12  10    2.56    1.54
   1  12  10    2.14    2.14
   1  12  11    3.33    1.79
   1  12  11    4.15    1.76
  -1 -12  11    4.91    0.49
  -1 -12  11    5.25    0.50
   1 -12  11    3.14    0.88
  -1 -12  11    2.65    0.88
  -1  12  11    5.50    1.87
  -1 -12 -11    0.62    2.58
   1 -12 -11    5.55    2.10
  -1  12 -11    4.84    0.87
  -1  12  11    4.89    1.93
   1  12  12   10.20    2.64
   1  12  12   11.90    2.94
   1 -12 -12   19.08    3.69
  -1  12 -12   13.46    0.99
  -1  12  12    8.24    2.19
  -1  12  12    9.63    2.25
   1 -12  12   11.36    0.99
  -1 -12  12   10.34    1.26
  -1 -12 -12    9.09    2.33
   1  12  13   10.86    2.43
  -1  12  13    9.64    2.44
  -1 -12  13   10.58    1.39
   1  12  13   14.75    3.15
  -1  12  13    8.89    2.50
   1  12  14   16.20    2.93
  -1  12  14   17.19    3.46
  -1  12  14   17.17    3.76
  -1 -12  14   18.50    1.64
   1  12  14   16.53    3.41
   1  12  15    4.42    2.78
   1  12  15    4.58    2.67
  -1  12  15    3.58    1.92
  -1  12  15    6.15    2.51
   1  12  16   19.53    3.68
  -1  12  16   20.80    3.70
   1  12  16   23.79    3.67
  -1  12  16   28.03    4.40
   1  12  17    3.80    2.41
   1  12  17   -2.40    2.90
  -1  12  17    0.13    3.27
  -1  12  17   -2.54    2.54
  -1  12  18   16.27    3.53
   1  12  18   13.20    3.14
   1  12  18   13.08    3.94
   1  12  19   -4.25    3.25
  -1  12  19   -1.89    2.39
  -1  12  19    1.01    2.78
   1  12  19   -5.98    2.54
  -1  12  20    2.66    4.31
   1  12  20    2.55    4.08
  -1  12  20    6.37    3.12
   1  12  20    3.48    2.86
  -1  12  21   -3.84    2.85
   1  12  21    1.53    2.81
  -1  12  21   -1.14    2.92
   1  12  21    2.47    2.84
   1  13   0   39.18    3.30
   1 -13   0   34.94    3.77
  -1 -13   0   45.20    3.51
   1  13   0   45.65    3.13
  -1 -13   0   42.09    3.13
  -1  13   0   45.20    3.29
  -1  13   0   44.38    2.98
  -1  13  -1    7.71    1.90
   1  13   1    6.09    1.52
  -1 -13   1    6.53    1.76
   1 -13  -1    3.26    1.50
  -1 -13   1    8.79    1.63
  -1  13   1    5.96    1.78
  -1  13  -1    9.56    1.49
  -1 -13  -1    7.87    1.62
  -1 -13  -1    7.12    1.37
   1  13  -1    8.10    1.77
  -1  13   1    9.42    1.74
   1 -13   1    2.02    1.77
   1  13   2   14.61    2.12
   1  13   2   15.13    2.29
   1 -13  -2   13.00    2.37
  -1 -13  -2   13.57    1.87
  -1 -13   2   17.88    1.89
  -1  13  -2   18.04    1.74
   1 -13   2   16.57    2.28
  -1 -13  -2    8.72    1.87
  -1 -13   2   15.24    2.02
  -1  13   2   17.79    2.41
  -1 -13  -3   21.71    2.48
   1  13   3   25.72    2.55
  -1 -13   3   21.58    4.17
  -1 -13   3   24.15    2.28
   1  13   3   25.60    2.50
   1 -13  -3   25.43    3.24
  -1  13   3   25.31    2.48
  -1  13  -3   20.66    2.52
  -1 -13  -3   19.28    2.74
   1  13  -3   23.10    2.27
   1 -13   3   20.43    2.41
  -1  13   3   25.58    2.55
   1 -13  -4   -0.62    1.74
   1  13   4    0.64    1.15
   1  13   4    1.12    1.25
  -1 -13   4   -0.63    1.01
  -1 -13  -4    0.50    1.24
  -1  13  -4   -0.50    1.01
   1  13  -4   -0.63    1.01
  -1 -13  -4    0.12    1.61
  -1  13   4    0.12    0.99
  -1  13   4    1.91    1.28
  -1 -13   4    0.63    0.89
   1 -13   4    0.51    1.02
   1 -13  -5   10.68    2.11
  -1 -13   5    8.66    1.66
   1  13   5    9.32    1.91
   1  13   5   14.38    2.13
  -1 -13   5    8.99    1.52
  -1 -13  -5    8.68    2.11
  -1  13  -5   10.04    1.51
   1  13  -5    9.56    1.38
  -1  13   5   10.07    1.87
   1 -13   5    8.66    1.53
  -1  13   5    9.71    1.92
   1  13   6    2.38    1.50
  -1 -13  -6    2.10    1.49
   1  13  -6    2.76    1.00
   1  13   6   -0.64    1.66
  -1 -13   6    4.47    1.02
  -1 -13   6    2.79    0.89
  -1  13   6    2.30    1.41
   1 -13  -6    0.62    1.49
  -1  13  -6    4.01    1.25
   1 -13   6    1.78    1.27
  -1  13   6    0.87    1.37
  -1 -13   7   -0.26    1.02
   1  13   7    2.43    2.05
   1  13   7    1.63    1.38
  -1  13   7   -0.77    1.41
  -1  13  -7   -1.13    1.00
  -1 -13   7    0.38    0.63
  -1 -13  -7   -1.11    1.24
   1 -13  -7   -0.87    1.48
  -1  13   7   -0.62    1.25
   1 -13   7   -0.25    0.76
   1  13  -7    1.38    1.00
   1  13   8    4.14    1.88
  -1 -13   8    1.65    0.89
  -1 -13  -8    1.11    1.73
   1  13   8    1.54    1.54
  -1 -13   8    1.28    0.89
  -1  13   8    3.49    1.75
   1 -13  -8    3.09    1.73
  -1  13  -8    3.25    1.00
   1 -13   8    2.54    0.89
   1  13  -8    1.37    0.87
  -1  13   8    5.64    2.31
   1 -13  -9    9.87    2.84
  -1 -13   9    5.98    1.14
   1  13   9    5.38    2.05
  -1 -13   9    5.20    1.14
   1  13   9    7.28    1.88
  -1  13  -9    8.97    1.37
  -1  13   9    4.75    2.44
  -1 -13  -9    1.36    1.73
   1  13  -9    6.71    0.99
  -1  13   9    9.61    2.50
   1 -13   9    3.93    1.27
  -1 -13  10    8.76    1.14
   1  13  10    3.46    1.92
   1  13  10    9.30    2.39
  -1 -13  10    7.47    1.01
   1  13 -10    9.15    1.11
   1 -13 -10    7.76    2.46
  -1 -13 -10    8.12    2.83
  -1  13  10   11.43    2.18
  -1  13  10    7.50    2.12
   1  13  11   -1.02    2.30
  -1  13 -11   -0.37    0.74
  -1 -13  11    0.63    0.63
  -1 -13 -11   -0.98    1.84
   1  13  11   -0.50    2.26
   1 -13 -11   -3.94    1.60
  -1 -13  11    0.25    0.49
  -1 -13  11    0.25    0.63
  -1  13  11   -1.16    1.54
  -1  13  11   -2.50    1.63
   1 -13  11   -0.13    0.76
   1  13  12    0.00    1.64
  -1  13  12    5.65    2.18
  -1 -13  12    4.18    0.89
  -1  13 -12    5.55    0.86
   1  13  12   -0.13    2.30
   1 -13  12    5.60    1.00
  -1  13  12    2.50    1.75
  -1 -13  13    4.18    0.89
  -1  13  13    7.52    2.26
   1  13  13    5.55    2.39
   1  13  13    3.45    2.04
  -1  13  13    3.72    2.05
   1  13  14   -2.02    1.77
  -1 -13  14    0.13    0.63
   1  13  14    0.76    1.91
  -1  13  14    0.00    1.88
  -1  13  14    0.00    1.92
   1  13  15   -0.51    2.15
   1  13  15    0.38    2.80
  -1  13  15    2.64    3.01
  -1  13  15   -0.77    1.79
  -1  13  16    2.93    2.17
   1  13  16   -0.25    2.15
   1  13  16    3.42    2.41
  -1  13  16    1.63    2.26
  -1  13  17    1.76    2.52
   1  13  17    1.14    2.27
   1  13  17    0.38    3.42
  -1  13  17   -0.13    2.92
  -1  13  18   -1.01    3.66
   1  13  18    0.63    2.39
   1  13  18    1.52    2.41
  -1  13  18    1.77    2.53
   1  13  19    2.88    2.50
   1  13  19    2.03    3.05
  -1  13  19    3.27    2.76
  -1  13  19   -1.52    2.78
   1  13  20    6.88    4.84
  -1  13  20    1.52    3.16
  -1  13  20    2.00    3.00
   1  13  20    2.86    3.11
   1  14   0   -0.25    1.01
  -1 -14   0   -3.00    1.00
  -1  14   0   -0.13    1.01
   1 -14   0    1.38    1.76
  -1  14   0    0.25    0.87
  -1 -14   1   10.15    2.13
   1  14   1    9.75    1.87
   1  14   1   10.27    1.90
   1 -14  -1    7.88    1.88
  -1  14  -1   10.47    2.02
  -1 -14  -1   12.72    2.00
  -1 -14   1   11.04    1.88
  -1 -14  -1   11.09    2.62
  -1  14   1   13.14    1.98
  -1  14  -1   11.18    1.74
   1  14  -1    9.10    1.90
  -1  14   1   11.65    1.90
   1 -14   1   11.57    2.52
   1  14   2    2.62    1.62
  -1 -14   2    0.00    0.88
  -1 -14   2    1.38    1.63
  -1 -14  -2    0.62    1.62
  -1  14  -2    0.75    1.12
  -1  14  -2    1.39    1.51
  -1 -14  -2    0.25    1.74
   1  14  -2   -1.52    0.88
   1 -14   2   -1.77    1.01
  -1  14   2   -0.89    1.14
  -1  14   2    1.61    1.12
   1  14   2    0.76    1.14
   1 -14  -2    0.50    1.87
   1  14   3   20.85    2.54
  -1 -14  -3   15.61    2.73
   1  14   3   18.86    2.50
  -1 -14   3   19.67    2.27
  -1 -14   3   19.93    2.52
  -1  14   3   21.60    2.23
   1 -14  -3   18.53    2.99
  -1  14  -3   21.01    2.52
  -1  14   3   20.32    2.92
   1  14  -3   18.91    2.14
   1 -14   3   20.89    2.66
  -1 -14  -3   23.09    3.23
   1  14   4   32.37    3.13
  -1 -14  -4   25.41    3.22
   1  14   4   28.25    3.05
  -1 -14   4   24.76    2.40
  -1  14   4   22.90    2.80
  -1 -14   4   24.18    2.66
   1 -14  -4   27.06    3.48
   1 -14   4   21.71    2.67
  -1  14  -4   26.50    2.51
  -1  14   4   28.21    2.61
   1  14  -4   29.83    2.64
   1 -14  -5   41.37    4.58
  -1 -14   5   45.72    3.56
   1  14   5   41.65    4.00
   1  14   5   42.81    4.33
  -1 -14   5   49.11    3.67
  -1  14  -5   52.17    4.02
   1  14  -5   47.99    3.52
  -1 -14  -5   43.93    4.70
  -1  14   5   44.16    3.73
   1 -14   5   46.04    3.82
  -1  14   5   41.68    4.08
  -1  14   6  105.31    6.51
   1  14   6   89.91    6.13
  -1  14   6   98.15    6.61
  -1 -14   6  105.80    7.01
  -1 -14   6  105.49    5.97
   1 -14  -6   88.67    7.18
   1  14  -6  110.58    5.53
  -1 -14  -6  103.06    6.68
  -1  14  -6  103.91    6.39
   1  14   6   98.40    6.01
   1 -14   6  100.96    6.63
   1  14   7   44.29    4.21
  -1  14   7   47.55    4.22
  -1 -14   7   42.83    3.44
   1 -14  -7   36.55    4.08
  -1  14  -7   46.74    3.25
  -1 -14   7   47.48    3.18
   1  14  -7   51.15    3.25
   1  14   7   51.38    4.51
  -1  14   7   43.14    4.12
   1 -14   7   42.01    3.57
   1  14  -8   63.59    4.12
  -1 -14   8   64.83    3.95
   1  14   8   53.13    5.24
   1  14   8   62.47    5.02
  -1 -14   8   66.88    3.96
   1 -14  -8   55.11    5.06
  -1  14  -8   74.83    4.37
  -1 -14  -8   55.08    5.05
  -1  14   8   56.44    4.74
  -1  14   8   62.53    5.24
   1 -14   8   55.83    4.33
   1 -14  -9   21.30    3.32
   1  14   9   27.21    3.71
   1  14   9   30.52    3.77
  -1 -14  -9   22.15    3.94
  -1 -14   9   29.49    2.42
   1 -14   9   30.22    3.05
   1  14  -9   32.54    2.61
  -1  14  -9   32.85    2.74
  -1  14   9   28.69    3.97
  -1  14   9   31.36    3.50
  -1 -14   9   29.39    2.29
   1  14  10    4.53    2.14
  -1  14 -10    7.32    1.24
  -1  14  10    5.90    2.18
   1  14  10    4.34    2.43
  -1 -14  10    4.18    1.01
   1  14 -10    8.28    1.24
  -1 -14  10    4.97    1.02
   1 -14  10    5.32    1.27
  -1  14  10    3.88    2.00
   1 -14  11   -0.50    0.76
   1  14  11    1.02    1.79
   1  14  11   -1.51    1.76
  -1 -14  11   -0.51    0.76
  -1 -14  11    1.14    0.63
  -1 -14  11    0.00    0.49
  -1  14  11   -1.00    1.75
  -1  14 -11    0.49    0.87
  -1  14  11   -1.03    1.79
  -1  14 -12   12.44    1.23
   1  14  12   12.64    2.55
   1  14  12    8.44    2.52
  -1 -14  12   12.11    1.28
  -1  14  12   12.43    3.33
  -1  14  12   10.15    2.76
   1 -14  12    9.88    1.13
   1  14  13   13.13    2.81
   1  14  13   18.03    3.78
  -1  14 -13   22.27    1.35
  -1  14  13   21.69    3.76
  -1  14  13   16.52    3.59
   1 -14  13   17.92    1.11
  -1 -14  13   19.89    1.66
  -1  14  14   56.39    6.14
   1  14  14   60.34    6.62
   1  14  14   78.62    6.82
  -1  14  14   65.89    6.65
   1  14  15   28.83    4.70
  -1  14  15   28.07    5.10
   1  14  15   30.70    4.67
  -1  14  15   32.04    4.90
  -1  14  16   21.51    4.53
   1  14  16   23.90    4.68
   1  14  16   24.95    4.69
  -1  14  16   24.56    4.58
   1  14  17   14.14    3.41
  -1  14  17    5.79    3.02
   1  14  17    9.50    3.29
  -1  14  17   15.59    3.55
  -1  14  18    2.15    3.66
   1  14  18   -1.27    2.54
  -1  14  18    2.90    2.65
   1  14  18    1.38    3.64
   1  14  19    6.13    3.25
  -1  14  19    5.18    3.54
   1  14  19    2.29    4.45
  -1  14  19    5.65    3.26
   1  14  20    1.99    4.48
  -1  14  20   -1.12    2.99
  -1  15   0   76.97    4.92
   1  15   0   86.35    5.44
  -1 -15   0   75.95    6.24
  -1 -15   0   82.17    6.37
   1 -15   0   76.19    6.01
  -1  15   0   80.09    4.97
   1  15   1   11.01    2.03
   1  15   1   10.63    1.88
  -1 -15   1    9.25    1.88
   1  15  -1   11.11    2.15
  -1 -15   1   11.90    1.88
  -1  15  -1   10.46    2.02
   1 -15  -1    8.61    2.12
  -1 -15  -1   10.82    2.24
   1 -15   1    6.78    2.26
  -1 -15  -1   10.83    2.37
  -1  15   1   10.67    1.86
  -1  15   1    7.46    1.77
  -1  15  -1   12.56    1.87
   1  15   2   47.24    3.63
  -1 -15   2   44.95    3.39
  -1 -15   2   42.90    3.89
   1  15   2   50.82    3.93
  -1 -15  -2   46.80    4.47
  -1  15  -2   47.18    3.65
   1 -15  -2   39.43    4.60
  -1  15   2   49.90    3.85
   1  15  -2   43.38    3.41
  -1 -15  -2   37.12    3.73
   1 -15   2   42.56    3.90
  -1  15   2   47.46    3.67
  -1 -15   3    0.38    0.88
  -1  15  -3    1.00    1.51
   1  15   3    1.37    1.75
  -1 -15   3    0.38    1.64
   1  15   3    0.51    1.78
   1  15  -3    3.65    1.64
  -1  15   3    2.54    1.65
   1 -15  -3   -1.37    2.23
  -1 -15  -3    2.48    2.11
   1 -15   3    0.13    1.14
  -1  15   3    1.24    1.74
   1  15   4   14.23    2.41
   1  15   4   16.00    2.50
   1  15  -4   22.63    2.51
   1 -15  -4   19.57    3.10
  -1 -15   4   15.64    2.27
  -1 -15  -4   13.48    2.60
  -1  15  -4   21.70    2.51
  -1  15   4   16.89    2.79
   1 -15   4   11.02    1.77
  -1  15   4   22.88    2.86
  -1 -15   4   17.93    2.27
   1  15   5    0.13    1.53
  -1  15  -5    0.63    1.00
  -1 -15   5    0.25    1.14
  -1 -15   5   -1.39    1.01
   1  15   5    0.63    1.50
  -1  15   5    3.31    2.29
   1 -15  -5    0.49    1.73
  -1  15   5   -1.37    1.24
  -1 -15  -5   -2.22    2.22
   1  15  -5    1.13    0.88
   1 -15   5    1.90    1.78
   1 -15  -6    0.12    2.47
   1  15   6    0.13    1.88
   1  15   6    0.38    1.53
  -1 -15   6    0.51    1.52
  -1 -15   6    0.63    1.14
  -1 -15  -6    2.34    1.97
  -1  15  -6    0.25    1.00
   1  15  -6    0.13    1.25
  -1  15   6    3.57    1.78
   1 -15   6    1.40    1.14
  -1  15   6    2.49    1.99
  -1 -15   7    7.25    1.65
  -1  15  -7    6.24    1.62
   1  15   7    1.40    2.29
   1  15   7    3.64    1.76
  -1 -15   7    5.20    1.40
   1 -15  -7    0.99    2.09
  -1 -15  -7    0.62    1.85
   1  15  -7    7.12    1.62
   1 -15   7    6.23    1.91
  -1  15   7    7.01    2.04
  -1  15   7    0.12    2.25
  -1  15   8    9.12    2.62
   1  15   8   12.24    2.68
   1  15   8    9.16    2.51
  -1 -15   8    8.52    1.78
  -1 -15   8   10.16    1.52
   1  15  -8   13.33    1.74
  -1  15  -8   12.95    1.62
   1 -15   8    8.39    1.65
  -1  15   8    8.55    2.30
  -1  15   9    1.00    1.75
  -1  15   9   -0.64    2.30
   1  15   9    1.38    1.63
   1  15   9   -1.02    1.53
  -1 -15   9    0.76    0.76
  -1  15  -9    0.62    0.87
  -1 -15   9    0.89    0.89
   1  15  -9    2.48    0.99
   1 -15   9    0.00    1.27
  -1 -15  10    4.56    1.14
  -1  15 -10    8.80    1.36
   1  15  10    9.56    3.02
   1  15  10    3.95    2.17
  -1  15  10    6.39    3.07
  -1 -15  10    5.98    1.02
   1  15 -10    9.39    1.36
  -1  15  10    7.76    2.25
   1 -15  10    5.32    1.52
  -1 -15  11    3.79    1.01
   1  15  11    5.41    2.27
  -1 -15  11    6.88    1.15
  -1 -15  11    6.27    0.98
   1 -15  11    5.30    1.39
  -1  15 -11    9.27    1.48
  -1  15  11    3.84    2.30
  -1  15  11    3.38    2.26
   1  15  11    6.50    2.55
   1  15  12    2.80    2.29
  -1 -15  12    2.08    0.49
   1  15  12   -0.25    2.65
  -1  15 -12    3.69    0.98
  -1  15  12    1.92    2.17
  -1  15  12    3.01    2.76
  -1  15 -13    0.49    0.61
   1  15  13   -0.13    2.02
   1  15  13   -1.27    1.91
  -1  15  13    2.94    3.19
  -1  15  13   -1.76    2.76
  -1  15  14   23.36    4.77
   1  15  14   29.62    4.32
  -1  15  14   23.98    4.21
   1  15  14   27.27    4.42
   1  15  15    3.81    3.43
  -1  15  15    0.64    2.29
   1  15  15    0.51    2.53
  -1  15  15    3.02    2.39
   1  15  16   11.26    3.54
  -1  15  16   13.34    3.78
   1  15  16   17.20    3.54
  -1  15  16    6.60    3.68
   1  15  17   -3.78    2.77
  -1  15  17   -1.27    2.53
  -1  15  17   -4.16    2.65
   1  15  17   -3.55    2.79
   1  15  18    1.01    2.92
  -1  15  18    2.52    4.16
  -1  15  18    4.79    3.78
   1  15  18    0.00    4.02
  -1  15  19    0.50    3.01
   1  15  19   -2.75    2.87
   1  16   0   -0.76    1.26
  -1 -16   0    0.25    1.49
  -1 -16   0   -0.62    1.62
   1 -16   0    1.62    2.25
  -1  16   0    1.64    1.51
  -1  16   0    0.62    1.49
   1  16   1   10.24    2.15
   1  16   1   10.14    2.25
  -1 -16   1    9.48    2.12
  -1 -16   1    8.87    1.88
   1 -16  -1    9.71    2.24
  -1 -16  -1    7.58    2.24
  -1  16  -1    9.31    1.89
  -1  16  -1   12.33    2.12
  -1 -16  -1    6.58    2.11
  -1  16   1   13.12    2.78
   1  16  -1   14.75    2.65
   1 -16   1    7.39    2.75
  -1  16   1   10.93    1.99
  -1 -16  -2    1.73    1.73
   1  16   2    2.02    1.52
   1  16   2    2.25    1.75
   1 -16  -2    2.61    1.86
  -1  16   2    1.99    1.24
  -1 -16   2    1.75    1.13
  -1  16  -2    0.88    1.26
  -1 -16   2    1.00    2.00
   1  16  -2    1.76    1.26
  -1  16   2    1.26    1.52
  -1 -16   3    3.64    1.51
   1  16   3    4.38    1.75
  -1  16   3    9.49    2.53
  -1  16   3    3.48    1.49
  -1 -16   3    3.01    1.26
  -1  16  -3    4.64    1.63
   1  16   3   -0.38    2.03
   1 -16  -3    5.94    2.35
   1  16  -3    4.90    1.63
  -1 -16  -3    3.21    1.98
   1 -16   3    1.51    1.64
   1  16   4    2.38    1.38
  -1 -16  -4    2.22    2.59
   1  16   4   -1.27    1.52
  -1 -16   4    0.88    1.38
  -1  16  -4    0.00    1.63
   1 -16  -4    0.62    1.98
  -1  16   4    1.12    1.37
  -1  16   4   -1.01    1.39
   1  16  -4    0.38    1.38
   1 -16   4    3.29    2.02
   1  16   5   36.04    3.81
  -1 -16   5   31.03    3.41
  -1 -16   5   26.80    3.29
   1 -16  -5   30.22    3.82
   1 -16   5   30.92    3.55
  -1  16  -5   33.39    3.25
   1  16   5   34.31    3.38
  -1 -16  -5   29.58    3.95
   1  16  -5   34.09    2.88
  -1  16   5   25.50    3.43
  -1  16   5   28.79    3.24
   1  16   6    4.76    2.13
  -1  16  -6    4.00    1.37
   1  16   6    2.79    2.41
  -1 -16   6    1.52    0.88
  -1 -16   6    2.15    1.27
   1 -16   6    2.16    1.78
   1  16  -6    6.38    1.75
  -1  16   6    2.67    2.67
  -1  16   6    2.74    2.25
  -1  16   7   19.49    3.12
   1  16   7   20.83    3.26
   1  16   7   17.03    2.80
  -1 -16   7   19.36    2.15
  -1 -16   7   19.80    2.54
  -1  16  -7   21.31    2.37
   1  16  -7   23.08    2.50
  -1  16   7   18.57    3.43
   1 -16   7   20.96    3.05
   1  16   8    0.38    1.91
  -1 -16   8    1.90    1.02
   1  16   8    2.51    2.01
  -1 -16   8    1.52    1.14
  -1  16  -8    2.49    1.12
   1 -16   8    4.83    1.78
   1  16  -8    1.24    1.24
  -1  16   8    0.64    1.91
  -1  16   8    1.75    2.38
  -1 -16   9    1.65    1.01
   1  16   9    0.51    1.91
   1  16   9    1.63    1.63
  -1  16  -9    2.36    1.24
  -1 -16   9    2.03    1.40
  -1  16   9    0.38    1.75
  -1  16   9    6.50    2.93
   1  16  -9    3.97    1.36
   1 -16   9    1.65    1.02
  -1  16 -10    4.95    1.24
   1 -16  10    3.17    1.39
   1  16  10    2.77    2.14
  -1 -16  10    4.19    1.02
  -1 -16  10    3.16    1.27
   1  16 -10    3.58    1.11
  -1  16  10    2.26    2.13
  -1  16  10    6.50    2.80
   1  16  10    2.42    2.80
   1  16  11   -2.65    2.77
   1  16  11   -2.93    2.67
  -1  16 -11   -1.60    0.99
  -1 -16  11    0.86    0.86
  -1  16  11   -1.02    2.55
  -1  16  11   -1.76    2.01
  -1  16  12    2.17    2.29
   1  16  12   -5.34    2.80
  -1  16 -12   -0.74    0.98
  -1  16  12    3.39    2.89
   1  16  12    0.63    2.14
  -1  16  13   10.30    3.64
   1  16  13    4.19    3.18
   1  16  13   -1.39    3.03
  -1  16  13    8.66    2.80
   1  16  14   -1.01    3.28
  -1  16  14    1.76    3.14
   1  16  14   -0.25    2.03
  -1  16  14    1.53    2.29
   1  16  15   21.78    4.31
   1  16  15   26.68    4.93
  -1  16  15   27.31    4.95
  -1  16  15   32.21    5.66
  -1  16  16   -0.76    2.79
   1  16  16    0.13    3.92
  -1  16  16   -3.15    3.90
   1  16  16   -0.25    2.40
   1  16  17   35.13    5.79
  -1  16  17   25.26    5.56
  -1  16  17   29.12    5.67
   1  16  17   34.58    5.95
   1  16  18    2.76    3.14
  -1  16  18    2.26    3.02
  -1  17   0   57.22    4.66
   1  17   0   47.52    4.41
  -1 -17   0   46.94    4.97
   1 -17   0   51.80    4.98
  -1  17   0   63.26    4.11
   1  17   1   -1.77    1.51
   1 -17  -1    2.36    1.86
  -1 -17   1   -0.12    2.24
   1 -17   1   -0.50    2.25
  -1 -17  -1   -3.72    2.48
   1  17  -1    3.15    1.89
  -1  17   1    0.88    1.51
  -1  17  -1   -0.38    1.26
  -1  17   1   -0.75    1.24
   1 -17   2   49.75    4.51
   1  17   2   62.87    4.76
   1  17   2   51.03    4.17
  -1 -17   2   53.14    4.63
   1 -17  -2   49.66    5.45
  -1  17  -2   54.94    4.64
  -1 -17  -2   54.88    5.81
  -1  17   2   66.70    5.80
   1  17  -2   58.97    4.91
  -1  17   2   51.64    4.48
  -1 -17   3   -2.26    1.63
   1  17   3    0.25    2.00
   1  17   3    1.14    2.15
   1 -17   3   -2.51    2.26
  -1 -17   3    0.00    2.13
  -1  17   3    1.26    1.77
   1 -17  -3   -1.11    2.10
  -1  17  -3    1.13    1.25
  -1 -17  -3    3.33    2.34
   1  17  -3    1.26    1.26
  -1  17   3    0.87    1.37
  -1  17   4   44.74    4.24
   1  17   4   36.95    4.30
  -1  17  -4   34.90    3.63
   1  17   4   46.10    4.39
  -1 -17   4   41.36    4.15
  -1  17   4   47.78    5.06
   1  17  -4   40.62    3.51
   1 -17   4   34.18    4.16
  -1 -17   4   38.92    3.77
   1  17   5   -0.25    2.13
   1  17   5    5.45    2.15
  -1 -17   5    1.26    1.89
   1  17  -5    1.88    1.25
  -1 -17   5    2.01    1.13
  -1  17   5    7.11    2.00
  -1  17  -5    1.50    1.50
  -1  17   5   -0.38    1.52
  -1 -17   6    0.38    1.26
   1  17   6   -0.76    2.28
   1  17   6    2.51    1.88
  -1 -17   6    1.90    1.52
   1  17  -6    0.00    1.37
  -1  17  -6    0.25    1.00
  -1  17   6    1.27    1.77
  -1  17   6    0.12    1.62
   1 -17   6    0.76    2.03
   1  17   7    0.51    1.78
   1  17   7   -0.13    2.64
  -1  17  -7    1.74    1.49
  -1 -17   7    3.67    1.52
  -1 -17   7    1.77    1.26
   1  17  -7    4.61    1.74
  -1  17   7    4.19    2.92
  -1  17   7    3.00    2.50
   1 -17   7    2.66    2.16
   1  17   8    6.22    2.41
  -1  17  -8    5.22    1.49
   1  17   8    5.78    3.02
  -1 -17   8    2.90    1.39
  -1  17   8   10.79    3.17
   1  17  -8    5.59    1.37
  -1  17   8    3.76    2.75
   1 -17   8    5.33    2.16
  -1 -17   9    2.79    1.39
   1  17   9    5.08    3.05
   1  17   9    5.79    3.02
  -1 -17   9    5.18    1.26
  -1  17   9    5.34    3.05
  -1  17  -9    4.09    1.61
   1  17  -9    3.22    1.49
  -1  17   9    3.26    2.26
   1 -17   9   -0.38    1.65
   1  17  10    3.17    2.16
   1  17  10    3.15    2.39
  -1  17 -10    3.46    1.24
   1  17 -10    3.70    1.23
  -1  17  10    0.76    3.05
  -1  17  10    3.51    2.13
   1  17  11    4.70    2.67
   1  17  11    2.90    2.40
  -1  17 -11    5.79    1.48
  -1  17  11    0.89    3.18
  -1  17  11    3.64    2.51
   1  17  12   48.85    5.58
  -1  17 -12   64.78    3.93
   1  17  12   57.30    6.44
  -1  17  12   54.42    6.36
  -1  17  12   59.70    6.41
   1  17  13    0.00    2.27
  -1  17  13   -1.27    2.29
  -1  17  13    0.00    2.26
   1  17  13   -0.51    2.41
  -1  17  14   13.45    3.43
   1  17  14   11.27    3.67
   1  17  14   24.40    4.30
  -1  17  14   23.54    4.28
   1  17  15    4.55    3.03
   1  17  15    3.04    2.78
  -1  17  15   -2.41    2.66
  -1  17  15    2.77    2.90
   1  17  16   19.54    4.79
   1  17  16   12.28    3.80
  -1  17  16   13.52    5.06
  -1  17  16   16.26    4.54
   1  17  17   -0.88    3.14
  -1  17  17    0.76    2.90
   1  18   0   -1.89    1.89
   1 -18   0   -0.75    1.86
  -1  18   0    1.88    2.39
  -1  18   0    2.00    2.00
   1  18   1    1.76    1.51
  -1 -18   1    2.36    2.11
  -1 -18  -1   -0.25    2.84
   1 -18  -1    1.73    2.97
  -1  18  -1    4.26    2.51
  -1  18   1    1.26    2.26
   1 -18   1    0.25    2.62
   1  18  -1    2.01    1.63
  -1  18   2    3.24    2.24
   1  18   2    0.38    1.39
   1  18   2    1.00    1.51
   1  18  -2   -1.51    1.88
  -1 -18   2    1.37    1.74
  -1  18  -2    4.01    2.25
  -1  18   2    0.00    1.51
   1 -18   2    2.75    2.88
   1  18   3    9.72    2.78
   1  18   3    7.53    2.76
  -1 -18   3    2.75    1.50
  -1  18  -3    7.51    1.88
   1  18  -3   10.41    2.13
  -1  18   3    9.45    2.52
  -1  18   3    5.74    2.00
   1 -18   3    4.27    2.63
   1  18   4   37.89    5.05
   1  18   4   50.69    4.27
  -1 -18   4   49.80    4.89
  -1 -18   4   52.44    4.26
  -1  18  -4   56.59    4.50
   1  18  -4   53.33    4.51
  -1  18   4   49.07    4.67
  -1  18   4   48.56    4.87
   1 -18   4   49.46    4.91
   1  18  -5   17.50    2.50
   1  18   5   12.76    2.91
   1  18   5   15.06    3.39
  -1 -18   5   12.08    2.52
  -1 -18   5   13.79    2.26
  -1  18  -5   20.08    2.87
   1 -18   5    9.21    2.40
  -1  18   5   11.36    2.78
  -1  18   5   16.99    3.37
   1  18   6   60.68    5.66
  -1 -18   6   46.31    4.54
  -1  18  -6   61.39    4.98
  -1 -18   6   56.34    4.90
  -1  18   6   50.79    5.51
   1  18  -6   59.87    4.87
  -1  18   6   47.91    5.44
   1  18   6   51.85    5.31
  -1  18  -7    5.22    2.11
   1  18   7    1.39    2.15
  -1 -18   7    5.82    1.90
   1  18  -7    8.21    2.12
  -1  18   7    3.42    2.28
  -1  18   7    9.39    3.13
   1 -18   7   -0.76    1.52
   1  18   8   17.85    3.93
   1  18  -8   23.08    2.73
   1  18   8   15.23    3.15
  -1 -18   8   16.32    2.78
  -1  18  -8   16.25    2.48
  -1  18   8   25.45    4.31
  -1  18   8   18.81    3.89
  -1  18   9    1.65    3.17
   1  18   9    2.41    2.28
   1  18   9    3.02    2.52
  -1  18  -9    0.74    1.48
   1  18  -9    5.07    1.73
  -1  18   9    1.51    2.01
  -1  18  10    5.53    2.51
   1  18  10    4.18    2.66
  -1  18 -10    9.50    1.85
   1  18 -10    6.65    1.60
  -1  18  10   10.65    3.93
  -1  18  11   -0.51    3.42
   1  18  11    0.76    2.41
   1  18  11   -1.14    3.16
  -1  18 -11    0.49    1.23
  -1  18  11    4.28    3.52
   1  18  12    8.35    3.16
   1  18  12   12.64    3.54
  -1  18  12    7.61    4.06
  -1  18  12    7.55    2.89
  -1  18  13    5.70    4.05
   1  18  13   11.51    3.29
   1  18  13    4.30    2.91
  -1  18  13   10.08    3.40
  -1  18  14   47.39    6.30
  -1  18  14   40.88    6.20
   1  18  14   32.84    5.43
   1  18  14   50.25    6.33
   1  18  15   14.88    4.41
  -1  18  15   21.48    4.93
  -1  18  15   25.10    4.54
  -1  18  16   16.39    4.16
   1  18  16   12.83    4.53
   1  19   0   45.98    5.28
  -1  19   0   40.61    4.26
  -1  19   1    1.00    2.13
  -1  19  -1    1.63    1.88
   1  19   1   -2.77    2.26
  -1  19   1    0.63    1.63
   1  19   2   72.99    6.17
  -1  19  -2   85.68    6.76
   1  19  -2   87.38    6.15
  -1  19   2   82.40    7.04
  -1  19   2   81.85    5.88
   1  19   3    9.82    3.15
   1  19   3    7.79    2.26
  -1  19  -3    1.87    2.37
   1  19  -3    6.51    2.00
  -1  19   3    5.28    2.39
   1  19   4   14.62    3.91
   1  19   4   16.72    3.27
  -1  19  -4   16.34    3.37
   1  19  -4   17.50    2.88
  -1  19   4   20.39    3.90
  -1  19   4   22.39    3.00
   1  19   5    4.29    2.40
   1  19   5    4.40    2.39
  -1  19  -5    1.99    1.49
  -1  19   5    4.13    3.13
  -1  19   5    0.88    2.65
   1  19  -5    5.49    2.12
   1  19   6    8.45    2.78
   1  19   6   20.14    3.78
  -1  19  -6   18.53    2.86
   1  19  -6   20.43    2.99
  -1  19   6   23.31    3.76
  -1  19   6   12.61    3.15
   1  19  -7    0.99    1.24
   1  19   7    2.53    2.15
  -1  19  -7    0.25    1.86
  -1  19   7    2.15    2.40
   1  19   7    3.65    2.27
  -1  19   7    0.00    2.01
   1  19   8    3.28    3.41
   1  19   8    1.39    2.02
  -1  19  -8   -0.12    1.24
   1  19  -8    0.74    1.61
  -1  19   8    0.13    2.90
  -1  19   8    4.52    3.27
   1  19   9    0.51    2.27
   1  19   9    1.77    2.40
  -1  19  -9   -2.22    1.11
   1  19  -9   -2.10    1.48
  -1  19   9   -3.16    3.03
  -1  19   9   -0.13    2.14
   1  19  10    4.67    2.78
   1  19  10    9.48    3.29
   1  19 -10    8.98    1.60
  -1  19  10    9.99    4.05
  -1  19  10    8.68    2.89
   1  19  11   -3.54    3.54
  -1  19  11   -3.67    2.65
  -1  19  11    7.81    4.28
   1  19  12    5.81    4.04
   1  19  12    5.44    3.42
  -1  19  12    5.31    3.29
  -1  19  12    0.50    2.77
   1  19  13   -0.13    2.78
  -1  19  13   -0.25    4.04
  -1  19  13    1.51    3.03
   1  19  14   12.60    4.28
  -1  19  14   25.37    4.92
   1  19  14   17.24    4.56
  -1  19  14   17.54    5.30
   1  20   0   -2.13    1.76
  -1  20   0   -0.50    1.75
   1  20   1   18.70    4.02
  -1  20  -1   28.38    3.88
   1  20  -1   26.19    3.63
  -1  20   1   29.69    4.39
  -1  20   1   30.34    3.64
   1  20   2    3.52    2.89
  -1  20  -2    1.50    2.00
   1  20  -2    0.88    1.50
  -1  20   2    0.75    1.88
  -1  20   2    0.38    2.13
   1  20   3   10.81    3.52
  -1  20   3   12.16    3.26
  -1  20  -3   18.09    3.24
   1  20  -3   15.75    3.38
  -1  20   3   15.56    3.26
   1  20   4   13.96    3.02
  -1  20   4   16.58    3.89
   1  20   4   10.84    3.40
  -1  20  -4   13.46    2.74
   1  20  -4   18.23    3.50
  -1  20   4   16.30    3.51
   1  20   5    9.46    2.65
   1  20   5    9.44    3.02
  -1  20   5   12.30    3.64
  -1  20  -5   10.45    2.36
   1  20  -5    7.23    2.49
  -1  20   5    9.43    3.02
   1  20  -6   18.53    3.23
   1  20   6    7.81    2.77
   1  20   6   10.22    3.03
  -1  20  -6   10.43    2.24
  -1  20   6   13.59    3.90
  -1  20   6   12.81    3.39
   1  20   7   -2.27    2.27
   1  20   7    1.13    2.39
   1  20  -7   -0.87    1.36
  -1  20  -7   -1.49    2.11
  -1  20   7    1.38    2.39
  -1  20   7   -2.89    2.14
   1  20  -8   -1.11    1.86
   1  20   8    2.39    2.27
   1  20   8    1.52    3.41
  -1  20  -8   -0.49    1.36
  -1  20   8   -4.53    2.27
  -1  20   8    4.40    3.52
   1  20   9    1.89    2.52
   1  20   9    7.34    3.92
  -1  20  -9    0.74    1.36
   1  20  -9    0.49    1.73
  -1  20   9   -0.38    3.53
  -1  20   9    2.77    2.65
   1  20  10    6.80    4.41
   1  20  10    6.20    3.04
  -1  20  10   -0.50    3.66
  -1  20  10   -3.03    2.65
   1  20  11    1.64    3.15
   1  20  11   -2.79    2.91
  -1  20  11    4.92    3.28
  -1  20  11    3.41    4.04
   1  20  12    4.41    3.40
   1  20  12    3.42    4.44
  -1  20  12   -0.63    3.02
  -1  20  12   -0.13    2.90
   1  20  13    3.77    3.14
  -1  20  13    2.77    3.27
   1  20  13    0.51    3.43
  -1  20  13    3.92    3.16
   1  21   0   35.69    4.89
  -1  21   0   36.99    5.25
   1  21   1   -1.88    2.01
  -1  21  -1    0.12    2.75
   1  21  -1    1.75    2.63
  -1  21   1   -1.38    2.75
   1  21   2    1.50    2.01
  -1  21  -2    5.61    2.37
   1  21  -2    4.38    2.38
  -1  21   2    5.63    3.38
  -1  21   2    8.05    2.26
   1  21   3    0.25    2.13
   1  21  -3   -1.37    1.75
  -1  21   3    1.13    3.13
  -1  21   3    1.38    2.89
   1  21   4   10.29    3.14
  -1  21  -4   13.31    2.99
   1  21  -4   14.96    2.87
  -1  21   4   16.05    3.64
  -1  21   4   14.21    3.52
   1  21   5   -1.76    2.14
   1  21  -5    5.48    2.12
   1  21   5    1.26    2.91
  -1  21  -5    3.23    2.48
  -1  21   5   -0.38    3.14
  -1  21   5    1.26    2.89
   1  21   6   -2.14    3.27
   1  21   6   -0.51    2.15
  -1  21  -6    3.10    1.98
   1  21  -6   -2.11    2.11
  -1  21   6    1.88    2.38
  -1  21   6    0.88    2.39
   1  21   7    6.41    3.14
   1  21   7   -0.25    3.42
  -1  21  -7    1.11    1.73
   1  21  -7   -1.49    2.11
  -1  21   7    0.50    3.52
  -1  21   7   -0.63    2.27
   1  21   8    9.30    3.52
   1  21   8    8.74    4.43
   1  21  -8   10.13    2.84
  -1  21  -8   14.20    2.59
  -1  21   8   10.80    3.89
  -1  21   8   11.98    3.53
   1  21   9   -2.16    3.93
   1  21   9   -2.01    2.89
  -1  21   9    2.01    2.89
  -1  21   9   -3.28    2.90
   1  21  10    9.93    4.90
   1  21  10    1.78    3.93
  -1  21  10    3.52    4.40
  -1  21  10    1.52    3.16
   1  21  11    1.51    3.27
   1  21  11   -1.14    2.92
  -1  21  11    5.66    4.90
  -1  21  11    3.16    4.43
   1  22   0   -2.38    2.88
  -1  22   0    1.12    2.37
   1  22   1   30.28    4.76
  -1  22  -1   36.29    4.86
   1  22  -1   35.86    5.00
  -1  22   1   33.72    4.75
   1  22   2    7.01    3.01
  -1  22  -2    3.36    3.24
   1  22  -2   15.11    3.87
  -1  22   2    5.75    3.00
   1  22   3   48.85    6.51
  -1  22  -3   49.53    5.60
   1  22  -3   53.24    6.11
  -1  22   3   59.77    6.50
  -1  22   3   56.89    6.31
   1  22   4    8.77    3.13
  -1  22  -4   16.03    3.48
   1  22  -4   13.69    2.86
  -1  22   4   14.89    4.25
  -1  22   4    9.46    3.91
  -1  22   5   36.43    5.88
   1  22   5   33.34    5.39
  -1  22  -5   38.34    4.84
   1  22  -5   42.25    4.97
  -1  22   5   36.60    5.05
   1  22   6    2.76    4.01
  -1  22  -6    0.62    2.48
   1  22   6    3.43    2.92
  -1  22   6   -0.38    2.76
   1  22  -6    3.22    1.98
  -1  22   6    1.39    2.65
   1  22   7   -1.38    2.88
   1  22   7   -3.94    3.81
  -1  22  -7    1.11    1.85
   1  22  -7   -0.25    1.86
  -1  22   7    0.00    2.65
   1  22   8   -0.50    2.51
   1  22   8    2.54    2.80
  -1  22   8    1.00    2.88
  -1  22   8    0.63    2.91
   1  22   9   -6.39    3.13
   1  22   9    2.67    3.18
  -1  22   9    2.76    3.01
  -1  22   9    3.29    3.16
   1  23   0    1.50    2.62
   1  23   1   -1.75    3.50
   1  23  -1    1.62    2.50
  -1  23   1    1.25    3.49
   1  23   2    4.63    2.88
   1  23  -2    5.86    2.74
  -1  23   2   -3.74    3.62
   1  23   3   -5.38    2.63
  -1  23  -3    6.59    2.73
   1  23  -3   -0.62    3.11
  -1  23   3   -5.99    3.87
   1  23  -4   -0.75    3.11
   1  23   4    2.25    3.13
  -1  23  -4    4.22    3.48
  -1  23   4    1.39    2.66
  -1  23  -5   -0.87    2.97
   1  23  -5    2.73    2.11
  -1  23   5    1.27    2.66
  -1  23  -6    4.08    3.22
  -1  23   6    4.75    4.50
  -2   0   0    0.98    0.37
   2   0   0    2.32    0.37
   2   0   1    0.49    0.24
  -2   0   1    0.37    0.37
   2   0  -1    0.37    0.25
  -2   0  -1   -0.25    0.37
   2   0   2  458.25   16.25
  -2   0   2  451.26   15.45
   2   0  -2  460.74   16.01
  -2   0  -2  466.52   15.55
  -2   0  -2  448.80   15.79
   2   0   3    0.00    0.37
   2   0   3    0.00    0.25
  -2   0   3    1.13    0.38
   2   0  -3    0.49    0.37
  -2   0  -3    0.00    0.25
  -2   0  -3    0.50    0.37
  -2   0  -4  619.66   20.93
   2   0   4  648.60   21.35
   2   0   4  581.80   22.13
  -2   0   4  623.94   21.10
   2   0  -4  610.35   20.56
  -2   0  -4  616.74   21.44
   2   0   5    0.63    0.38
   2   0   5    0.00    0.25
  -2   0   5   -0.13    0.39
   2   0  -5    0.00    0.25
  -2   0  -5    0.00    0.37
  -2   0  -5    0.00    0.25
   2   0   6    0.25    0.38
  -2   0  -6   -0.50    0.38
  -2   0   6    0.13    0.39
   2   0  -6    0.00    0.37
  -2   0  -6    0.50    0.37
  -2   0  -6    0.49    0.37
   2   0   7   -0.64    0.38
  -2   0   7    0.13    0.52
  -2   0  -7    0.00    0.38
  -2   0  -7    0.25    0.62
   2   0  -7   -0.25    0.37
  -2   0   8   -0.39    0.52
  -2   0  -8    0.38    0.63
   2   0   8    1.02    0.51
  -2   0  -8    0.37    0.50
   2   0  -8    0.50    0.50
   2   0   9    0.13    0.51
  -2   0   9    0.39    0.52
  -2   0  -9   -0.25    0.62
   2   0  -9    0.25    0.37
  -2   0  -9   -0.12    0.50
   2   0  10    7.53    1.28
  -2   0  10    8.89    1.16
   2   0 -10    8.49    1.00
  -2   0 -10    8.07    0.99
  -2   0 -10    9.09    1.25
  -2   0  11   -0.13    0.64
   2   0  11   -0.38    0.64
  -2   0 -11   -0.62    0.87
   2   0 -11    0.00    0.62
  -2   0 -11    0.37    0.75
  -2   0  12  189.45    7.93
   2   0  12  189.09    9.10
  -2   0 -12  189.53    8.04
   2   0 -12  199.13    7.25
  -2   0 -12  203.32    9.06
   2   0 -13    0.62    0.50
   2   0  13   -1.15    1.15
  -2   0  13    0.00    0.51
  -2   0 -13   -0.74    0.62
  -2   0 -13   -0.25    0.62
  -2   0  14    5.18    1.01
   2   0  14    5.27    1.41
   2   0 -14    8.34    1.24
  -2   0 -14    9.45    1.23
  -2   0 -14    8.64    1.48
  -2   0  15    1.88    1.00
   2   0  15   -0.39    1.29
   2   0 -15   -0.50    0.62
  -2   0 -15    0.37    1.11
  -2   0 -15    0.73    0.98
  -2   0  16   81.76    4.62
   2   0  16   88.31    5.81
  -2   0 -16   79.79    5.00
   2   0 -16   90.82    4.60
  -2   0 -16   76.91    5.30
  -2   0 -17   -1.21    1.21
   2   0  17    0.26    1.17
  -2   0  17   -0.25    0.87
  -2   0 -17    0.61    1.11
   2   0  18   79.71    5.85
   2   0 -18   93.31    4.70
   2   0 -18   91.91    5.82
  -2   0 -18   90.64    5.69
  -2   0 -18   79.61    6.39
   2   0 -19   -0.37    0.98
   2   0  19   -2.08    1.17
  -2   0  19   -1.14    1.27
   2   0 -19   -0.25    1.11
  -2   0 -19   -0.36    0.97
  -2   0 -19    0.74    1.11
  -2   0  20  269.64   19.30
  -2   0 -20  312.55   16.52
   2   0 -20  319.38   12.97
   2   0 -20  315.55   15.57
  -2   0 -20  297.91   17.21
  -2   0  21    0.77    1.92
   2   0  21    0.52    1.83
   2   0 -21    0.85    1.21
  -2   0 -21    1.80    1.68
  -2   0  22   53.74    6.45
   2   0  22   62.85    5.25
  -2   0 -22   74.45    4.45
   2   0  23    1.18    1.84
  -2   0  23   -0.39    3.11
   2   0  24   90.54    8.18
  -2   0  24  105.66    8.84
   2   1   0   -0.37    0.25
  -2  -1   0    0.12    0.25
   2  -1   0   -0.12    0.37
  -2   1   0    0.25    0.25
   2   1   1  236.33    8.67
  -2  -1   1  235.58    8.26
   2  -1  -1  250.96    8.66
  -2  -1  -1  244.27    8.60
  -2   1  -1  233.45    8.47
   2   1  -1  245.21    8.53
  -2   1   1  236.99    8.83
   2  -1   1  233.78    8.76
  -2  -1   2   26.47    1.36
   2   1   2   24.19    1.37
  -2   1  -2   25.77    1.34
   2  -1  -2   24.91    1.24
  -2  -1  -2   24.42    1.38
  -2   1   2   25.71    1.38
   2   1  -2   25.67    1.22
   2  -1   2   24.57    1.23
  -2  -1  -2   24.74    1.25
  -2  -1   3   29.68    1.25
   2   1   3   28.71    1.51
   2   1   3   25.69    1.52
   2  -1  -3   29.36    1.62
  -2  -1  -3   29.90    1.63
  -2   1  -3   30.10    1.50
  -2  -1  -3   29.38    1.50
   2   1  -3   29.20    1.47
  -2   1  -3   29.05    1.47
  -2   1   3   27.42    1.52
   2  -1   3   28.13    1.48
   2   1   4   26.78    1.65
  -2   1  -4   25.20    1.35
  -2  -1   4   27.68    1.39
   2  -1  -4   25.35    1.37
  -2   1  -4   25.94    1.24
  -2  -1  -4   26.80    1.51
  -2  -1  -4   27.28    1.51
  -2  -1  -4   25.40    1.50
   2   1  -4   27.83    1.23
  -2   1   4   26.83    1.41
   2  -1   4   24.80    1.48
   2  -1   4   27.88    1.40
   2   1   5  197.00    8.40
  -2  -1   5  210.79    7.73
   2  -1  -5  198.84    7.77
  -2   1  -5  208.84    7.62
  -2  -1  -5  200.81    8.30
  -2   1  -5  206.37    7.75
  -2  -1  -5  207.04    7.69
  -2  -1  -5  203.68    7.94
   2   1  -5  205.89    7.26
   2  -1   5  201.60    7.91
  -2   1   5  205.34    7.78
   2  -1   5  207.13    7.95
  -2  -1   6   15.84    1.04
   2   1   6   14.62    1.27
   2  -1  -6   16.30    1.00
  -2   1  -6   17.22    1.11
  -2  -1  -6   18.37    1.26
  -2  -1  -6   17.79    1.23
  -2  -1  -6   20.49    1.51
   2   1  -6   19.36    0.99
  -2   1   6   18.84    1.43
   2  -1   6   16.83    1.25
   2  -1   6   17.21    1.28
   2   1   7    8.52    1.14
  -2  -1   7    7.67    0.78
   2  -1  -7    8.66    1.00
  -2   1  -7   12.07    0.99
  -2   1  -7    9.74    1.00
  -2  -1  -7   12.44    1.13
   2  -1   7   10.58    1.02
  -2  -1  -7    7.78    0.88
  -2  -1  -7    7.80    0.98
   2   1  -7    9.77    0.74
  -2   1   7    7.16    0.91
   2  -1  -8   65.34    3.14
   2   1   8   59.29    3.18
  -2  -1   8   62.25    2.72
  -2   1  -8   63.69    2.84
  -2   1  -8   64.95    3.00
  -2  -1  -8   66.75    3.39
  -2  -1  -8   69.61    3.26
   2   1  -8   68.68    2.73
  -2   1   8   61.63    2.99
   2  -1   8   61.97    3.19
   2   1   9    3.69    1.02
  -2  -1   9    4.25    0.64
   2  -1  -9    4.51    0.88
  -2   1  -9    4.74    0.75
  -2  -1  -9    4.63    0.88
  -2  -1  -9    4.50    0.87
   2   1  -9    5.09    0.62
  -2   1   9    4.54    0.78
   2  -1   9    5.74    1.02
  -2  -1  10   18.06    1.28
  -2  -1 -10   21.29    1.62
  -2   1  10   18.50    1.55
   2  -1  10   18.90    1.66
   2  -1 -10   19.03    1.50
  -2   1 -10   20.53    1.48
  -2   1 -10   16.80    1.62
  -2  -1 -10   18.99    1.75
   2   1  10   17.71    1.78
   2   1 -10   18.64    1.37
  -2  -1  11   69.09    3.32
   2  -1 -11   75.43    3.51
  -2   1 -11   75.94    3.68
  -2   1 -11   73.26    3.73
  -2  -1 -11   70.64    3.62
  -2  -1 -11   71.54    3.73
   2   1 -11   78.41    3.36
  -2   1  11   71.27    3.61
   2  -1  11   69.94    3.97
  -2  -1  12    5.20    0.76
   2  -1 -12    3.87    0.87
  -2   1 -12    4.77    0.98
  -2   1 -12    4.83    1.12
  -2  -1 -12    4.72    0.99
  -2  -1 -12    3.72    0.99
   2   1 -12    4.35    0.87
  -2   1  12    2.95    0.90
   2  -1  12    2.31    0.90
   2   1  13  132.13    7.05
  -2  -1  13  137.72    5.69
   2  -1 -13  145.26    6.50
  -2  -1 -13  154.53    6.45
  -2   1 -13  150.47    6.72
  -2   1 -13  140.94    6.44
  -2  -1 -13  142.03    7.05
   2   1 -13  147.86    5.85
  -2   1  13  143.30    6.53
   2  -1  13  135.66    6.56
   2   1  14   10.01    1.92
   2  -1 -14   15.58    1.75
  -2  -1  14   11.53    1.25
  -2   1 -14   15.33    1.34
  -2   1 -14   12.84    1.36
  -2  -1 -14   14.19    1.73
  -2  -1 -14   13.20    1.85
   2   1 -14   13.40    1.36
  -2   1  14   10.55    1.40
   2  -1  14    8.49    1.67
  -2  -1  15  106.40    4.62
   2  -1 -15  107.27    5.86
   2   1  15  102.50    6.05
  -2  -1 -15  110.72    5.67
  -2   1 -15  105.31    5.34
  -2  -1 -15  110.90    5.79
  -2   1 -15  108.09    5.55
   2   1 -15  105.33    5.83
  -2   1  15  104.62    5.06
   2  -1  15   95.80    5.42
   2   1  16    2.71    1.68
  -2  -1  16    1.11    0.74
   2  -1 -16   -0.12    0.62
  -2   1 -16   -0.48    0.97
  -2   1 -16   -0.62    0.99
  -2  -1 -16    0.24    1.22
  -2  -1 -16    0.25    1.23
   2   1 -16   -0.12    0.62
  -2   1  16    0.50    1.00
   2  -1  16   -0.39    1.03
   2   1  17    9.57    1.94
   2  -1 -17    8.68    1.61
  -2   1 -17   11.82    1.57
  -2   1 -17    9.10    1.60
  -2  -1 -17    8.79    1.34
  -2  -1 -17    7.86    1.60
   2   1 -17    9.72    1.35
   2   1 -17    8.78    1.36
  -2   1  17    5.99    1.12
   2  -1  17    7.52    1.69
   2   1  18    4.67    1.69
  -2   1 -18    5.05    1.32
  -2   1 -18    5.66    1.48
  -2  -1 -18    2.55    1.34
  -2  -1 -18    3.68    1.35
   2   1 -18    2.32    0.98
   2   1 -18    4.20    1.11
   2  -1 -18    3.22    1.11
  -2   1  18    2.60    1.24
  -2   1  18    5.18    2.40
   2  -1  18    0.13    1.04
   2   1  19    1.04    1.43
  -2  -1  19    4.45    1.78
   2  -1 -19    4.20    1.24
  -2   1 -19    3.24    1.44
  -2   1 -19    7.25    1.72
  -2  -1 -19    8.12    1.94
   2   1 -19    3.52    0.97
  -2  -1 -19    4.17    1.72
  -2   1  19    5.55    1.48
   2   1 -19    3.08    1.36
  -2   1  19    3.94    1.78
   2  -1  19    2.35    1.56
   2   1  20    2.61    1.83
  -2  -1  20   -0.51    1.41
   2  -1 -20    0.98    1.47
   2  -1 -20   -0.12    1.48
  -2   1 -20    0.24    1.32
  -2   1 -20   -1.23    0.86
  -2  -1 -20    1.21    1.69
   2   1 -20   -0.48    0.85
   2   1 -20   -0.37    0.99
  -2   1  20   -0.26    1.66
   2  -1  20   -0.26    1.31
   2   1  21    2.35    1.96
  -2  -1  21    0.90    1.67
   2  -1 -21    5.48    1.71
  -2   1 -21    6.48    1.80
  -2  -1 -21    5.90    1.69
   2   1 -21    5.42    1.32
  -2   1  21   -0.77    2.56
   2  -1  21    1.96    2.36
   2   1  22    2.36    2.75
  -2   1  22   -3.22    2.70
  -2  -1  22   -0.39    1.94
   2  -1 -22   -0.97    1.33
  -2   1 -22   -2.16    1.44
  -2  -1 -22    0.96    1.32
   2  -1  22   -1.44    2.23
   2   1  23    0.66    2.89
  -2  -1  23   -1.17    1.94
  -2  -1 -23   -0.96    1.92
  -2   1  23   -2.71    2.07
   2  -1  23   -0.39    1.84
   2   1  24    0.79    2.37
  -2  -1  24    0.78    2.34
  -2   1  24    3.76    2.85
   2  -1  24    0.53    2.90
   2   2   0   18.50    1.00
  -2  -2   0   21.95    1.26
   2  -2   0   16.51    1.24
  -2   2   0   20.60    1.12
   2  -2  -1   17.18    1.00
   2   2   1   17.60    1.13
  -2  -2   1   15.07    1.00
  -2   2  -1   17.13    0.99
   2   2  -1   17.73    0.99
  -2  -2  -1   17.64    0.88
  -2  -2  -1   16.62    1.13
  -2   2   1   16.78    1.00
   2  -2   1   15.00    1.12
   2   2   2  849.75   30.24
   2  -2  -2  903.49   30.19
  -2   2  -2  889.30   28.85
  -2  -2  -2  902.87   31.11
  -2  -2  -2  900.16   30.94
  -2  -2  -2  853.90   30.44
   2   2  -2  916.52   28.88
  -2   2   2  906.59   30.27
   2  -2   2  898.74   29.65
  -2  -2   2  880.57   28.47
   2   2   3   24.68    1.65
  -2  -2   3   27.25    1.24
  -2   2  -3   28.09    1.13
   2  -2  -3   27.60    1.51
  -2   2  -3   26.46    1.34
  -2   2   3   26.56    1.53
  -2  -2  -3   23.51    1.38
  -2  -2  -3   25.41    1.52
  -2  -2  -3   27.77    1.52
   2   2  -3   24.63    1.21
   2  -2   3   24.82    1.36
   2   2   4  125.81    5.21
  -2  -2   4  126.07    4.51
   2  -2  -4  117.92    5.03
  -2   2  -4  118.44    4.87
  -2   2  -4  119.84    4.46
  -2  -2  -4  118.97    5.31
  -2  -2  -4  125.93    5.81
   2  -2   4  125.38    5.18
  -2  -2  -4  126.87    5.49
   2   2  -4  120.87    4.48
  -2   2   4  120.88    5.03
   2  -2   4  119.04    4.81
   2   2   5   70.64    3.41
  -2  -2   5   70.91    2.93
   2   2   5   68.43    3.30
   2  -2  -5   72.60    3.27
  -2   2  -5   71.79    3.28
  -2   2  -5   71.66    3.06
  -2  -2  -5   72.85    3.28
  -2  -2  -5   68.52    3.23
   2   2  -5   71.63    2.79
  -2   2   5   67.84    3.24
   2  -2   5   71.62    2.71
   2  -2   5   65.73    3.06
   2   2   6  255.71    9.86
   2   2   6  266.21   10.56
  -2  -2   6  274.97    9.75
   2  -2  -6  268.51   10.84
  -2   2  -6  268.91    9.23
  -2  -2  -6  276.89   10.58
  -2  -2  -6  269.17   10.61
  -2   2   6  286.34   11.06
   2   2  -6  266.93    9.04
   2  -2   6  275.59   10.03
   2  -2   6  257.77    9.84
   2   2   7    3.56    0.76
   2   2   7    4.29    1.01
   2  -2  -7    4.40    0.75
  -2  -2   7    5.57    0.52
  -2  -2  -7    4.77    0.88
  -2   2  -7    5.34    0.73
  -2  -2  -7    5.14    0.86
   2   2  -7    5.51    0.49
  -2   2   7    4.42    0.91
   2  -2   7    4.47    0.62
   2  -2   7    4.72    0.64
   2   2   8  168.13    7.19
   2   2   8  149.47    7.00
   2  -2  -8  163.34    7.17
  -2  -2   8  163.92    6.06
  -2   2  -8  162.59    6.23
  -2   2  -8  162.86    5.96
  -2  -2  -8  167.63    6.94
  -2  -2  -8  160.12    6.39
   2   2  -8  162.72    5.78
  -2   2   8  162.39    6.91
   2  -2   8  157.28    6.40
   2   2   9   80.50    4.46
   2  -2  -9   88.86    4.15
  -2  -2   9   84.22    3.71
  -2   2  -9   87.38    3.65
  -2   2  -9   84.17    3.49
  -2  -2  -9   77.44    4.53
  -2  -2  -9   89.89    4.37
   2   2  -9   91.09    3.33
  -2   2   9   89.94    4.42
   2  -2   9   87.11    4.09
   2   2  10  182.29    8.03
  -2  -2  10  197.22    7.26
   2  -2 -10  181.03    7.78
  -2   2 -10  181.20    7.05
  -2   2 -10  180.18    7.35
  -2  -2 -10  180.38    7.91
  -2  -2 -10  179.91    7.85
   2   2 -10  184.97    6.30
  -2   2  10  181.17    7.67
   2  -2  10  170.03    7.94
   2   2  11   46.65    3.44
  -2  -2  11   52.19    2.40
   2  -2 -11   47.71    2.88
  -2   2 -11   49.07    2.55
  -2   2 -11   49.64    2.48
  -2  -2 -11   43.79    3.00
  -2  -2 -11   52.40    3.23
   2   2 -11   49.26    2.10
  -2   2  11   47.19    2.85
   2  -2  11   46.34    2.95
   2   2 -12    1.61    0.49
   2   2  12   -2.17    1.15
  -2  -2  12    1.26    0.50
   2  -2 -12    2.88    1.13
  -2  -2 -12    2.87    1.12
  -2   2 -12    1.57    0.73
  -2   2 -12    0.99    0.74
   2  -2  12    1.03    0.90
  -2  -2 -12   -0.25    0.74
  -2   2  12    2.71    1.03
  -2  -2  13    3.87    0.62
   2   2  13    1.92    1.53
  -2   2 -13    3.96    0.87
   2  -2 -13    3.25    1.25
  -2   2 -13    1.69    0.97
   2   2 -13    3.09    0.62
  -2  -2 -13    3.73    1.37
  -2  -2 -13    2.72    1.24
   2  -2  13    2.70    0.90
  -2   2  13    2.82    1.15
   2  -2 -14   68.47    3.99
   2   2  14   60.22    4.23
  -2   2 -14   64.83    3.38
   2   2 -14   66.66    2.98
  -2   2 -14   63.20    3.58
  -2  -2 -14   63.47    3.72
  -2  -2 -14   62.03    4.07
   2   2 -14   67.08    3.34
  -2   2  14   66.12    3.83
   2  -2  14   59.62    4.00
  -2  -2 -15   -0.86    1.23
   2   2  15   -3.98    1.41
   2  -2 -15   -0.62    1.00
   2   2 -15    0.62    0.62
  -2   2 -15   -0.12    0.60
  -2   2 -15    1.11    0.86
  -2  -2 -15    0.86    1.24
   2   2 -15    0.25    0.62
  -2   2  15   -0.25    1.02
   2  -2  15   -0.39    1.16
   2   2  16    4.89    1.67
   2  -2 -16    4.23    1.49
  -2   2 -16   10.84    1.36
  -2   2 -16   10.80    1.32
  -2  -2 -16   12.80    1.60
  -2  -2 -16   10.45    1.72
   2   2 -16    9.53    1.10
  -2   2  16    9.34    1.64
   2   2 -16   11.23    1.23
   2  -2  16    6.73    1.55
  -2  -2 -17    1.59    1.10
   2   2  17    1.55    1.81
   2  -2 -17    2.36    1.12
  -2   2 -17    1.92    1.08
  -2   2 -17    0.12    0.86
  -2   2  17    1.38    1.26
  -2  -2 -17    0.86    1.47
   2   2 -17    2.18    0.73
   2   2 -17    1.48    0.62
  -2   2  17    0.63    1.25
   2  -2  17    1.17    1.17
   2   2  18   29.90    3.50
   2  -2 -18   31.48    3.10
  -2   2 -18   34.59    2.87
  -2   2 -18   34.47    3.20
  -2  -2 -18   34.06    3.05
  -2  -2 -18   30.41    3.31
   2   2 -18   30.99    2.17
   2   2 -18   32.80    2.47
  -2   2  18   26.92    2.62
  -2   2  18   23.36    3.54
   2  -2  18   30.44    3.38
   2   2  19   20.51    3.38
   2  -2 -19   22.40    2.97
  -2   2 -19   26.80    2.39
  -2   2 -19   22.27    2.22
  -2  -2 -19   24.44    2.92
   2   2 -19   25.63    1.85
  -2  -2 -19   20.46    3.06
   2   2 -19   25.44    2.04
  -2   2  19   23.08    3.17
  -2   2  19   15.11    2.11
   2  -2  19   13.56    2.74
   2   2  20   19.40    3.78
  -2  -2  20   13.82    2.43
   2  -2 -20   21.74    2.84
  -2   2 -20   23.57    2.39
   2   2 -20   25.25    1.73
  -2  -2 -20   23.87    3.03
   2   2 -20   25.61    1.92
  -2   2  20   17.72    2.58
  -2   2  20   17.20    3.18
   2  -2  20   14.64    2.75
   2   2  21    2.48    2.35
  -2  -2  21    0.51    2.31
   2  -2 -21    1.22    1.59
  -2   2 -21    1.44    1.20
  -2  -2 -21    0.85    1.93
  -2   2  21   -1.79    2.43
   2  -2  21    0.79    1.44
  -2  -2  22   46.26    5.17
   2   2  22   42.42    5.24
   2  -2 -22   59.08    4.75
  -2  -2 -22   56.72    5.18
  -2   2  22   42.92    6.17
   2  -2  22   51.33    5.78
  -2  -2  23   -1.95    2.60
   2   2  23   -0.39    3.15
  -2   2  23    2.32    2.32
  -2  -2 -23    1.80    1.68
   2  -2  23   -1.18    2.37
  -2   2  24    1.42    3.76
   2   2  24    3.29    2.63
  -2  -2  24   -5.87    3.13
  -2  -3   0    0.51    0.38
  -2   3   0    0.13    0.38
  -2  -3   0    0.51    0.25
   2  -3   0    0.25    0.38
   2   3   1  215.66    9.00
  -2  -3   1  212.16    8.19
  -2  -3   1  221.89    8.10
   2  -3  -1  217.76    9.30
  -2   3  -1  226.86    8.07
  -2  -3  -1  217.83    8.37
  -2  -3  -1  212.77    8.14
  -2   3   1  214.27    7.95
   2  -3   1  219.70    8.11
   2   3   2   62.45    2.79
   2   3   2   62.76    2.91
  -2  -3   2   61.05    2.88
  -2  -3   2   66.12    2.65
   2  -3  -2   64.70    2.90
  -2   3  -2   62.88    2.59
  -2  -3  -2   63.28    2.79
  -2  -3  -2   65.18    3.26
  -2   3   2   66.76    3.05
   2  -3   2   64.96    3.11
   2   3   3   24.83    1.52
   2   3   3   24.42    1.65
  -2  -3   3   27.53    1.24
   2  -3  -3   25.47    1.64
  -2   3  -3   28.08    1.47
  -2  -3  -3   29.46    1.52
  -2  -3  -3   27.39    1.75
   2   3  -3   27.58    1.38
  -2   3   3   27.54    1.79
   2  -3   3   26.24    1.49
   2   3   4    3.80    0.63
   2   3   4    2.15    0.76
  -2   3   4    2.58    0.52
  -2  -3   4    2.48    0.37
   2  -3  -4    2.78    0.63
  -2   3  -4    3.42    0.49
  -2   3  -4    2.81    0.24
  -2  -3  -4    2.65    0.76
  -2  -3  -4    1.37    0.50
   2  -3   4    2.23    0.50
  -2  -3   5   11.05    0.63
   2   3   5   11.53    1.14
   2   3   5   11.03    1.27
   2  -3  -5   12.36    1.26
  -2   3  -5   12.63    0.85
  -2  -3  -5   10.34    1.26
  -2  -3  -5   10.79    1.24
   2   3  -5   12.95    0.62
  -2   3   5   11.52    1.17
   2  -3   5   11.74    0.87
   2  -3   5   11.39    0.63
   2   3   6   45.70    2.53
  -2  -3   6   44.15    1.81
   2   3   6   41.48    2.41
  -2  -3  -6   40.87    2.64
   2  -3  -6   41.32    2.27
  -2   3  -6   44.76    2.06
  -2  -3  -6   43.17    2.72
   2   3  -6   46.37    1.71
  -2   3   6   44.93    2.47
   2  -3   6   42.67    2.10
   2  -3   6   44.75    2.04
   2   3   7    0.25    0.63
   2  -3  -7   -0.25    0.50
  -2  -3   7    0.39    0.13
  -2   3   7    0.13    0.52
  -2  -3  -7   -0.25    0.50
  -2   3  -7    0.12    0.48
  -2  -3  -7   -0.37    0.61
   2   3  -7    0.24    0.12
   2  -3   7    0.00    0.26
   2  -3   7    0.37    0.49
   2   3   7   -0.25    0.76
   2   3   8   -0.13    0.88
   2   3   8    0.38    0.76
   2  -3  -8   -1.01    0.75
  -2  -3   8    0.13    0.13
  -2   3   8    0.78    0.78
  -2   3  -8    0.24    0.36
  -2  -3  -8    0.00    0.50
   2   3  -8    0.72    0.12
   2  -3   8    0.50    0.37
   2  -3   8    0.00    0.38
  -2   3  -9    0.99    0.50
   2   3   9    0.63    0.76
   2   3   9    0.76    0.76
  -2  -3   9    1.13    0.25
   2  -3  -9    0.25    0.63
  -2   3  -9    1.56    0.60
  -2  -3  -9    0.87    0.87
   2  -3   9    1.53    0.64
   2   3  -9    1.33    0.24
  -2   3   9    1.43    0.78
   2   3  10    5.92    1.13
   2   3  10    5.60    1.40
  -2  -3  10    6.12    0.50
   2  -3 -10    5.52    1.13
  -2   3 -10    7.08    0.72
  -2   3 -10    6.33    0.87
  -2  -3 -10    5.35    1.37
   2   3 -10    5.96    0.49
  -2   3  10    5.07    1.04
   2  -3  10    4.86    0.90
   2   3  11   14.82    2.01
   2   3  11   15.02    1.91
   2  -3 -11   19.66    1.88
  -2   3 -11   19.43    1.32
  -2   3 -11   18.60    1.36
  -2  -3 -11   18.50    1.86
   2   3 -11   18.31    0.99
   2   3 -11   19.43    0.86
  -2   3  11   17.75    1.94
   2  -3  11   16.15    1.54
   2   3  12   12.90    1.63
   2   3  12   15.30    1.91
  -2   3 -12   13.90    1.20
   2  -3 -12   11.88    1.50
   2   3 -12   15.08    0.86
  -2   3 -12   15.10    1.24
  -2  -3 -12   13.99    1.86
   2   3 -12   15.56    0.86
  -2   3  12   11.89    1.55
   2  -3  12   14.12    1.54
   2   3  13   61.68    4.22
   2  -3 -13   62.81    4.25
  -2   3 -13   63.30    3.00
  -2  -3 -13   63.62    4.08
  -2  -3 -13   71.55    4.25
  -2   3 -13   68.34    3.71
   2   3 -13   68.60    2.56
  -2   3  13   59.08    3.99
   2  -3  13   59.04    3.73
   2   3 -13   66.87    2.46
   2   3  14    8.19    2.18
  -2   3 -14   14.81    1.36
   2  -3 -14   19.08    2.12
  -2   3 -14   15.30    1.32
  -2  -3 -14   14.56    2.12
  -2  -3 -14   17.63    2.22
   2   3 -14   16.06    0.97
   2   3 -14   14.74    0.98
  -2   3  14   13.84    1.79
   2  -3  14   12.25    1.68
   2   3  15   40.40    3.72
   2  -3 -15   44.58    3.74
   2  -3  15   36.82    3.10
  -2   3 -15   43.36    2.51
  -2   3  15   34.42    2.93
  -2  -3 -15   46.00    3.23
  -2  -3 -15   38.38    3.57
   2   3 -15   42.46    1.92
  -2   3 -15   46.62    2.72
   2   3 -15   45.33    1.97
  -2   3 -16   15.78    1.60
   2   3  16   10.03    2.19
   2  -3 -16   13.55    1.87
  -2   3 -16   17.31    1.43
  -2  -3 -16   15.07    2.22
  -2  -3 -16   15.48    2.21
  -2   3  16   11.14    2.38
   2   3 -16   18.91    1.11
   2   3 -16   16.59    0.96
  -2   3  16   14.58    1.90
   2  -3  16   11.27    1.81
  -2   3 -17   10.38    1.43
   2   3  17    9.15    2.06
   2  -3 -17   10.30    1.74
  -2   3 -17   12.45    1.48
  -2  -3 -17   14.76    2.34
  -2  -3 -17   12.88    2.45
   2  -3  17    9.87    1.95
   2   3 -17   11.30    0.83
   2   3 -17   11.78    0.86
  -2   3  17    7.94    1.64
  -2   3  17    6.41    2.51
   2  -3 -18   15.50    2.48
   2   3  18    8.79    2.07
  -2   3 -18   14.21    1.55
   2   3 -18   16.05    0.98
  -2   3 -18   16.63    1.97
  -2  -3 -18   18.50    2.33
  -2  -3 -18   14.46    2.70
   2   3 -18   13.57    0.95
  -2   3  18    8.51    1.50
  -2   3  18    8.33    2.27
   2  -3  18   11.84    2.21
   2   3  19    1.43    1.56
  -2   3 -19    3.35    1.08
  -2   3 -19    2.83    0.99
  -2  -3 -19    1.10    1.34
  -2  -3 -19    3.30    1.71
   2   3 -19    3.35    0.48
   2  -3  19    1.04    1.30
   2   3 -19    2.32    0.37
  -2   3  19    1.86    1.24
  -2   3  19    1.14    2.28
   2  -3 -20   -0.12    1.36
   2   3  20   -1.56    2.21
  -2   3 -20    2.16    1.08
  -2  -3 -20   -0.12    1.21
  -2   3  20    0.86    1.23
  -2   3  20    0.89    1.91
   2  -3  20   -2.09    1.70
   2   3  21    0.65    2.61
  -2   3 -21    1.08    1.08
  -2  -3 -21   -1.21    1.21
  -2   3  21    1.92    2.68
  -2   3  21    0.12    1.23
   2  -3  21    0.79    1.96
   2   3  22   -3.66    2.75
  -2   3  22    2.44    2.44
  -2  -3 -22   -1.33    1.33
  -2  -3  22   -0.78    1.81
   2  -3 -22   -0.24    1.95
   2  -3  22    2.23    1.57
   2   3  23    1.31    2.36
  -2  -3  23    0.91    2.73
   2  -3 -23   -3.63    2.06
  -2  -3 -23    0.00    2.16
  -2   3  23    0.26    2.06
   2   3  24    1.71    2.50
  -2   3  24   -2.07    3.62
  -2  -3  24    3.26    3.00
  -2  -4   0  168.77    6.64
   2   4   0  173.35    6.72
   2  -4   0  177.11    6.93
  -2  -4   0  180.39    6.73
  -2   4   0  170.57    6.68
   2   4   1  221.26    8.59
   2   4   1  207.76    8.50
  -2  -4   1  227.88    8.13
   2  -4  -1  219.21    8.09
  -2   4  -1  224.16    8.13
  -2  -4  -1  213.71    8.37
  -2  -4  -1  223.93    8.89
   2   4  -1  214.91    8.61
  -2   4   1  213.32    8.00
   2  -4   1  218.41    8.29
   2   4   2    2.28    0.63
   2  -4  -2    2.91    0.76
   2   4   2    2.90    0.76
  -2  -4   2    3.02    0.50
  -2  -4   2    2.66    0.51
  -2   4  -2    2.36    0.62
  -2  -4  -2    2.40    0.76
  -2  -4  -2    1.63    0.63
  -2   4   2    2.04    0.64
   2   4   3    2.41    0.63
  -2  -4   3    2.41    0.38
   2   4   3    3.03    0.76
  -2  -4   3    2.38    0.38
   2  -4  -3    2.40    0.63
  -2   4  -3    2.35    0.49
  -2   4  -3    4.03    0.24
  -2  -4  -3    2.91    0.76
  -2  -4  -3    2.50    0.63
  -2   4   3    3.46    0.77
   2  -4   3    3.00    0.50
   2   4   4   50.51    2.67
   2   4   4   50.11    2.66
  -2  -4   4   53.54    2.24
  -2  -4   4   51.75    2.41
   2  -4  -4   49.89    2.53
  -2   4  -4   55.05    2.46
  -2  -4  -4   48.70    2.90
  -2  -4  -4   50.51    2.62
  -2   4   4   54.41    2.71
   2  -4   4   53.67    2.62
   2  -4  -5  298.25   12.00
   2   4   5  290.74   11.82
   2   4   5  290.50   12.05
  -2  -4   5  305.10   10.32
  -2  -4   5  302.65   10.43
  -2   4  -5  315.76   10.78
  -2  -4  -5  295.44   10.85
  -2  -4  -5  309.55   12.19
  -2   4   5  305.29   12.05
   2  -4   5  305.81   10.48
   2   4   6   47.83    2.92
   2   4   6   49.41    3.04
  -2  -4   6   53.18    1.90
  -2  -4   6   52.03    1.92
  -2  -4  -6   54.03    2.77
   2  -4  -6   49.27    2.77
  -2   4  -6   50.68    2.32
  -2   4   6   51.00    2.99
  -2  -4  -6   54.59    2.97
   2  -4   6   49.94    2.03
   2  -4   6   54.40    2.48
   2  -4  -7   52.09    2.90
   2   4   7   51.09    3.17
   2   4   7   50.45    3.17
  -2  -4  -7   53.68    2.95
  -2   4  -7   52.30    2.19
  -2  -4  -7   52.65    2.76
  -2   4   7   52.01    2.86
   2  -4   7   52.34    2.35
   2  -4   7   52.24    2.18
   2   4   8  161.06    6.48
   2   4   8  147.41    6.59
   2  -4  -8  145.25    6.42
  -2   4  -8  155.74    6.06
  -2  -4  -8  150.05    7.01
  -2  -4  -8  151.05    7.23
  -2   4   8  147.70    6.78
   2  -4   8  155.84    5.68
   2  -4   8  150.74    6.03
   2   4   9  383.33   14.19
   2   4   9  364.36   14.37
   2  -4  -9  376.03   15.33
  -2   4  -9  383.18   13.66
  -2  -4  -9  377.53   13.87
  -2   4   9  370.47   14.60
   2  -4   9  392.57   13.00
   2  -4   9  370.83   13.99
   2  -4 -10    7.52    1.25
   2   4  10    8.21    1.39
   2   4  10    7.24    1.65
   2  -4  10    8.84    1.03
  -2   4 -10    9.86    0.96
  -2   4 -10    9.65    0.99
  -2  -4 -10    8.33    1.62
  -2   4  10    7.02    1.17
   2   4  11  298.21   12.36
   2   4  11  316.73   12.87
  -2   4 -11  310.59   11.31
  -2   4 -11  325.55   11.41
   2  -4 -11  305.93   11.66
  -2  -4 -11  323.21   13.05
  -2   4  11  317.06   13.01
   2  -4  11  306.28   12.73
   2   4  12   -0.13    1.02
   2   4  12    0.75    1.26
   2  -4 -12    3.00    1.12
  -2  -4 -12    2.97    1.11
  -2   4 -12    2.10    0.62
  -2   4 -12    2.40    0.72
   2  -4  12    0.77    0.77
  -2   4  12    1.68    1.04
   2   4  13  236.22   10.35
  -2  -4 -13  228.54   11.00
   2  -4 -13  237.35   11.12
   2   4  13  225.31   10.79
  -2   4 -13  251.74    9.01
  -2   4 -13  238.64    9.04
  -2   4  13  233.40   10.47
   2  -4  13  219.01   10.83
  -2   4  14    4.75    1.29
   2   4  14    8.49    1.87
   2   4  14    6.26    2.04
   2  -4 -14    5.23    1.62
  -2   4 -14    5.26    0.96
  -2   4 -14    9.87    1.23
  -2  -4 -14    8.50    1.72
   2  -4  14    6.71    1.16
   2   4  15    2.95    1.54
   2  -4 -15    5.72    1.74
  -2   4 -15    7.77    0.96
  -2   4 -15    5.92    0.99
  -2  -4 -15    6.10    1.37
  -2  -4 -15    5.78    1.60
  -2   4  15    3.71    1.53
  -2   4  15    4.61    1.75
   2  -4  15    4.40    1.29
   2   4  16    7.57    1.93
  -2  -4 -16   11.53    2.23
   2  -4 -16   10.31    2.24
  -2   4 -16   13.76    1.20
  -2   4 -16   11.47    1.36
  -2  -4 -16   11.05    1.96
   2  -4  16   10.88    1.68
  -2   4  16    8.65    1.91
  -2   4  16    5.63    2.38
   2   4  17   12.87    2.44
  -2  -4 -17   22.18    2.70
   2  -4 -17   15.88    2.61
  -2   4 -17   19.61    1.85
  -2   4 -17   17.01    1.44
  -2  -4 -17   16.91    2.72
  -2   4  17   16.18    2.02
  -2   4  17    8.92    2.26
   2  -4  17   14.02    1.95
   2   4  18    1.94    2.32
   2  -4 -18    0.87    1.36
  -2   4 -18    0.37    0.62
  -2  -4 -18    0.37    1.35
  -2  -4 -18   -0.74    1.23
  -2   4  18    0.38    1.13
  -2   4  18    0.13    1.51
   2  -4  18   -0.65    1.17
  -2   4 -19    4.33    0.96
   2   4  19    2.07    1.81
   2  -4 -19    5.20    2.35
  -2   4 -19    2.22    0.86
  -2  -4 -19    3.30    1.71
  -2   4  19    1.37    1.25
   2  -4  19    1.56    1.17
  -2   4 -20    8.58    1.21
   2   4  20    3.63    2.08
  -2  -4  20    1.54    1.54
  -2  -4 -20    6.94    1.95
  -2   4  20    4.09    2.11
  -2   4  20    5.59    2.29
   2  -4  20    7.44    2.09
  -2  -4  21    3.22    2.32
  -2  -4 -21    6.06    1.94
  -2   4  21    4.67    2.21
  -2   4  21    3.83    2.93
   2  -4  21    1.96    2.09
  -2  -4  22   -1.42    2.33
  -2  -4 -22    3.74    1.81
  -2   4  22    0.61    2.08
   2  -4  22    2.62    1.57
  -2   4  22    0.13    2.18
   2   4  22   -1.17    2.09
  -2  -4  23   -2.21    1.82
   2   4  23    0.52    2.49
   2  -4 -23    3.52    2.43
  -2  -4 -23    0.60    2.04
  -2   4  23   -2.19    3.34
   2   4  24   18.76    3.94
  -2  -4 -24   16.66    3.48
  -2   4  24    7.36    3.61
   2   5   0   -0.63    0.38
  -2  -5   0    0.13    0.63
  -2  -5   0   -0.25    0.37
  -2   5   0   -0.51    0.63
   2  -5   0    0.63    0.51
  -2   5  -1   97.45    4.15
   2   5   1   92.90    4.19
   2   5   1   95.04    4.04
  -2  -5   1   95.69    4.44
   2  -5  -1   94.93    4.44
  -2  -5  -1  101.86    4.06
  -2  -5  -1   94.61    4.01
   2   5  -1   99.64    4.18
  -2   5   1   96.49    4.33
   2  -5   1   92.23    4.42
   2   5   2   10.16    1.02
   2   5   2   11.23    1.14
  -2  -5   2    9.26    0.76
   2  -5  -2    7.85    0.89
  -2   5  -2    9.25    1.00
  -2   5  -2    9.42    0.61
  -2  -5  -2    7.84    1.01
  -2  -5  -2    7.76    1.13
   2   5  -2    8.72    0.88
  -2   5   2    8.69    0.89
   2  -5   2   10.06    1.01
   2   5   3    2.27    0.63
   2   5   3    1.78    0.76
  -2   5  -3    2.97    0.25
  -2  -5   3    1.90    0.51
   2  -5  -3    3.16    1.01
  -2   5   3    3.59    1.03
  -2   5  -3    2.74    0.62
  -2  -5  -3    2.50    0.75
  -2  -5  -3    2.52    0.63
   2   5  -3    2.14    0.50
   2  -5   3    3.01    0.50
   2  -5  -4  153.32    6.70
   2   5   4  162.60    7.00
   2   5   4  154.95    7.09
  -2  -5   4  163.44    5.99
  -2  -5  -4  167.39    7.12
  -2   5  -4  165.43    6.32
  -2  -5  -4  165.71    6.94
  -2   5   4  158.79    6.84
   2  -5   4  172.29    6.15
   2   5   5  153.59    6.49
   2   5   5  152.65    6.71
  -2  -5   5  157.15    5.72
  -2  -5   5  154.44    6.01
   2  -5  -5  151.33    5.94
  -2  -5  -5  148.45    6.47
  -2   5  -5  156.47    5.80
  -2  -5  -5  149.68    6.42
  -2   5   5  148.20    6.09
   2  -5   5  153.89    5.89
   2   5   6   58.84    3.42
   2   5   6   53.39    3.18
  -2  -5   6   58.00    2.24
  -2  -5   6   57.43    2.32
   2  -5  -6   56.78    3.15
  -2   5  -6   54.79    2.34
  -2  -5  -6   53.47    3.27
  -2  -5  -6   55.76    2.97
  -2   5   6   59.52    3.11
   2  -5   6   57.81    2.63
   2   5   7    2.41    1.14
   2   5   7    1.01    0.76
   2  -5  -7    0.25    0.63
  -2   5  -7    0.98    0.37
  -2  -5  -7    0.50    0.75
  -2  -5  -7    0.00    0.74
  -2   5   7    0.91    0.78
   2  -5   7    1.24    0.50
   2  -5   7    1.01    0.25
   2   5   8   -0.76    1.02
   2   5   8   -0.63    1.14
   2  -5  -8    0.25    1.00
  -2  -5  -8    0.37    0.75
  -2   5  -8   -0.12    0.37
  -2  -5  -8    0.24    0.86
  -2   5   8   -0.39    0.65
   2  -5   8    0.74    0.49
   2  -5   8    0.00    0.26
  -2   5  -9    6.58    0.73
   2   5   9    6.72    1.52
   2   5   9    6.97    1.52
   2  -5  -9    7.02    1.63
  -2  -5  -9    5.48    1.37
  -2   5   9    6.64    1.17
   2  -5   9    5.79    0.74
   2  -5   9    7.43    0.64
   2  -5  10    7.44    0.77
   2   5  10    4.56    1.52
   2   5  10    4.57    1.40
   2  -5 -10    7.51    1.50
  -2   5 -10    9.11    0.85
  -2  -5 -10    5.59    1.62
  -2   5  10    5.07    1.17
   2  -5  10    8.26    0.86
   2   5  11    9.40    2.03
  -2  -5 -11    7.44    1.49
   2   5  11    6.57    1.39
   2  -5 -11    8.00    1.50
  -2   5 -11    8.64    0.86
  -2   5  11    6.62    1.43
   2  -5  11    6.81    0.90
  -2   5  12    0.91    1.30
   2   5  12   -0.13    1.01
   2   5  12    2.04    1.14
   2  -5 -12    0.00    1.25
  -2  -5 -12    0.00    1.36
  -2   5 -12    0.00    0.48
  -2   5 -12    0.00    0.37
   2  -5  12    0.77    0.64
   2  -5 -13    7.11    1.62
   2   5  13    5.41    1.76
   2   5  13    6.11    1.66
  -2   5 -13    8.83    0.97
  -2   5 -13    7.41    0.86
  -2  -5 -13    4.20    1.60
  -2   5  13    7.75    1.55
   2  -5  13    8.25    1.16
  -2   5 -14   23.81    1.61
   2   5  14   20.81    2.26
   2   5  14   19.52    2.43
   2  -5 -14   20.29    2.37
  -2   5 -14   20.55    1.45
  -2  -5 -14   19.70    2.34
  -2   5  14   14.81    1.93
   2  -5  14   15.88    1.55
   2   5  15   11.12    2.25
   2   5  15   13.94    2.94
   2  -5 -15   14.92    2.61
  -2   5 -15   16.81    1.21
  -2   5 -15   15.92    1.36
  -2  -5 -15   18.06    2.46
  -2   5  15   18.59    2.56
  -2   5  15   15.09    2.37
   2  -5  15   11.77    1.55
   2   5  16   13.93    2.24
   2   5  16   13.46    2.43
   2  -5 -16   16.26    2.61
  -2   5 -16   15.62    1.33
  -2  -5 -16   13.93    2.24
  -2  -5 -16   12.63    2.33
  -2   5  16   15.05    2.17
   2  -5  16   13.73    1.81
  -2   5  16   15.27    2.63
   2   5  17   61.40    5.27
   2  -5 -17   55.54    4.71
  -2   5 -17   61.63    2.79
  -2   5 -17   63.10    3.46
  -2  -5 -17   61.20    4.96
  -2  -5 -17   58.52    5.27
  -2   5  17   47.04    4.19
  -2   5  17   56.38    5.15
   2  -5  17   51.92    3.90
   2   5  18    4.25    2.06
   2  -5 -18    8.42    2.60
  -2   5 -18    9.97    0.97
  -2  -5 -18    9.62    2.47
  -2   5 -18    8.40    0.99
  -2   5  18    7.94    2.14
   2  -5  18    7.41    1.56
  -2   5 -19   24.19    1.61
   2   5  19   16.40    2.97
  -2   5 -19   26.00    1.59
  -2   5  19   13.66    2.91
  -2  -5 -19   28.60    3.44
  -2  -5 -19   24.79    3.30
  -2   5  19   19.89    2.88
   2  -5  19   19.01    2.48
  -2  -5 -20    3.42    2.32
   2   5  20    0.39    2.72
  -2   5  20    0.25    1.86
  -2   5  20    1.65    2.79
   2  -5  20    0.39    1.43
   2   5  21    3.51    2.99
  -2  -5  21   -0.52    1.29
  -2  -5 -21    1.46    2.43
   2  -5  21    0.78    1.17
  -2   5  21    1.11    2.10
  -2   5  21    0.76    1.91
   2   5  22    2.47    3.52
  -2  -5  22   -0.52    2.46
  -2  -5 -22   -3.63    2.54
  -2   5  22   -1.47    2.08
  -2   5  22    2.17    2.43
   2   5  23   -0.91    3.53
  -2  -5 -23    1.32    2.77
  -2   5  23    2.19    1.82
  -2   5  23    2.95    3.85
   2   5  24   -6.42    3.80
  -2  -5 -24    0.60    3.00
  -2   5  24   -1.03    2.96
   2  -6   0  266.56    9.91
   2   6   0  256.21   10.04
  -2  -6   0  260.15    9.88
  -2  -6   0  252.22   10.28
  -2   6   0  262.37    9.46
  -2   6   0  257.07    9.77
  -2  -6   1    2.41    0.63
   2   6   1    3.18    0.76
   2   6   1    4.03    0.88
  -2  -6   1    3.25    0.87
  -2   6  -1    4.05    0.61
   2  -6  -1    4.94    1.01
  -2   6  -1    3.03    0.76
  -2  -6  -1    2.91    0.76
  -2  -6  -1    1.75    0.88
   2   6  -1    2.91    0.76
  -2   6   1    0.76    0.76
   2  -6   1    3.42    0.89
   2  -6  -2  126.60    5.58
   2   6   2  127.80    5.48
   2   6   2  126.80    5.68
  -2  -6   2  129.52    5.20
  -2   6  -2  135.71    5.79
  -2   6  -2  124.62    4.93
  -2  -6  -2  130.49    5.31
  -2  -6  -2  131.51    5.52
   2   6  -2  131.95    5.32
  -2   6   2  122.09    5.50
   2  -6   2  131.45    5.19
   2   6   3   97.60    4.71
   2   6   3  103.05    4.93
  -2  -6   3  109.03    4.32
   2  -6  -3  103.53    4.68
  -2   6  -3  105.11    4.63
  -2   6  -3  106.45    4.22
  -2  -6  -3  101.33    4.16
  -2  -6  -3   98.55    4.63
   2   6  -3   98.96    4.04
  -2   6   3   97.29    4.63
   2  -6   3   96.44    4.17
   2  -6  -4  149.29    6.45
   2   6   4  145.65    6.76
   2   6   4  144.02    6.45
  -2  -6   4  150.80    5.61
  -2   6  -4  153.56    5.86
  -2  -6  -4  147.73    6.30
  -2  -6  -4  153.90    6.50
   2  -6   4  147.31    5.80
   2   6  -4  153.21    5.67
  -2   6   4  143.23    6.19
   2   6   5    9.47    1.39
   2   6   5    8.79    1.27
  -2  -6   5    9.63    0.75
  -2  -6   5    9.08    0.77
   2  -6  -5   11.09    1.39
  -2   6  -5   10.43    0.99
  -2  -6  -5    9.17    1.26
  -2  -6  -5    9.19    1.24
  -2   6   5    9.56    1.29
   2  -6   5   10.30    1.13
   2   6   6   -0.13    0.64
   2   6   6    0.38    0.76
  -2  -6   6   -0.12    0.25
  -2  -6   6    0.00    0.39
   2  -6  -6    0.75    0.75
  -2   6  -6    0.37    0.50
  -2  -6  -6    0.50    0.75
  -2  -6  -6    0.12    0.99
  -2   6   6    0.13    0.91
   2   6   7   31.45    2.55
   2   6   7   27.44    2.15
  -2  -6   7   32.09    1.29
   2  -6  -7   32.39    2.51
  -2  -6   7   31.39    1.25
  -2   6  -7   30.62    1.73
  -2  -6  -7   32.38    2.34
  -2  -6  -7   32.77    2.38
  -2   6   7   29.85    2.47
   2  -6   7   30.14    1.75
   2  -6  -8  109.56    5.52
   2   6   8  109.94    5.48
   2   6   8  104.65    5.70
  -2   6  -8  117.29    4.32
  -2  -6  -8  120.57    5.62
  -2  -6  -8  107.85    5.40
  -2   6   8  114.35    5.98
   2  -6   8  120.50    4.23
   2  -6  -9    0.13    0.88
   2   6   9    2.16    1.53
  -2   6   9    2.47    1.30
   2   6   9    1.77    1.39
  -2   6  -9    1.97    0.61
  -2  -6  -9    1.49    1.00
   2  -6   9    1.85    0.62
   2  -6   9    1.66    0.26
   2   6  10    0.25    1.01
   2   6  10    0.38    0.89
  -2  -6 -10    1.12    1.24
   2  -6 -10   -0.37    0.87
  -2   6  10   -0.26    0.78
   2  -6  10    0.62    0.49
   2  -6  10    0.90    0.38
   2   6  11   23.70    2.54
   2   6  11   19.16    2.54
  -2   6 -11   27.47    1.47
  -2  -6 -11   27.38    2.60
   2  -6  11   26.21    1.54
   2  -6 -11   29.83    2.75
  -2   6  11   24.94    2.60
  -2   6  11   27.19    2.84
   2  -6  11   24.50    1.48
   2   6  12    1.39    1.01
   2   6  12    1.14    1.27
   2  -6 -12    1.37    1.12
  -2   6 -12    0.98    0.49
  -2   6 -12    1.85    0.49
  -2  -6 -12   -0.62    1.48
  -2   6  12    0.00    1.04
  -2   6  12    0.25    1.61
   2  -6  12    0.77    0.64
   2   6  13    0.00    1.64
   2   6  13    0.13    1.15
   2  -6 -13   -0.37    1.49
  -2   6 -13    0.37    0.49
  -2   6 -13    1.23    0.49
  -2  -6 -13    0.37    1.23
  -2   6  13    0.00    1.42
  -2   6  13    0.74    1.86
   2  -6  13    0.52    0.52
  -2   6 -14   11.65    0.98
   2  -6 -14    7.71    2.11
   2   6  14   10.69    2.01
  -2   6 -14   11.96    0.99
   2   6  14    8.16    1.91
  -2  -6 -14   10.21    2.34
   2  -6  14    9.16    1.16
  -2   6  14    8.25    1.93
  -2   6  14    5.10    2.24
   2   6  15   -2.76    1.50
   2   6  15   -0.13    1.79
   2  -6 -15   -1.24    0.99
  -2   6 -15    0.25    0.49
  -2   6 -15   -0.62    0.37
  -2  -6 -15   -1.23    1.23
  -2   6  15    0.13    1.67
   2  -6  15    1.42    0.78
  -2  -6 -16   -1.96    1.47
   2   6  16    0.00    1.25
  -2   6 -16    0.49    0.37
   2   6  16   -1.41    1.41
   2  -6 -16    0.37    1.49
  -2   6 -16    0.62    0.37
  -2   6  16    0.89    1.28
   2  -6  16    1.94    0.91
  -2   6  16    1.25    1.63
   2   6  17    3.36    1.62
   2   6  17    0.00    2.44
   2  -6 -17    5.94    2.35
  -2   6  17    2.54    1.91
  -2   6 -17    5.79    0.62
  -2  -6 -17    2.45    2.32
  -2   6 -17    4.95    0.49
  -2   6  17    6.28    2.26
  -2  -6 -17    6.46    1.86
   2  -6  17    3.24    1.17
  -2   6  18   37.25    4.55
   2   6  18   31.88    3.73
  -2  -6 -18   48.99    4.21
  -2  -6 -18   49.09    4.64
  -2   6  18   34.26    4.41
   2  -6  18   41.15    3.64
   2   6  19   -1.03    2.32
  -2  -6 -19    6.52    2.46
  -2   6  19    1.13    1.88
  -2   6  19    3.54    2.65
   2  -6  19    0.91    1.30
  -2  -6 -20   26.45    3.80
   2   6  20   22.49    3.88
   2  -6  20   22.89    2.86
  -2   6  20   12.81    4.06
  -2   6  20   22.91    3.36
  -2   6  21    1.24    1.85
   2   6  21   -0.26    2.20
  -2  -6  21    0.39    1.29
  -2  -6 -21    1.95    1.95
  -2   6  21   -3.18    2.16
   2   6  22    2.73    2.34
  -2  -6  22    2.47    2.34
  -2  -6 -22   -1.09    1.70
  -2   6  22    2.70    2.70
  -2   6  22    2.55    2.81
   2   6  23    8.60    3.13
  -2  -6 -23   10.36    2.89
  -2   6  23    4.62    2.07
  -2   6  23   11.92    5.00
   2   6  24    2.61    3.14
   2  -6 -24   -2.29    1.93
  -2   6  24    0.90    2.96
   2  -7   0    0.38    0.89
   2   7   0   -0.76    0.51
  -2  -7   0    0.13    0.76
  -2  -7   0    0.13    0.50
  -2   7   0   -0.13    0.51
  -2   7   0    0.49    0.49
   2   7   1    9.92    1.14
   2   7   1    7.81    1.01
  -2  -7   1    7.84    1.14
  -2   7  -1    7.71    1.26
  -2  -7   1    7.01    1.25
   2  -7  -1    7.22    1.14
  -2   7  -1    8.73    0.86
   2   7  -1    7.61    0.89
  -2  -7  -1    7.69    1.14
  -2  -7  -1    7.64    1.25
  -2   7   1    9.04    1.15
  -2   7   1    7.74    0.98
   2  -7   1    9.01    1.14
   2   7   2    0.76    0.64
   2   7   2    0.00    0.63
   2  -7  -2   -0.63    0.63
  -2  -7   2    0.51    0.63
  -2  -7   2   -0.12    0.75
  -2   7  -2   -0.25    0.50
  -2  -7  -2   -0.88    0.63
  -2   7  -2    0.37    0.37
  -2  -7  -2    0.88    0.63
  -2   7   2    0.26    0.89
  -2   7   2    0.37    0.49
   2  -7   2    0.25    0.51
   2   7  -2   -0.76    0.63
  -2   7  -3   11.30    1.26
   2   7   3    8.28    1.15
   2  -7  -3    9.72    1.26
   2   7   3    9.70    1.13
  -2  -7   3    9.52    1.02
  -2  -7  -3    8.56    1.13
   2   7  -3    9.35    1.01
  -2  -7  -3   12.38    1.50
  -2   7   3   10.65    1.41
  -2   7   3    7.86    1.35
   2  -7   3    7.72    0.89
   2   7   4   15.17    1.53
   2   7   4   13.24    1.77
   2  -7  -4   12.73    1.39
  -2   7  -4   13.90    1.25
  -2  -7  -4   16.08    1.88
  -2  -7  -4   13.72    1.37
   2   7  -4   13.36    1.13
  -2   7   4   14.03    1.80
  -2   7   4   11.06    1.60
   2  -7   4   13.01    1.26
   2   7   5    2.78    1.01
   2   7   5    2.42    0.89
  -2  -7   5    1.15    0.51
   2  -7  -5    1.01    0.88
  -2  -7  -5    1.51    0.88
  -2  -7  -5    0.50    0.87
   2   7  -5    2.64    0.50
  -2   7   5    1.29    0.90
  -2   7   5    2.21    0.86
   2  -7   5    2.27    0.63
   2   7   6   26.53    2.55
   2   7   6   29.03    2.53
  -2  -7   6   25.64    1.42
  -2  -7   6   28.57    1.50
  -2  -7  -6   26.29    2.25
   2  -7  -6   30.14    2.39
  -2   7  -6   27.78    1.74
   2  -7   6   27.08    1.76
  -2  -7  -6   32.42    2.35
  -2   7   6   26.65    2.20
  -2   7   6   28.55    2.09
  -2  -7   7    0.37    0.37
   2   7   7    1.28    0.89
   2   7   7   -0.13    0.88
  -2  -7   7    0.13    0.26
  -2   7   7   -0.52    1.04
   2  -7  -7    0.13    1.13
  -2   7  -7    0.37    0.50
  -2  -7  -7   -0.62    1.12
  -2  -7  -7   -0.86    0.86
  -2   7   7    0.25    0.86
   2  -7   7    0.25    0.38
  -2   7  -8   44.93    2.11
   2   7   8   43.22    2.81
   2   7   8   41.97    3.16
   2  -7  -8   35.67    2.88
  -2  -7  -8   39.27    3.24
  -2  -7  -8   43.42    3.19
  -2   7   8   43.74    2.99
  -2   7   8   42.41    3.08
   2  -7   8   46.06    2.38
   2   7   9    5.10    1.40
   2   7   9    3.80    1.27
   2  -7  -9    7.00    1.50
  -2   7  -9    6.57    0.87
  -2  -7  -9    2.99    1.62
  -2   7   9    7.66    1.30
  -2   7   9    7.53    1.48
   2  -7   9    4.97    0.87
   2   7  10   37.54    3.44
   2   7  10   40.65    3.29
   2  -7 -10   42.68    3.12
  -2   7  10   40.29    3.46
  -2  -7 -10   46.53    3.85
   2  -7  10   43.86    2.10
  -2   7  10   39.11    3.38
   2  -7  10   43.50    1.66
  -2   7 -10   44.08    1.98
   2   7  11   10.93    2.03
   2   7  11    9.51    2.15
  -2   7 -11    9.16    0.87
   2  -7 -11    7.60    1.87
  -2  -7 -11    7.92    1.61
  -2   7  11    6.10    1.56
  -2   7  11    6.81    1.61
   2  -7  11    7.49    0.86
   2  -7  11    7.94    0.64
  -2   7  12    6.57    1.61
   2   7  12    6.34    1.52
   2   7  12    6.22    1.90
   2  -7 -12    6.97    1.62
  -2   7 -12    7.30    0.74
  -2   7 -12    8.24    0.86
  -2  -7 -12    8.15    1.85
  -2   7  12    5.84    1.43
   2  -7  12    7.06    0.77
   2   7  13    1.26    1.39
   2   7  13    3.30    1.65
   2  -7 -13    1.86    1.74
  -2   7 -13    1.86    0.37
  -2   7 -13    2.46    0.49
  -2  -7 -13    1.36    1.72
  -2   7  13    2.72    1.68
  -2   7  13    2.24    1.86
   2  -7  13    3.09    0.64
   2   7  14   -2.77    1.77
   2   7  14   -1.27    1.27
   2  -7 -14    2.73    1.61
  -2   7 -14    0.62    0.37
  -2   7 -14    1.11    0.49
  -2  -7 -14    1.72    1.48
  -2   7  14    0.65    1.16
  -2   7  14   -0.87    1.99
   2  -7  14    0.13    0.64
   2   7  15   -0.63    1.26
   2  -7 -15    0.62    1.24
  -2  -7 -15    1.23    2.09
   2   7  15    1.02    2.17
   2  -7  15    0.77    0.65
  -2   7 -15    1.36    0.37
  -2   7  15    0.13    1.29
  -2   7  15    1.62    2.00
   2   7  16   14.02    2.88
  -2   7  16   22.65    3.50
   2   7  16   22.99    3.19
   2  -7 -16   29.71    3.34
  -2   7  16   22.78    3.07
   2  -7  16   23.38    1.81
   2   7  17    4.86    1.75
   2   7  17    4.10    2.05
   2  -7 -17    7.05    2.10
  -2   7  17    2.42    1.65
  -2   7  17    1.51    2.51
   2  -7  17    3.23    0.91
  -2   7  18   -1.01    2.52
   2   7  18   -2.44    1.67
  -2  -7 -18    2.73    1.74
  -2   7  18   -3.04    1.90
   2  -7  18    0.91    0.91
   2  -7  19    1.29    1.04
   2   7  19    0.00    2.83
  -2   7  19    1.88    2.01
  -2  -7 -19    0.62    2.47
  -2   7  19    3.28    2.27
  -2  -7 -20    2.09    2.58
   2   7  20    2.84    2.32
  -2   7  20   -1.50    1.50
  -2   7  20    2.79    2.28
   2   7  21    1.55    2.20
  -2  -7  21   -0.90    1.16
  -2  -7 -21   -0.24    2.81
  -2   7  21   -1.61    2.35
  -2   7  21    0.51    2.42
  -2  -7 -22    2.43    2.31
   2   7  22    2.85    3.63
  -2   7  22    3.31    2.09
  -2   7  22    2.17    4.08
  -2  -7 -23    2.90    2.29
   2   7  23    0.52    3.77
  -2   7  23   -5.12    4.09
   2   8   0   31.00    2.16
  -2  -8   0   29.51    2.27
  -2  -8   0   30.22    2.01
   2  -8   0   27.90    2.16
  -2   8   0   32.25    2.16
  -2   8   0   27.56    1.85
   2   8   1   54.58    3.18
   2   8   1   56.61    3.15
   2  -8  -1   58.50    3.30
  -2  -8   1   53.43    2.66
  -2  -8   1   58.51    2.89
  -2   8  -1   56.20    3.17
  -2  -8  -1   61.84    3.03
  -2  -8  -1   53.03    3.14
   2   8  -1   55.45    3.05
  -2   8   1   53.23    3.31
  -2   8   1   54.14    2.96
   2  -8   1   53.58    2.67
   2   8   2    2.29    0.89
   2  -8   2    3.30    1.02
   2   8   2    0.88    1.01
  -2  -8   2    2.53    0.89
  -2  -8   2    3.13    0.75
   2  -8  -2    2.02    1.26
  -2   8  -2    2.27    0.88
  -2   8  -2    3.83    0.62
  -2  -8  -2    4.65    1.26
  -2   8   2    2.17    0.89
  -2  -8  -2    1.75    1.13
   2   8  -2    2.53    0.76
  -2   8   2    3.20    0.86
  -2  -8   3  171.84    6.77
   2   8   3  157.82    7.15
   2   8   3  166.37    7.56
  -2  -8   3  176.99    6.87
   2  -8  -3  179.68    8.21
  -2   8  -3  174.83    7.18
  -2   8  -3  166.26    6.22
  -2  -8  -3  171.84    7.17
  -2  -8  -3  180.24    7.51
   2   8  -3  173.71    6.97
  -2   8   3  161.46    7.44
  -2   8   3  171.39    7.28
   2  -8   3  178.81    7.88
   2   8   4   35.59    2.55
   2   8   4   37.90    2.77
  -2  -8   4   40.11    2.29
  -2  -8   4   37.16    2.38
   2  -8  -4   33.97    2.52
  -2   8  -4   43.32    2.39
  -2  -8  -4   43.27    2.89
  -2  -8  -4   32.90    2.62
   2   8  -4   38.09    2.15
  -2   8   4   39.07    2.96
  -2   8   4   36.83    2.71
   2  -8   4   39.03    2.41
   2   8   5   45.19    2.94
   2   8   5   39.31    2.65
   2  -8  -5   38.68    2.76
  -2   8  -5   41.22    2.26
  -2  -8  -5   33.81    2.63
  -2  -8  -5   39.99    2.98
   2   8  -5   40.61    2.01
  -2   8   5   44.97    3.61
  -2   8   5   41.66    2.71
   2  -8   5   43.51    2.53
   2   8   6   25.28    2.68
   2   8   6   28.87    2.65
  -2  -8   6   32.16    1.67
   2  -8  -6   27.45    2.51
  -2   8  -6   30.89    2.00
  -2  -8  -6   31.50    2.38
  -2   8   6   32.03    2.84
   2   8  -6   32.91    1.75
  -2   8   6   30.59    2.59
   2  -8   6   31.07    1.90
  -2  -8  -6   33.78    2.72
   2   8   7    3.45    1.28
   2   8   7    7.19    1.64
  -2  -8   7    6.09    0.75
  -2  -8   7    6.84    0.77
   2  -8  -7    7.51    1.50
  -2   8   7    3.95    1.23
  -2   8  -7    6.49    1.00
  -2  -8  -7    5.86    1.50
  -2  -8  -7    5.18    1.73
  -2   8   7    1.94    1.42
   2  -8   7    8.45    1.01
   2   8   8   38.89    3.03
  -2  -8   8   39.03    1.61
  -2  -8   8   41.55    1.79
   2  -8  -8   42.35    3.37
   2  -8   8   38.38    2.14
  -2   8  -8   41.15    2.37
  -2  -8  -8   43.70    3.36
  -2  -8  -8   44.30    2.95
  -2   8   8   35.90    2.98
  -2   8   8   38.29    3.09
   2   8   8   36.26    3.19
   2   8   9  114.83    6.64
   2   8   9  113.75    6.20
   2  -8  -9  118.26    5.75
  -2   8  -9  128.17    5.11
  -2  -8  -9  113.56    6.34
  -2   8   9  113.00    6.36
  -2   8   9  118.94    6.31
   2  -8   9  124.91    4.89
   2  -8  10   16.23    1.24
   2   8  10   19.76    2.29
   2   8  10   16.57    2.53
   2  -8 -10   14.95    2.37
  -2   8 -10   19.79    1.37
  -2  -8 -10   14.26    2.36
  -2   8  10   13.24    1.98
  -2   8  10   14.28    2.08
  -2  -8 -11   38.96    3.84
  -2   8 -11   44.91    2.12
   2   8  11   36.79    3.18
   2   8  11   34.19    3.55
   2  -8 -11   37.69    3.61
  -2   8  11   39.66    3.97
   2  -8  11   37.97    2.09
  -2   8  11   37.88    3.37
   2   8  12    3.80    2.03
   2   8  12   -1.52    1.65
  -2   8 -12    1.49    0.50
   2  -8 -12    2.61    1.37
  -2  -8 -12    2.10    1.48
  -2   8  12    1.17    1.68
  -2   8  12    1.12    1.24
   2  -8  12    0.74    0.49
   2  -8  12    1.65    0.25
   2   8  13   10.02    1.90
   2   8  13    9.77    2.54
   2  -8 -13    5.83    1.99
  -2   8 -13    9.69    0.87
  -2   8 -13   10.08    0.74
  -2  -8 -13    7.51    1.97
  -2   8  13    6.99    2.20
   2  -8  13    9.71    0.64
   2   8  14   19.98    2.91
   2   8  14   16.27    3.05
   2  -8 -14   15.24    2.73
  -2   8 -14   23.47    1.12
  -2   8 -14   23.79    1.11
  -2  -8 -14   22.35    2.83
  -2   8  14   23.87    2.58
  -2   8  14   19.56    3.24
   2  -8  14   22.81    1.41
   2   8  15   26.97    3.28
   2   8  15   34.12    3.95
   2  -8 -15   29.95    3.59
  -2  -8 -15   33.58    3.92
  -2   8  15   33.44    3.22
  -2   8  15   29.84    3.87
   2  -8  15   33.12    1.93
   2   8  16   62.65    5.28
   2   8  16   58.04    5.10
   2  -8 -16   67.24    5.69
  -2  -8 -16   67.26    5.87
  -2   8  16   66.84    5.51
  -2   8  16   63.71    6.26
   2  -8  16   72.24    3.48
   2   8  17   52.75    4.88
   2   8  17   49.72    5.11
  -2   8  17   51.35    4.97
  -2   8  17   63.12    5.90
   2  -8  17   60.97    3.73
   2   8  18   62.70    4.98
   2   8  18   47.14    5.64
  -2   8  18   61.78    6.17
   2  -8  18   66.14    3.74
  -2   8  19   15.48    3.02
   2   8  19   12.75    2.97
   2   8  19   11.68    2.95
  -2  -8 -19   19.56    3.10
  -2   8  19   14.77    3.66
  -2   8  20   31.90    5.19
   2   8  20   23.04    4.25
  -2  -8 -20   37.54    4.43
  -2   8  20   30.23    4.25
  -2  -8 -21   -4.16    2.08
   2   8  21   -5.16    3.36
  -2   8  21   -4.59    2.73
  -2   8  21    2.67    3.43
  -2  -8 -22   16.29    4.26
   2   8  22   10.74    3.75
  -2   8  22   13.03    3.44
  -2   8  22   13.88    4.84
   2   8  23   -1.04    3.11
  -2   8  23    1.71    3.05
  -2  -9   0   -0.50    0.76
   2   9   0    1.27    0.89
  -2  -9   0    0.38    0.88
   2  -9   0    0.13    0.76
  -2   9   0   -0.89    1.02
  -2   9   0   -0.12    0.49
  -2  -9   1    5.65    1.13
   2   9   1    8.27    1.27
  -2  -9   1    9.33    1.26
   2  -9  -1    9.99    1.64
  -2   9  -1    8.99    1.27
  -2   9  -1    9.25    0.86
  -2  -9  -1    6.29    1.26
  -2  -9  -1    8.90    1.38
   2   9  -1    8.50    1.40
  -2   9   1   10.44    1.40
  -2   9   1   10.35    1.36
   2  -9   1    8.25    1.14
   2   9   2    7.39    1.27
  -2  -9   2    5.39    1.25
   2   9   2    4.15    1.13
  -2   9   2    7.15    1.11
  -2  -9   2    4.55    1.01
  -2   9  -2    3.91    1.14
   2  -9  -2    4.92    1.14
  -2   9  -2    5.69    0.87
   2   9  -2    4.05    1.01
  -2  -9  -2    5.40    1.51
  -2  -9  -2    6.64    1.38
  -2   9   2    6.89    1.28
   2  -9   2    3.43    1.14
   2   9   3    1.02    0.77
   2   9   3    0.25    1.13
  -2  -9   3    1.01    0.76
  -2  -9  -3    0.75    0.75
  -2  -9   3    1.25    0.63
   2  -9  -3    1.76    1.38
  -2   9  -3    0.74    0.50
  -2   9  -3    1.01    0.63
  -2  -9  -3    0.25    0.88
   2   9  -3    0.76    0.51
  -2   9   3   -0.51    1.15
  -2   9   3    2.10    0.86
   2  -9   3    1.91    1.02
   2   9   4   52.58    3.45
  -2  -9   4   55.32    3.01
  -2  -9   4   55.61    2.80
   2  -9  -4   47.85    3.39
  -2  -9  -4   60.04    3.62
  -2   9  -4   55.32    2.89
  -2  -9  -4   54.09    3.38
   2   9  -4   56.15    3.03
  -2   9   4   49.79    3.34
  -2   9   4   57.26    3.46
   2  -9   4   58.54    2.93
   2   9   5    7.28    1.53
  -2  -9   5    9.08    1.02
   2   9   5    8.94    1.51
  -2  -9   5    8.39    1.25
  -2   9  -5    9.04    1.00
   2  -9  -5    6.77    1.50
  -2  -9  -5    9.13    1.88
   2   9  -5   10.57    1.01
  -2   9   5    8.88    1.54
  -2   9   5    9.26    1.48
   2  -9   5    7.23    1.01
  -2  -9  -5    6.08    1.37
   2   9   6    0.13    0.76
   2   9   6    0.26    0.89
  -2  -9   6    0.39    0.51
   2  -9  -6   -1.63    1.38
  -2   9  -6    1.50    0.63
  -2  -9  -6    1.12    1.37
  -2  -9  -6    0.49    1.36
   2   9  -6    0.75    0.50
  -2   9   6    1.55    1.16
  -2   9   6   -1.24    1.24
   2  -9   6    1.27    0.89
   2   9   7    3.83    1.66
   2   9   7    5.04    1.51
  -2  -9   7    5.36    0.75
  -2  -9  -7    3.94    1.36
  -2  -9   7    5.92    0.77
   2  -9  -7    4.75    1.37
  -2   9  -7    5.38    1.00
  -2  -9  -7    6.10    1.50
  -2   9   7    2.58    1.16
  -2   9   7    4.20    1.24
   2  -9   7    4.81    1.01
   2   9   8    3.71    1.79
   2   9   8    5.05    1.89
  -2  -9   8    1.98    0.50
  -2  -9   8    2.05    0.51
   2  -9  -8    1.75    1.25
  -2   9  -8    3.50    0.75
  -2  -9  -8    3.23    1.37
  -2  -9  -8    2.45    1.72
   2  -9   8    2.40    0.88
  -2   9   8    1.42    1.16
  -2   9   8    1.98    1.11
   2   9   9   13.41    2.17
   2   9   9   18.69    2.65
  -2  -9   9   18.68    0.87
  -2  -9   9   17.99    0.89
   2  -9  -9   18.68    2.62
   2  -9   9   16.98    1.38
  -2  -9  -9   15.01    2.48
  -2   9   9   17.36    1.94
  -2   9   9   15.23    2.23
  -2   9  -9   22.22    1.50
  -2   9  10    0.52    1.56
   2   9  10    3.32    1.66
   2   9  10    2.65    1.77
   2  -9 -10    3.23    1.62
  -2   9 -10    3.12    0.75
  -2  -9 -10    0.12    1.86
  -2   9  10    0.62    1.74
   2  -9  10    0.37    0.62
   2   9  11   12.11    2.42
   2   9  11   17.71    2.66
   2  -9 -11   21.60    2.73
  -2   9 -11   21.56    1.37
  -2  -9 -11   18.28    2.59
  -2   9  11   14.64    2.59
   2  -9  11   19.13    1.36
   2   9  12    1.91    1.53
  -2   9 -12    0.87    0.50
   2   9  12    0.51    1.27
   2  -9 -12    1.98    1.49
  -2  -9 -12    2.47    2.10
  -2   9  12    1.04    1.81
  -2   9  12   -0.37    1.37
   2  -9  12   -0.12    0.37
   2   9  13    6.10    1.91
   2   9  13    6.97    2.28
   2  -9 -13    7.18    1.98
  -2   9 -13    9.19    0.75
  -2  -9 -13    9.72    2.71
  -2   9 -13    9.80    0.74
  -2   9  13   11.45    2.24
  -2   9  13    7.11    1.94
   2  -9 -14    5.94    2.47
   2   9  14    4.43    2.28
   2   9  14    1.65    2.16
  -2   9  14    0.64    1.42
  -2  -9 -14    2.58    2.33
  -2   9  14    2.49    2.37
   2   9  15   10.81    2.93
   2   9  15   10.23    2.27
  -2   9  15   10.93    2.44
   2  -9 -15   11.37    2.47
  -2  -9 -15   10.53    2.57
  -2   9  15   13.74    2.50
   2  -9  16    2.29    0.51
   2   9  16   -1.76    1.51
   2   9  16    2.04    1.91
  -2  -9 -16    3.79    2.08
  -2   9  16    4.01    2.13
  -2   9  16   -1.67    1.54
   2   9  17    6.52    2.38
  -2   9  17    7.65    2.04
   2   9  17    3.06    2.43
   2  -9  17    8.53    0.89
   2   9  18    1.62    2.62
   2   9  18    0.90    2.94
  -2   9  18    2.03    2.03
  -2   9  18    4.28    3.02
   2   9  19    0.37    1.86
   2   9  19    0.00    2.05
  -2   9  19    0.76    2.52
  -2   9  19   -0.63    2.90
   2   9  20    2.70    3.47
  -2   9  20    0.00    2.63
  -2  -9 -20    1.60    2.22
  -2   9  20   -1.14    3.16
   2   9  21   -2.70    2.45
  -2   9  21    1.12    2.23
  -2  -9 -21    4.66    3.43
  -2   9  21    1.40    3.55
   2   9  22   -2.32    3.10
  -2   9  22   -0.98    2.09
  -2  -9 -22   -0.85    3.65
   2  10   0  174.72    8.27
  -2 -10   0  177.54    7.68
  -2 -10   0  180.41    7.42
   2 -10   0  176.77    8.11
  -2  10   0  182.91    8.13
  -2  10   0  181.87    8.03
   2  10   1    6.87    1.40
  -2 -10   1    5.79    1.13
   2  10   1    5.90    1.13
  -2 -10   1    4.77    1.00
   2 -10  -1    6.31    1.26
  -2  10  -1    5.19    1.14
  -2  10  -1    7.90    1.11
  -2 -10  -1    6.28    1.26
  -2 -10  -1    4.39    1.38
   2  10  -1    7.99    1.14
  -2  10   1    3.31    1.65
  -2  10   1    8.51    1.36
   2 -10   1    6.47    1.27
   2  10   2   85.22   11.08
   2  10   2   98.70    4.90
  -2 -10   2   94.96    4.55
  -2 -10   2   94.69    4.40
   2 -10  -2  106.53    5.42
  -2  10  -2   95.08    4.80
  -2  10  -2   97.54    4.33
  -2 -10  -2   94.51    5.14
  -2  10   2   98.10    5.06
  -2 -10  -2   97.50    5.39
   2  10  -2   94.77    4.57
   2 -10   2   86.88    4.58
   2  10   3    9.44    1.66
  -2 -10   3   11.52    1.39
   2  10   3   10.42    1.76
  -2  10  -3   12.10    1.51
  -2 -10   3   11.17    1.38
   2 -10  -3    9.67    1.63
   2 -10   3   10.17    1.27
  -2  10  -3   13.52    1.12
  -2 -10  -3   11.02    1.50
  -2 -10  -3    7.99    1.75
   2  10  -3    9.61    1.14
  -2  10   3   10.99    1.92
   2  10   4    9.05    1.51
   2  10   4    7.53    1.40
   2 -10  -4    5.01    1.75
  -2 -10   4    8.39    1.27
  -2 -10   4    8.78    1.38
  -2 -10  -4    9.25    1.63
  -2  10  -4   10.19    1.26
  -2 -10  -4    9.21    1.62
   2  10  -4    9.21    1.26
   2 -10   4    7.88    1.40
  -2  10   4    9.22    1.79
  -2  10   4   10.50    1.61
   2  10   5    9.71    1.79
   2  10   5    9.81    1.89
  -2 -10   5   10.85    1.40
   2  10  -5    9.94    1.13
  -2 -10   5    8.77    1.38
   2 -10  -5    8.76    1.63
  -2  10  -5   12.68    1.51
  -2 -10  -5    6.24    1.50
  -2  10   5    6.42    1.80
  -2  10   5    8.41    1.48
   2 -10   5    9.27    1.52
   2  10   6  162.70    7.43
   2  10   6  142.23    7.67
  -2 -10   6  154.47    7.04
   2 -10  -6  147.95    7.75
  -2 -10   6  162.92    6.55
  -2  10   6  147.11    7.09
   2  10  -6  161.95    6.29
  -2  10  -6  156.10    6.65
  -2 -10  -6  161.62    8.36
  -2  10   6  153.23    7.93
   2 -10   6  167.62    6.87
  -2  10  -7   61.85    3.26
   2  10   7   61.10    4.22
   2  10   7   59.44    3.91
  -2 -10   7   61.04    2.96
   2 -10  -7   59.95    4.24
  -2 -10  -7   58.87    3.82
  -2 -10  -7   53.37    4.23
  -2  10   7   60.94    4.09
  -2  10   7   68.09    4.64
   2  10  -7   66.31    2.88
   2 -10   7   63.62    3.43
   2  10   8  113.39    7.16
   2  10   8  118.87    6.43
  -2 -10   8  122.00    4.97
  -2 -10   8  127.08    4.89
   2 -10  -8  126.68    7.10
  -2  10  -8  128.06    5.76
  -2 -10  -8  121.31    6.71
  -2 -10  -8  126.87    7.01
  -2  10   8  116.37    6.59
   2 -10   8  113.65    5.58
   2  10   9    1.41    1.28
   2  10   9    3.15    1.39
  -2 -10   9    0.37    0.37
  -2 -10   9    0.64    0.38
   2 -10  -9    1.74    1.37
  -2  10  -9    2.37    0.75
  -2 -10  -9    0.99    1.86
  -2  10   9    1.29    1.81
  -2  10   9    2.98    1.86
   2 -10   9    1.39    0.88
   2  10  10   14.94    2.30
   2  10  10   13.39    2.27
   2 -10 -10   14.15    2.48
  -2  10 -10   18.59    1.50
  -2 -10 -10   15.83    2.60
  -2  10  10   14.75    2.59
   2 -10  10   13.05    1.26
   2  10  11    3.19    1.53
   2 -10 -11    3.72    1.98
   2  10  11   -0.51    1.90
  -2  10 -11    4.98    0.87
  -2 -10 -11    4.44    1.73
  -2  10  11    4.66    1.68
  -2  10  11    1.74    1.37
   2 -10  11    4.22    0.87
  -2 -10 -12   -0.49    1.48
   2 -10 -12   -0.50    1.98
   2  10  12   -0.64    1.27
   2  10  12   -1.90    1.39
  -2  10 -12    0.12    0.50
  -2  10  12    0.37    1.37
  -2  10  12    1.81    1.55
   2 -10  12    0.49    0.49
   2  10  13    4.45    2.42
   2  10  13    7.85    2.15
   2 -10 -13    7.79    2.23
  -2  10 -13    8.30    0.74
  -2 -10 -13    4.05    1.72
  -2  10  13    4.13    1.81
  -2  10  13    9.72    2.12
   2 -10  13    5.87    0.73
  -2  10  14   13.73    2.50
   2  10  14   13.32    2.54
   2  10  14   15.86    2.79
   2 -10 -14   15.43    2.84
  -2 -10 -14   14.71    2.82
  -2  10  14   10.44    2.32
   2  10  15   27.95    3.04
   2  10  15   26.93    3.94
  -2  10  15   25.19    3.34
   2 -10 -15   25.65    4.32
  -2 -10 -15   24.46    3.55
  -2  10  15   29.37    4.00
   2  10  16   16.13    3.40
   2  10  16   14.63    2.93
  -2  10  16   11.27    2.69
  -2  10  16   11.02    3.38
   2  10  17    8.16    2.51
   2  10  17    8.41    2.93
  -2  10  17    9.43    2.55
  -2  10  17    6.53    2.76
   2  10  18   13.37    3.37
   2  10  18   22.73    4.34
  -2  10  18   18.00    3.42
  -2  10  18   20.12    3.77
   2  10  19    1.24    2.24
   2  10  19    5.37    2.94
  -2  10  19    4.92    2.77
   2  10  20    6.80    2.60
  -2  10  20    1.75    2.50
   2  10  20    4.36    3.72
  -2 -10 -20    5.19    2.72
  -2  10  20    2.02    2.53
  -2  10  21    0.50    3.23
  -2 -10 -21    5.16    3.44
   2  10  21   -3.09    2.83
  -2  10  21   -0.25    2.91
   2  10  22    1.42    3.09
  -2 -10 -22   -3.54    2.32
  -2  10  22    1.11    3.69
  -2  10  22    1.52    3.18
   2  11   0   -1.40    0.76
  -2 -11   0    0.00    1.13
   2 -11   0   -1.77    1.26
  -2 -11   0    0.63    0.88
  -2  11   0   -0.38    0.76
  -2  11   0    0.37    0.62
  -2 -11   1  114.84    5.67
   2  11   1  113.57    5.73
   2  11   1  115.11    6.16
  -2 -11   1  122.57    5.41
   2 -11  -1  124.72    6.18
  -2  11  -1  115.07    5.44
  -2  11  -1  119.99    5.07
  -2 -11  -1  116.67    6.27
  -2 -11  -1  118.73    6.28
   2  11  -1  116.57    5.72
  -2  11   1  117.10    5.47
  -2  11   1  127.60    5.68
   2 -11   1  108.52    5.70
   2  11   2    7.13    1.66
  -2 -11   2    9.08    1.26
   2  11   2    6.90    1.25
  -2 -11  -2    7.76    1.50
  -2 -11   2    8.80    1.38
  -2  11  -2   10.47    1.77
  -2  11  -2    9.15    1.11
  -2 -11  -2    8.76    1.75
   2 -11   2    7.99    1.40
   2  11  -2    9.12    1.52
  -2  11   2   11.07    1.78
  -2  11   2    7.04    1.24
  -2 -11   3    5.06    1.14
  -2 -11   3    6.29    1.26
   2 -11  -3    5.14    1.76
  -2  11  -3    7.18    1.26
   2 -11   3    7.12    1.65
  -2  11  -3    6.08    0.87
  -2 -11  -3    6.12    1.75
   2  11  -3    4.05    0.89
  -2  11   3    6.00    1.79
  -2  11   3    8.53    1.48
  -2 -11  -3    6.99    1.50
   2  11   3    4.27    1.63
   2  11   3    7.01    1.53
   2  11   4    3.70    1.28
   2  11   4    2.89    1.13
  -2 -11   4    2.92    0.89
  -2 -11   4    1.26    1.01
   2 -11  -4    4.00    1.38
  -2  11  -4    3.90    1.26
  -2 -11  -4    2.87    1.37
  -2 -11  -4    2.24    1.62
   2  11  -4    3.28    1.14
  -2  11   4    2.69    1.28
  -2  11   4    1.61    1.36
   2 -11   4    1.53    1.27
  -2 -11   5   54.89    3.39
   2  11   5   50.94    3.45
   2  11   5   51.64    3.77
  -2 -11   5   54.67    3.32
   2 -11  -5   46.68    3.75
  -2  11  -5   59.26    3.39
  -2 -11  -5   58.18    4.11
  -2 -11  -5   62.74    4.22
   2  11  -5   56.77    3.28
  -2  11   5   54.48    3.59
  -2  11   5   54.74    3.96
   2 -11   5   53.41    3.44
   2  11   6    1.15    1.15
  -2 -11   6    0.51    0.77
   2  11   6    0.38    1.13
  -2 -11   6    0.38    0.88
   2 -11  -6   -1.25    1.74
  -2  11  -6   -0.25    0.63
  -2 -11  -6    1.37    1.24
  -2 -11  -6    0.12    1.11
   2  11  -6    0.00    0.50
  -2  11   6    0.00    1.16
  -2  11   6    0.37    1.12
   2 -11   6    0.13    0.89
   2  11   7    6.65    1.53
   2  11   7    6.04    2.14
  -2 -11   7    6.67    1.15
  -2 -11   7    7.53    1.13
   2 -11  -7   11.94    1.99
  -2  11  -7    7.51    1.25
  -2 -11  -7    5.59    2.24
  -2 -11  -7    7.02    2.09
   2  11  -7    6.50    1.00
  -2  11   7    8.11    1.67
  -2  11   7    6.82    2.11
   2 -11   7    9.27    1.40
   2  11   8    1.28    1.41
   2  11   8    4.53    1.64
  -2 -11   8    1.99    0.75
  -2 -11   8    2.69    0.77
  -2  11  -8    3.00    0.88
  -2 -11   8    2.63    1.00
   2 -11  -8    2.36    1.74
  -2 -11  -8    2.48    1.61
  -2  11   8    2.58    1.55
  -2  11   8    1.86    1.24
   2 -11   8    2.66    1.14
   2  11   9   49.97    4.48
   2  11   9   48.04    3.78
  -2 -11   9   56.44    2.60
  -2 -11   9   58.73    2.94
   2 -11  -9   53.70    4.22
  -2  11  -9   58.43    3.12
  -2 -11  -9   58.16    4.58
  -2  11   9   51.23    4.26
  -2  11   9   52.67    4.23
   2 -11   9   56.81    3.04
   2  11  10   -1.92    1.92
   2  11  10    2.90    1.51
  -2 -11  10    1.48    0.37
  -2 -11  10    1.39    0.38
   2 -11 -10    3.10    1.61
  -2  11 -10    3.61    1.00
  -2 -11 -10    1.61    1.61
  -2  11  10    1.16    1.55
  -2  11  10    0.99    1.37
   2 -11  10    1.76    0.88
   2  11  11   21.83    3.45
   2  11  11   27.54    3.29
   2 -11 -11   28.82    3.46
  -2  11 -11   30.23    1.99
  -2 -11 -11   25.26    3.82
  -2  11  11   29.37    3.49
   2 -11  11   26.48    2.13
  -2  11  11   25.44    3.23
   2  11  12    4.33    1.91
   2 -11 -12    1.73    1.73
   2  11  12    3.29    1.64
  -2  11 -12    5.71    0.87
  -2  11  12    1.16    2.07
  -2 -11 -12    3.94    2.46
  -2  11  12    7.35    2.49
   2 -11  12    4.20    0.86
   2  11  13    0.64    1.78
  -2  11 -13    2.35    0.62
   2  11  13    1.77    1.77
   2 -11 -13    3.58    2.59
  -2  11  13    3.87    2.45
  -2 -11 -13    4.42    2.58
   2 -11  13    2.32    0.61
   2 -11 -14    3.82    2.09
   2  11  14    2.54    1.78
   2  11  14    1.65    1.90
  -2  11  14    4.38    1.67
  -2  11  14    4.87    2.12
   2  11  15   21.78    3.55
   2  11  15   14.09    3.17
  -2  11  15   21.06    3.34
  -2  11  15   18.64    3.38
   2  11  16    0.50    1.77
   2  11  16    1.91    2.16
  -2  11  16    0.26    1.79
  -2  11  16    1.25    2.00
   2  11  17   -2.16    2.04
  -2  11  17    0.64    1.91
  -2  11  17   -1.88    2.01
   2  11  17    0.25    2.89
   2  11  18    4.85    3.57
   2  11  18    3.13    2.25
  -2  11  18    5.83    2.66
   2  11  19    3.45    2.68
   2  11  19    2.49    3.24
  -2  11  19    3.02    2.27
  -2  11  19    5.17    3.65
   2  11  20   -0.99    2.48
  -2  11  20    4.55    3.16
  -2  11  20   -0.75    2.13
   2  11  20   -0.51    3.59
   2  11  21    0.13    3.08
  -2 -11 -21    0.62    3.81
  -2  11  21   -1.24    2.61
  -2  11  21    1.77    3.17
  -2  11  22    2.95    2.95
   2  11  22   -3.47    3.22
  -2  12   0  370.32   14.22
  -2  12   0  379.07   14.83
   2  12   0  339.04   14.24
  -2 -12   0  362.51   16.57
  -2 -12   0  354.99   17.10
   2 -12   0  367.46   15.16
   2 -12  -1    0.38    1.01
   2  12   1   -0.89    0.89
  -2 -12   1    0.13    1.38
  -2 -12   1    1.26    0.88
  -2  12  -1    1.61    0.99
  -2  12  -1   -1.14    1.26
   2  12  -1    0.13    0.89
  -2 -12  -1   -1.75    1.00
  -2 -12  -1    1.13    1.00
  -2  12   1   -1.01    1.01
  -2  12   1    0.25    0.74
   2 -12   1    0.00    1.01
   2  12   2  568.11   22.69
   2  12   2  591.13   23.63
  -2 -12   2  573.56   24.85
  -2 -12   2  596.87   21.71
   2 -12  -2  606.99   24.75
  -2  12  -2  576.60   21.60
  -2 -12  -2  592.94   26.02
  -2 -12  -2  595.59   23.81
  -2  12   2  592.91   22.53
   2  12  -2  592.76   21.83
  -2  12   2  567.63   23.04
   2 -12   2  608.08   25.39
  -2 -12  -3   -2.12    1.62
   2  12   3    0.25    1.02
   2  12   3    0.88    1.13
  -2 -12   3    0.88    1.26
  -2 -12   3    0.25    1.01
   2 -12  -3    0.00    1.13
  -2  12  -3    0.50    0.88
  -2  12  -3    1.74    0.87
   2 -12   3   -0.38    0.89
  -2 -12  -3    0.75    1.12
   2  12  -3    1.77    0.88
  -2  12   3    0.76    1.15
  -2  12   3    0.25    0.87
   2  12   4  229.48   10.60
   2  12   4  213.56   10.55
  -2 -12   4  227.95   10.28
  -2 -12   4  228.90   10.35
   2 -12  -4  225.76   11.25
  -2  12  -4  237.14   10.44
  -2 -12  -4  220.79   10.73
  -2 -12  -4  229.07   12.57
  -2  12   4  223.65   10.22
   2 -12   4  224.38   11.46
  -2  12   4  214.24    9.92
   2  12  -4  234.21    9.48
   2  12   5   69.41    4.98
  -2 -12   5   75.94    4.54
   2  12   5   72.45    4.90
  -2 -12   5   75.17    4.71
   2 -12  -5   86.43    5.86
  -2  12  -5   70.14    4.27
  -2 -12  -5   79.58    5.23
  -2 -12  -5   71.23    5.21
   2  12  -5   79.53    4.41
  -2  12   5   75.09    4.99
  -2  12   5   74.88    5.09
   2 -12   5   80.64    4.33
   2  12   6  257.39   11.51
   2  12   6  235.49   12.45
  -2 -12   6  267.01   12.40
  -2 -12   6  266.61   11.86
   2 -12  -6  258.33   13.57
  -2 -12  -6  243.49   13.18
  -2  12  -6  254.74   10.54
  -2 -12  -6  266.41   13.36
  -2  12   6  280.56   12.30
  -2  12   6  233.15   12.06
   2 -12   6  260.43   11.86
   2  12  -6  259.73   11.06
   2  12   7   12.77    2.17
   2  12   7   13.08    2.26
  -2 -12   7    9.56    1.26
  -2 -12   7   11.90    1.54
   2 -12  -7   10.18    2.23
  -2 -12  -7   12.77    2.48
  -2  12  -7   11.76    1.38
  -2  12   7    4.62    2.31
  -2 -12  -7    9.10    2.34
   2  12  -7   10.13    1.25
   2 -12   7    8.13    1.40
  -2  12   7    9.69    1.99
  -2 -12   8   76.43    4.66
   2  12   8   77.30    5.63
   2  12   8   77.05    5.54
  -2 -12   8   90.04    4.23
  -2  12   8   81.14    5.15
   2 -12  -8   80.92    5.70
  -2  12  -8   85.71    4.75
  -2 -12  -8   71.41    5.82
   2  12  -8   89.34    4.24
   2 -12   8   90.49    4.45
   2  12   9   -0.51    1.79
   2  12   9   -2.14    1.89
  -2 -12   9   -0.74    0.62
  -2 -12   9    0.51    0.64
  -2 -12   9    0.88    0.75
   2 -12  -9    2.72    2.35
  -2 -12  -9    0.12    1.48
   2 -12   9    0.63    1.01
  -2  12   9    0.50    1.99
  -2  12   9    1.42    1.93
  -2  12  -9   -1.00    0.50
   2  12  10   27.97    3.45
   2  12  10   33.55    3.41
  -2 -12  10   34.16    2.89
  -2 -12  10   35.67    1.85
  -2 -12  10   36.99    2.16
  -2  12 -10   40.59    2.74
   2 -12 -10   33.25    4.08
  -2 -12 -10   32.06    3.95
  -2  12  10   34.79    3.48
  -2  12  10   39.59    3.86
   2 -12  10   34.48    2.78
   2  12  11    3.45    2.30
   2 -12 -11    0.99    2.10
   2  12  11   -0.13    1.52
  -2 -12  11    4.14    1.13
  -2 -12 -11    1.72    1.97
  -2  12  11   -0.77    2.32
  -2  12  11    1.12    1.74
   2 -12  11    2.26    0.88
   2  12  12   -0.13    2.53
   2  12  12   -0.25    2.29
  -2  12  12    1.37    2.37
  -2  12 -12   -0.25    0.50
  -2 -12 -12   -2.58    1.84
  -2  12  12    1.42    1.67
   2 -12  12    0.00    0.87
   2  12  13    6.36    2.16
   2  12  13    8.86    3.16
  -2  12 -13   12.22    1.11
  -2  12  13   11.07    2.32
  -2  12  13    4.62    2.87
   2 -12  13    8.21    0.98
   2  12  14    2.54    1.78
   2  12  14    0.00    1.77
  -2  12  14    0.64    1.67
  -2  12  14    1.12    2.12
   2  12  15    1.65    2.03
   2  12  15   -0.13    1.78
  -2  12  15    5.13    3.25
  -2  12  15    3.97    2.69
   2  12  16    9.85    3.54
  -2  12  16    7.92    2.81
   2  12  16    8.38    2.79
  -2  12  16   15.92    3.63
   2  12  17   -3.27    2.01
   2  12  17   -5.47    2.93
  -2  12  17    1.78    2.04
  -2  12  17   -0.88    3.01
   2  12  18    2.63    3.13
   2  12  18    4.71    2.80
  -2  12  18   -0.51    1.90
  -2  12  18    0.38    2.26
   2  12  19   -2.17    2.81
  -2  12  19   -2.39    2.14
  -2  12  19    1.39    2.90
   2  12  19   -3.36    2.12
  -2  12  20   -1.13    2.63
   2  12  20   -2.73    3.72
   2  12  20   -1.79    4.60
  -2  12  20    0.00    2.65
   2  12  21    4.06    3.20
  -2  12  21    6.20    4.55
   2  12  21   -3.46    2.95
  -2 -12 -21    8.00    3.57
  -2  12  21    1.99    3.10
   2 -13   0   -0.25    1.13
   2  13   0   -1.14    1.27
  -2 -13   0   -2.63    1.50
  -2 -13   0    0.50    1.00
  -2  13   0   -0.12    0.74
  -2  13   0    0.00    1.39
   2  13   1    5.52    1.51
  -2 -13   1    4.28    1.26
  -2 -13   1    4.51    1.38
   2  13   1    4.19    1.65
   2 -13  -1    3.76    1.88
  -2 -13  -1    2.75    1.50
  -2  13  -1    6.06    1.64
  -2  13  -1    6.18    1.36
  -2  13   1    7.35    1.77
  -2 -13  -1    6.14    1.50
   2  13  -1    5.32    1.39
   2 -13   1    3.03    1.77
  -2  13   1    5.68    1.36
   2  13   2    1.38    1.25
   2  13   2    1.02    1.14
   2 -13  -2    0.75    1.25
  -2 -13   2    0.38    1.38
  -2 -13   2   -0.76    1.26
  -2  13  -2    1.49    1.11
  -2  13  -2    0.63    1.01
  -2 -13  -2    1.87    1.87
   2 -13   2    0.51    1.14
   2  13  -2    0.51    1.01
  -2  13   2    1.02    1.14
  -2  13   2    1.48    0.99
  -2 -13  -2    2.37    1.62
   2 -13  -3   30.20    3.37
   2  13   3   28.50    2.80
   2  13   3   31.97    2.76
  -2  13  -3   29.55    2.89
  -2 -13   3   33.78    3.15
  -2  13   3   33.30    3.10
  -2 -13  -3   34.63    3.24
  -2  13  -3   34.51    2.24
  -2 -13  -3   32.73    3.24
  -2 -13   3   32.28    2.40
   2  13  -3   32.58    2.53
  -2  13   3   33.82    3.05
   2 -13   3   38.29    3.04
  -2 -13   4    2.91    1.52
   2  13   4    4.08    1.91
   2  13   4    6.40    2.01
  -2  13  -4    3.01    1.38
  -2 -13   4    2.15    1.01
   2 -13  -4    5.85    2.24
  -2  13   4    7.01    1.78
  -2 -13  -4    4.47    1.99
  -2 -13  -4    4.85    2.11
   2  13  -4    3.91    1.26
  -2  13   4    3.47    1.36
   2 -13   4    3.81    1.27
   2  13   5   16.44    2.42
   2  13   5   12.93    2.64
  -2 -13   5   15.48    2.03
  -2 -13   5   14.77    1.89
   2 -13  -5   12.80    2.36
  -2  13  -5   14.92    2.01
   2  13  -5   19.12    2.14
  -2  13   5   17.74    2.30
  -2 -13  -5   19.24    2.73
  -2  13   5   17.37    2.48
   2 -13   5   16.02    1.91
  -2 -13  -5   19.56    2.72
   2 -13  -6    3.97    1.98
  -2 -13   6    0.13    1.02
   2  13   6    0.26    1.91
   2  13   6    1.51    1.88
  -2 -13   6    1.89    0.88
   2  13  -6    1.38    1.00
  -2  13  -6    1.88    1.00
  -2 -13  -6    1.98    1.74
  -2 -13  -6    1.11    1.97
  -2  13   6   -0.51    1.92
  -2  13   6    0.37    1.74
   2 -13   6    1.02    1.40
   2  13   7    5.10    1.91
   2  13   7    3.27    1.89
  -2 -13   7    4.34    1.28
  -2 -13   7    3.28    1.26
   2 -13  -7    2.11    2.23
  -2  13  -7    4.38    1.13
  -2  13   7    4.36    1.67
   2  13  -7    3.50    0.88
  -2 -13  -7    1.73    1.61
   2 -13   7    4.70    1.40
   2  13   8   -1.66    1.40
   2  13   8    1.26    1.51
  -2 -13   8    0.00    0.77
  -2 -13   8   -0.25    0.63
   2 -13  -8    0.49    1.73
  -2  13   8   -0.12    1.37
  -2  13  -8   -0.25    0.87
  -2 -13  -8   -0.25    2.35
   2  13  -8    0.50    0.87
  -2  13   8    1.28    1.41
   2 -13   8    0.00    1.02
  -2 -13   9    3.31    0.89
   2  13   9   -0.64    2.04
   2  13   9    2.90    1.64
  -2 -13   9    3.47    0.99
  -2 -13   9    3.66    1.13
   2 -13  -9    2.84    1.85
  -2  13  -9    4.11    1.12
  -2  13   9    6.42    2.44
   2 -13   9    2.28    1.01
  -2 -13  -9    5.55    2.22
   2  13  10   -0.64    2.30
   2  13  10    1.77    1.64
   2 -13 -10   -1.97    1.73
  -2 -13  10    1.35    0.62
  -2 -13  10    1.39    0.76
  -2 -13  10   -0.25    1.01
  -2  13 -10    1.49    0.99
  -2 -13 -10    1.23    2.46
  -2  13  10   -0.77    1.54
  -2  13  10   -2.12    2.24
   2 -13  10   -0.38    1.01
   2  13  11   18.11    3.32
   2  13  11   20.45    3.41
  -2 -13  11   23.63    1.36
  -2 -13  11   23.07    1.27
  -2 -13  11   25.68    2.39
  -2  13 -11   25.80    2.11
  -2  13  11   23.66    3.86
  -2  13  11   19.46    3.49
   2 -13  11   19.38    1.64
   2  13  12    9.56    2.80
   2  13  12    8.72    2.65
  -2 -13  12    8.68    1.38
  -2  13 -12    9.15    1.11
  -2  13  12    8.87    2.44
  -2  13  12    4.00    2.75
   2 -13  12    9.60    1.37
   2  13  13   12.34    3.44
   2  13  13   23.27    3.29
  -2 -13  13   20.86    2.01
  -2  13 -13   24.64    1.60
  -2  13  13   23.25    3.85
  -2  13  13   17.87    3.62
   2 -13  13   21.03    1.60
   2  13  14    8.38    2.67
   2  13  14    9.62    3.17
  -2 -13  14    7.66    1.38
  -2  13 -14   11.87    0.74
  -2  13  14   12.57    2.82
  -2  13  14    7.26    2.63
   2  13  15    6.46    2.66
   2  13  15    6.72    3.42
  -2  13  15    5.89    2.43
  -2  13  15    4.76    2.63
   2  13  16    7.71    2.78
   2  13  16    9.52    3.81
  -2  13  16    5.49    3.32
   2  13  17    4.83    3.94
  -2  13  17   -1.76    2.26
   2  13  17    3.78    3.27
  -2  13  17   -2.67    3.05
   2  13  18    0.50    2.51
  -2  13  18   -1.39    2.15
   2  13  18   -2.80    2.55
  -2  13  18   -0.13    2.52
   2  13  19   -3.44    2.93
   2  13  19    3.62    3.74
  -2  13  19    1.89    2.26
  -2  13  19   -0.13    4.03
   2  13  20    3.35    3.10
   2  13  20    3.83    4.34
  -2  13  20    2.62    3.00
  -2  13  20   -1.14    3.41
   2  14   0  104.90    5.71
  -2 -14   0  111.59    7.50
  -2 -14   0  101.88    6.66
   2 -14   0  106.05    6.78
  -2  14   0  106.78    5.81
  -2  14   0  104.20    5.32
  -2  14  -1    2.10    0.87
  -2 -14  -1   -1.00    1.74
  -2 -14  -1   -1.50    1.50
   2  14  -1    2.53    1.52
  -2  14   1    1.26    1.26
  -2  14   1    0.62    1.24
   2 -14   1    1.64    1.26
   2  14   1    0.25    1.14
  -2 -14   1    0.38    1.25
  -2 -14   1    1.89    1.51
   2 -14  -1    0.13    1.25
  -2  14  -1    1.26    1.26
  -2 -14   2    1.13    1.63
   2  14   2    2.03    1.40
   2  14   2    2.88    1.38
  -2  14  -2   -0.13    1.38
  -2 -14   2    0.76    1.39
   2 -14  -2    1.00    2.12
  -2  14  -2   -1.24    0.74
  -2 -14  -2    0.50    1.74
  -2 -14  -2   -1.00    1.12
   2  14  -2    0.13    1.39
  -2  14   2   -0.51    1.14
  -2  14   2   -1.98    1.36
   2 -14   2    0.76    1.26
   2  14   3   15.38    2.16
   2  14   3   16.80    2.63
  -2 -14   3   16.61    2.26
  -2 -14   3   14.26    2.27
   2 -14  -3   15.31    2.74
  -2 -14  -3   14.93    2.24
  -2  14  -3   20.35    2.39
  -2 -14  -3   15.65    2.48
  -2  14   3   14.59    2.16
   2  14  -3   19.05    2.52
  -2  14   3   15.98    2.23
   2 -14   3   19.62    2.41
   2  14   4  195.76   10.06
   2  14   4  201.94   10.55
  -2 -14  -4  202.33   11.92
  -2 -14   4  207.88   10.49
  -2 -14   4  216.16    8.61
   2 -14  -4  187.21   11.69
  -2 -14  -4  213.06   10.81
  -2  14   4  201.00   11.07
  -2  14  -4  196.80    9.29
   2  14  -4  215.09   10.22
  -2  14   4  198.21    9.69
   2 -14   4  200.03   12.19
   2  14   5    1.15    2.04
   2  14   5    1.38    1.38
  -2 -14   5    1.27    1.39
  -2 -14   5    4.05    1.52
  -2  14   5    3.48    1.49
   2 -14  -5   -0.12    2.23
  -2  14  -5    2.38    1.38
  -2 -14  -5    5.33    1.98
  -2 -14  -5    2.72    1.73
   2  14  -5    2.39    1.26
  -2  14   5    4.33    1.91
   2 -14   5    1.40    1.65
  -2 -14   6    4.19    1.27
   2  14   6    3.95    1.78
   2  14   6    7.41    2.01
  -2 -14   6    4.55    1.27
   2 -14  -6    7.05    2.23
  -2  14  -6    7.75    1.63
  -2 -14  -6    5.44    1.98
  -2 -14  -6    2.71    2.34
   2 -14   6    4.45    1.65
   2  14  -6    6.89    1.63
  -2  14   6    4.34    1.79
  -2  14   6    8.58    1.99
   2  14   7   16.06    3.06
   2  14   7   12.45    2.77
  -2 -14   7   12.73    1.78
  -2 -14   7   12.53    1.77
   2 -14  -7    8.77    2.97
  -2  14  -7   14.11    1.87
  -2 -14  -7    6.30    2.22
   2  14  -7   16.74    1.87
  -2  14   7   14.19    2.24
  -2  14   7   13.55    2.30
   2 -14   7   10.68    2.03
   2 -14  -8   16.17    3.21
   2  14   8   11.73    2.30
   2  14   8   12.33    3.02
  -2 -14   8   16.56    1.91
  -2 -14   8   13.80    1.90
  -2  14  -8   19.07    2.12
  -2 -14  -8   12.33    3.45
   2  14  -8   20.78    1.87
  -2  14   8   17.66    2.69
  -2  14   8   17.69    2.74
   2 -14   8   12.83    2.03
   2  14   9    8.93    2.42
  -2 -14   9    7.31    1.24
  -2 -14   9   10.43    1.40
  -2 -14   9   10.63    1.52
   2 -14  -9    8.63    2.46
  -2  14  -9   12.44    1.62
  -2 -14  -9   11.82    3.20
   2 -14   9    9.39    1.78
  -2  14   9   10.85    2.24
  -2  14   9   10.89    2.95
   2  14  10    1.15    1.78
   2  14  10    1.01    2.52
  -2 -14  10    0.12    0.62
  -2 -14  10   -0.13    0.89
  -2  14 -10    0.12    0.99
  -2  14  10    1.15    1.79
  -2  14  10   -1.12    2.25
   2 -14  10    0.00    1.01
  -2 -14  10    0.25    1.01
   2  14  11   57.98    5.99
   2  14  11   67.91    5.05
  -2 -14  11   56.81    3.32
  -2 -14  11   60.45    3.42
  -2  14  11   54.51    5.52
  -2  14 -11   60.43    3.72
  -2  14  11   65.45    5.37
   2 -14  11   66.08    5.06
  -2 -14  11   63.84    4.56
  -2  14  12   41.68    4.87
   2  14  12   55.38    5.60
   2  14  12   44.22    5.18
  -2 -14  12   43.72    4.05
  -2  14 -12   51.11    3.34
  -2  14  12   43.63    4.63
   2 -14  12   42.42    3.14
   2  14  13    2.42    2.80
   2  14  13    5.69    2.28
  -2 -14  13    3.54    1.14
  -2  14 -13    6.40    0.86
  -2  14  13    2.05    2.05
  -2  14  13    4.00    3.00
   2  14  14    2.67    2.41
   2  14  14    1.14    2.03
  -2  14 -14    3.91    0.61
  -2  14  14    1.66    2.05
  -2  14  14    7.01    2.50
   2  14  15   10.76    3.29
   2  14  15   14.07    3.42
  -2  14  15    7.54    3.45
  -2  14  15   14.54    3.26
  -2  14  16    6.50    2.80
   2  14  16    4.67    3.03
   2  14  16    5.96    2.92
  -2  14  16   10.29    4.14
   2  14  17    1.89    3.65
  -2  14  17    5.40    3.02
   2  14  17    2.41    2.79
  -2  14  17    0.51    2.41
   2  14  18    2.13    2.88
   2  14  18   -0.25    2.80
  -2  14  18    1.39    3.66
  -2  14  18    9.69    4.78
   2  14  19    1.37    2.87
   2  14  19   -5.22    4.08
  -2  14  19   -1.88    2.89
  -2  14  19   -3.53    2.77
   2  14  20   13.40    4.59
  -2  14  20   15.48    4.25
  -2  15   0    1.61    1.36
   2  15   0   -0.38    1.14
  -2 -15   0    1.62    1.74
  -2 -15   0    0.38    1.50
   2 -15   0    1.13    2.00
  -2  15   0    2.27    1.76
  -2 -15  -1    9.00    2.38
   2 -15  -1    9.86    2.25
   2  15   1   12.03    2.53
  -2 -15   1   10.36    1.87
  -2 -15   1   10.93    1.89
  -2  15  -1   14.85    2.14
  -2  15  -1   10.15    1.61
  -2 -15  -1   12.43    2.74
   2  15  -1   10.36    2.02
  -2  15   1   10.73    2.02
  -2  15   1   13.24    1.86
   2 -15   1    7.16    2.26
   2  15   2    0.50    1.63
  -2 -15   2    0.38    1.39
   2  15   2   -0.38    1.65
  -2 -15   2    1.00    1.25
   2 -15  -2    1.12    2.12
  -2  15  -2    0.00    1.13
  -2  15  -2   -0.12    1.12
  -2 -15  -2    0.37    2.11
  -2 -15  -2    0.25    1.37
   2  15  -2    1.51    1.14
  -2  15   2   -1.64    1.14
  -2  15   2    0.25    1.49
   2 -15   2   -0.88    1.76
   2 -15  -3    6.71    2.11
   2  15   3    6.85    2.28
   2  15   3    7.02    2.13
  -2 -15   3    4.65    1.63
  -2 -15   3    5.55    1.77
  -2  15  -3    7.90    2.01
   2  15  -3    7.56    1.51
  -2 -15  -3    4.58    1.86
  -2 -15  -3    3.98    1.86
  -2  15   3   11.02    2.66
  -2  15   3    5.08    1.61
   2 -15   3    6.95    1.90
   2  15   4   -1.27    1.78
  -2 -15   4   -0.88    1.51
   2  15   4    0.25    1.88
  -2 -15  -4    1.24    2.11
   2 -15  -4   -1.12    1.49
  -2 -15   4    2.02    1.14
  -2  15  -4   -0.13    1.38
  -2 -15  -4   -1.36    2.23
  -2  15   4    4.22    1.61
   2  15  -4    1.01    1.01
  -2  15   4    0.13    1.40
   2 -15   4    0.63    1.27
   2  15   5    3.05    1.65
  -2 -15  -5    6.55    1.98
  -2 -15   5    4.55    1.39
  -2 -15   5    3.29    1.52
   2 -15  -5    3.46    2.72
  -2  15  -5    9.38    1.63
  -2 -15  -5    2.84    2.10
  -2  15   5    7.75    2.16
   2  15  -5    7.41    1.51
   2 -15   5    7.87    2.03
  -2  15   5    7.46    2.24
   2  15   6    5.72    1.91
  -2 -15   6    3.80    1.39
   2  15   6    2.39    2.14
  -2 -15   6    5.07    1.77
   2 -15  -6    5.19    1.98
   2  15  -6    5.38    1.25
  -2  15  -6    3.37    1.50
  -2 -15  -6    5.31    2.10
  -2  15   6    8.91    2.29
  -2  15   6    2.49    1.99
   2 -15   6    7.11    1.91
   2  15   7    2.93    1.65
   2  15   7    4.65    1.89
  -2 -15   7    3.05    1.14
  -2 -15   7    2.92    1.01
   2 -15  -7   -0.37    1.73
  -2  15  -7    5.11    1.62
  -2 -15  -7    3.20    1.97
   2  15  -7    3.12    1.37
  -2  15   7    4.21    1.91
  -2  15   7    3.61    2.24
   2 -15   7    2.41    1.65
   2  15   8    2.93    2.42
  -2 -15   8    4.69    1.52
   2  15   8    1.38    1.76
  -2 -15   8    1.78    1.27
   2  15  -8    3.61    1.12
  -2  15  -8    4.48    1.49
  -2  15   8    4.85    2.55
  -2  15   8    2.74    1.62
   2 -15   8    2.79    1.52
  -2 -15   9    5.32    1.24
   2  15   9    4.07    1.91
   2  15   9    5.92    2.14
  -2  15   9    7.79    2.43
  -2 -15   9    4.95    1.14
  -2  15  -9    6.34    1.24
   2 -15   9    5.96    1.78
  -2  15   9    4.99    2.00
  -2 -15   9    4.82    1.27
   2  15  10    3.03    1.89
   2  15  10    1.02    1.91
  -2 -15  10   -0.25    0.74
  -2  15 -10    0.74    0.74
  -2  15  10   -1.02    1.92
  -2 -15  10    1.01    1.01
  -2 -15  10    0.38    1.02
  -2  15  10   -1.50    1.75
   2 -15  10    2.28    1.39
   2  15  11   17.31    3.56
  -2 -15  11   20.85    1.84
   2  15  11   19.82    3.28
  -2 -15  11   21.07    1.77
  -2 -15  11   18.79    2.03
  -2  15 -11   22.38    2.10
  -2  15  11   15.61    3.33
  -2  15  11   23.01    3.75
   2  15  12    3.56    2.16
  -2 -15  12    2.67    1.27
  -2  15  12    3.84    3.07
   2  15  12    3.03    2.15
  -2  15 -12    3.08    0.99
  -2  15  12    6.76    3.13
   2  15  13   29.97    4.45
  -2  15 -13   32.05    2.46
   2  15  13   29.98    4.43
  -2  15  13   27.74    3.84
  -2  15  13   30.06    4.51
   2  15  14    3.42    2.41
  -2  15  14   -1.50    3.01
   2  15  14    1.65    2.15
  -2  15  14    1.40    2.94
   2  15  15   -1.27    2.28
   2  15  15    3.29    2.53
  -2  15  15   -0.64    2.17
  -2  15  15    7.28    3.14
   2  15  16    3.28    2.90
  -2  15  16    7.66    3.14
   2  15  16    2.03    2.54
  -2  15  16   12.07    3.94
   2  15  17    1.01    4.02
   2  15  17    0.00    2.79
  -2  15  17    1.77    2.79
  -2  15  17   -1.76    4.02
   2  15  18    0.25    2.76
   2  15  18    0.38    2.67
  -2  15  18    1.13    2.90
  -2  15  18   -1.64    3.02
  -2  15  19    6.15    4.14
   2  15  19    0.50    2.87
  -2  16   0    3.10    1.24
  -2 -16   0   -0.25    2.11
   2 -16   0    1.12    1.75
   2  16   0    3.29    2.02
  -2 -16   0    2.50    1.50
  -2  16   0   -3.27    1.76
   2  16   1    2.66    1.64
  -2 -16   1    6.23    2.12
  -2 -16   1    1.63    1.76
   2 -16  -1    2.49    2.37
  -2  16  -1    5.03    1.76
  -2  16  -1    6.08    1.74
  -2 -16  -1    2.98    2.36
  -2 -16  -1    4.87    2.25
   2  16  -1    3.79    1.26
  -2  16   1    1.51    1.64
  -2  16   1    4.58    1.73
   2 -16   1    0.50    1.63
  -2 -16   2   34.10    3.62
   2  16   2   33.42    3.93
   2 -16  -2   28.70    3.73
  -2 -16   2   28.94    3.40
  -2  16  -2   30.74    3.14
  -2 -16  -2   32.69    4.21
  -2 -16  -2   34.87    4.11
   2  16  -2   36.81    3.66
  -2  16   2   40.76    4.17
  -2  16   2   37.81    3.47
   2 -16   2   40.85    4.65
  -2  16  -2   44.36    2.98
   2  16   3    2.13    1.38
   2  16   3    5.96    2.03
  -2 -16   3    2.38    2.13
  -2 -16   3    5.42    2.14
  -2  16  -3    0.50    1.25
   2  16  -3    4.78    1.76
   2 -16  -3    4.09    2.11
  -2 -16  -3    4.45    2.10
  -2 -16  -3    1.37    2.23
  -2  16   3    3.54    1.77
  -2  16   3    8.32    2.11
   2 -16   3    2.90    2.27
   2  16   4    4.57    2.03
  -2 -16   4    6.70    1.64
   2  16   4    6.40    1.88
  -2 -16   4    6.28    1.76
  -2  16  -4    7.26    1.75
  -2  16   4    6.84    2.15
   2 -16  -4    3.46    2.10
  -2 -16  -4    0.37    2.72
  -2 -16  -4    5.07    1.86
   2  16  -4    5.91    1.63
   2 -16   4    2.15    2.15
  -2  16   4    3.85    2.11
   2  16   5   67.13    5.71
   2  16   5   78.25    5.78
  -2 -16   5   64.30    5.43
  -2 -16   5   69.61    5.70
   2 -16  -5   57.89    5.56
  -2  16  -5   73.22    4.50
  -2 -16  -5   62.02    5.80
   2  16  -5   75.62    4.39
  -2  16   5   73.91    5.58
  -2  16   5   70.06    5.35
   2  16   6   15.11    2.67
   2  16   6    9.30    2.26
  -2 -16   6   14.67    2.40
  -2 -16   6   13.05    2.16
  -2  16  -6   13.85    2.37
   2  16  -6   18.51    2.38
  -2  16   6   12.19    2.92
  -2  16   6   15.70    2.24
   2 -16   6   11.67    2.28
  -2 -16   7   32.57    3.30
   2  16   7   27.82    4.19
   2  16   7   33.22    4.28
  -2  16   7   34.06    3.74
  -2 -16   7   31.85    3.05
  -2  16  -7   39.49    3.36
   2  16  -7   32.56    2.87
  -2  16   7   37.51    4.58
   2 -16   7   35.68    3.81
  -2 -16   8    0.38    1.27
   2  16   8    0.13    1.78
   2  16   8    0.00    2.52
  -2 -16   8   -2.66    1.27
  -2  16   8    1.87    1.75
  -2  16  -8    0.37    0.99
   2  16  -8    0.87    0.87
  -2  16   8   -0.13    1.91
   2 -16   8   -0.38    1.14
   2  16   9   63.68    6.10
  -2 -16   9   50.44    4.44
  -2 -16   9   47.28    4.46
  -2  16  -9   56.95    4.35
  -2 -16   9   55.31    4.33
  -2  16   9   57.63    5.50
  -2  16   9   53.64    5.23
   2 -16   9   52.66    4.95
   2  16  10    5.72    3.18
   2  16  10    7.82    3.16
  -2 -16  10    5.67    1.35
  -2 -16  10    5.06    1.52
  -2 -16  10    4.96    1.53
  -2  16 -10    6.31    1.61
  -2  16  10    4.97    2.30
  -2  16  10    4.88    2.13
   2 -16  10    2.15    1.65
   2  16  11   13.72    3.18
   2  16  11   10.61    2.91
  -2 -16  11   10.54    1.35
  -2  16  11    4.01    3.13
  -2  16 -11   11.36    1.73
  -2  16  11    9.82    2.93
   2  16  12    4.70    2.29
   2  16  12    8.22    2.91
  -2  16 -12    7.51    1.48
  -2  16  12   11.86    3.83
  -2  16  12    4.39    3.38
  -2  16 -13   79.93    5.03
   2  16  13   78.87    8.12
   2  16  13   74.54    8.10
  -2  16  13   70.49    7.52
  -2  16  13   77.88    7.53
   2  16  14    9.12    3.29
   2  16  14   15.45    4.18
  -2  16  14   10.31    3.44
  -2  16  14   14.18    4.27
   2  16  15   38.66    5.94
  -2  16  15   40.16    6.36
  -2  16  15   46.98    6.16
   2  16  16   -1.64    2.52
   2  16  16   -0.76    2.54
  -2  16  16   -3.55    2.54
  -2  16  16    3.90    3.02
  -2  16  17    4.28    3.65
   2  16  17    3.77    4.27
  -2  16  17   -3.16    4.55
   2  16  18    3.13    3.38
  -2  16  18    3.65    3.40
   2  17   0    0.13    1.14
  -2 -17   0   -3.10    2.36
  -2 -17   0   -0.50    1.38
   2 -17   0   -1.37    1.75
  -2  17   0   -0.63    1.76
   2  17   1    1.01    1.39
  -2 -17   1    2.49    1.49
  -2 -17   1    2.51    1.63
   2 -17  -1    2.61    2.61
  -2  17  -1    1.88    1.51
  -2  17  -1    2.98    1.24
   2  17  -1    4.29    1.76
  -2 -17  -1    1.49    2.35
  -2 -17  -1    1.75    2.25
  -2  17   1    5.79    1.89
  -2  17   1    4.96    1.49
   2 -17   1    2.75    1.75
   2  17   2    0.51    1.26
  -2 -17   2   -1.12    2.24
  -2 -17   2   -1.38    1.89
   2 -17  -2    1.74    1.98
  -2  17  -2    0.88    1.25
  -2 -17  -2   -2.22    2.47
  -2 -17  -2   -0.75    1.49
   2  17  -2   -2.14    1.76
  -2  17   2   -0.13    1.51
   2 -17   2    1.38    1.76
   2  17   3   14.04    2.40
   2  17   3   19.35    3.02
  -2 -17   3   13.63    2.75
  -2 -17   3   14.49    2.65
   2 -17  -3    7.54    2.47
  -2  17  -3   16.39    2.25
  -2 -17  -3   10.98    2.71
  -2 -17  -3    8.56    2.48
  -2  17   3   15.29    2.36
   2  17  -3   18.35    2.77
  -2  17   3   14.63    2.65
   2 -17   3   13.21    2.77
   2  17   4    0.25    1.65
   2  17   4    1.38    1.76
  -2 -17   4    0.75    1.63
  -2 -17   4    4.42    1.89
  -2  17   4    3.54    2.65
  -2  17  -4    0.75    1.75
   2  17  -4   -1.76    1.63
  -2  17   4   -3.11    1.37
   2 -17   4    2.40    1.64
   2  17   5    3.42    2.03
  -2 -17   5    3.77    2.14
  -2  17  -5    4.12    1.50
   2  17  -5    9.02    1.88
  -2  17   5    4.30    1.90
  -2  17   5    7.97    2.62
   2 -17   5    5.57    1.77
   2  17   6   -3.55    2.41
  -2 -17   6    0.25    1.26
  -2 -17   6   -0.25    1.52
  -2  17  -6    2.49    1.74
   2  17  -6   -1.25    1.12
  -2  17   6    0.00    1.77
  -2  17   6    2.37    1.87
   2 -17   6   -0.13    2.15
   2  17   7   13.69    2.92
   2  17   7   14.11    2.77
  -2  17   7   13.82    2.79
  -2 -17   7   10.75    2.40
  -2 -17   7   12.18    2.28
  -2  17  -7   16.42    2.61
   2  17  -7   15.57    2.37
  -2  17   7   14.86    2.75
   2  17   8    3.17    2.92
   2  17   8    4.29    2.27
  -2 -17   8   -0.76    1.77
  -2 -17   8    2.03    1.52
  -2  17  -8    1.61    1.74
   2  17  -8    0.25    1.24
  -2  17   8    0.63    2.16
  -2  17   8    3.50    2.13
   2 -17   8    0.38    2.03
   2  17   9    6.69    2.65
  -2 -17   9    5.82    1.90
   2  17   9    9.51    2.79
  -2 -17   9   10.02    1.98
  -2  17   9   10.04    2.80
  -2  17  -9    6.69    1.86
  -2  17   9    6.63    3.25
   2 -17   9    9.51    2.28
   2  17  10    4.57    2.28
   2  17  10    6.95    2.40
  -2 -17  10    3.94    1.35
  -2  17 -10    8.40    1.85
  -2  17  10    4.07    2.54
  -2  17  10    2.76    2.26
  -2  17 -11    3.57    1.48
   2  17  11    2.92    3.17
   2  17  11    1.01    2.40
  -2  17  11   -1.27    2.03
  -2  17  11   -2.38    2.76
  -2  17  12    1.02    3.31
  -2  17 -12    2.33    1.23
   2  17  12    4.31    3.42
   2  17  12    5.19    3.54
  -2  17  12    2.26    3.26
   2  17  13    2.53    2.53
  -2  17  13   -0.25    2.41
   2  17  13   -5.32    3.54
  -2  17  13   -2.13    3.14
   2  17  14    4.94    2.92
   2  17  14    6.57    3.92
  -2  17  14    1.14    2.67
  -2  17  14    0.25    3.64
   2  17  15    0.63    2.92
  -2  17  15    0.51    3.80
  -2  17  15   -3.27    3.52
  -2  17  16    7.08    3.29
   2  17  16    0.63    4.28
   2  17  16    1.02    4.32
  -2  17  16    1.76    4.40
   2  17  17    1.25    3.39
  -2  17  17   -2.14    3.15
  -2  18   0   -1.00    1.51
   2  18   0   -1.64    1.39
   2 -18   0    0.12    1.87
  -2  18   0    1.87    1.87
   2  18   1   34.17    3.91
  -2 -18   1   32.62    4.22
  -2 -18   1   32.68    4.26
  -2 -18  -1   25.56    4.20
  -2  18  -1   37.96    4.01
  -2  18  -1   43.35    3.49
  -2  18   1   43.20    4.52
  -2 -18  -1   41.73    4.36
  -2  18   1   40.54    3.73
   2  18  -1   38.01    4.15
  -2 -18   2   11.92    2.51
   2  18   2   13.50    3.28
  -2 -18   2    9.70    2.99
  -2  18   2   16.60    2.77
  -2  18  -2   18.64    2.75
   2  18  -2   18.61    3.02
   2 -18   2    7.63    3.38
  -2  18   2   19.90    3.23
  -2 -18  -2   13.79    3.48
   2  18  -3   -0.88    1.26
   2  18   3   -0.13    2.27
  -2  18   3    0.88    2.39
  -2 -18   3    0.00    1.26
  -2  18  -3    1.62    1.62
   2 -18   3    1.38    1.88
  -2  18   3    3.11    2.12
   2  18   4    3.65    1.89
   2  18   4   -0.38    1.52
   2 -18   4    1.39    2.39
  -2 -18   4    0.88    2.38
  -2 -18   4    3.02    2.02
  -2  18   4    1.26    1.89
  -2  18  -4    2.62    2.12
   2  18  -4   -0.13    1.63
  -2  18   4    3.36    2.37
   2  18   5    4.03    2.14
   2  18   5    5.31    2.15
  -2 -18   5    4.14    2.26
  -2  18  -5    6.61    1.99
   2  18  -5    4.38    1.63
  -2  18   5    3.79    2.15
   2 -18   5    4.67    2.78
  -2 -18   6   17.37    2.90
   2  18   6   15.43    3.29
   2  18   6   13.48    2.65
  -2  18  -6   14.06    2.74
   2  18  -6   16.97    2.50
  -2  18   6   10.74    3.41
  -2  18   6   22.61    3.50
  -2  18   7    2.66    2.15
   2  18   7   -0.38    2.78
   2  18   7    1.26    2.90
  -2 -18   7    2.78    1.77
  -2  18  -7    2.73    1.99
   2  18  -7    2.86    1.24
  -2  18   7   -0.50    2.75
   2  18   8    0.25    2.78
  -2  18   8    4.63    2.76
   2  18   8   -0.76    1.90
  -2  18   8    4.81    2.66
  -2  18  -8    0.74    1.24
   2  18  -8    1.49    1.49
   2  18   9    1.01    2.28
   2  18   9    2.27    2.91
  -2 -18   9    2.47    1.48
  -2  18  -9    1.86    1.61
  -2  18   9    2.28    2.53
  -2  18   9   -0.75    2.13
   2  18  10    5.06    3.67
   2  18  10    0.89    3.54
  -2  18 -10    5.55    1.85
  -2  18  10    3.42    2.41
  -2  18  10    6.27    2.51
  -2  18  11    4.06    2.66
   2  18  11    3.42    3.04
   2  18  11   -2.03    2.28
  -2  18 -11   -2.58    1.35
  -2  18  11    5.40    2.76
   2  18  12    2.53    2.91
   2  18  12    4.43    2.79
  -2  18  12    1.14    3.30
  -2  18  12    6.66    4.15
   2  18  13    0.25    2.65
   2  18  13   -0.63    2.66
  -2  18  13    5.96    4.31
  -2  18  13    2.26    2.64
   2  18  14   -0.88    2.90
   2  18  14   -5.58    3.93
  -2  18  14    6.42    3.15
  -2  18  14    1.27    3.04
   2  18  15   11.68    4.06
  -2  18  15    9.73    4.04
   2  18  15   11.08    4.03
  -2  18  15   21.28    4.28
   2  18  16    5.53    3.89
  -2  18  16   16.02    5.17
  -2  19   0   -2.00    1.25
   2  19   0    2.14    1.76
  -2  19   0    1.25    1.75
  -2  19   1    2.26    1.88
  -2  19  -1    3.25    1.88
   2  19   1    3.78    2.01
  -2 -19   1    3.87    2.62
  -2  19   1    1.62    1.62
  -2  19   2   -0.50    2.38
   2  19   2   -2.65    2.52
  -2  19   2    1.25    1.50
  -2  19  -2    3.50    2.00
   2  19  -2    0.50    1.63
  -2  19   3    2.64    2.14
  -2  19  -3   -1.75    1.50
   2  19   3    2.90    2.52
  -2  19   3   -0.37    1.37
   2  19  -3   -2.63    1.50
  -2  19  -4   -2.37    1.99
  -2  19   4    1.64    3.02
   2  19   4   -1.64    2.77
   2  19   4   -0.50    1.77
   2  19  -4   -2.13    2.13
  -2  19   4    2.37    1.75
   2  19  -5    2.25    1.50
   2  19   5    2.27    2.02
   2  19   5   -0.50    2.78
  -2  19  -5    0.75    1.49
  -2  19   5    3.15    2.52
  -2  19   5   -0.62    1.62
  -2  19   6   -3.15    2.02
   2  19   6   -1.77    2.02
  -2  19  -6    0.50    1.49
   2  19  -6    0.75    1.87
  -2  19   6   -2.25    1.88
   2  19   6    2.15    2.27
   2  19   7    3.16    2.15
   2  19   7    4.04    3.16
  -2  19   7    6.56    3.53
  -2  19  -7    0.00    1.24
   2  19  -7   -1.37    1.74
  -2  19   7   -1.63    2.63
   2  19   8   -2.27    2.15
  -2  19  -8    2.35    2.10
   2  19   8    0.89    2.28
   2  19  -8   -0.12    1.61
  -2  19   8   -0.88    2.76
  -2  19   8   -5.05    3.28
   2  19   9    2.02    3.54
  -2 -19   9   -0.12    1.48
   2  19   9   -0.63    2.40
  -2  19  -9    1.48    1.24
  -2  19   9    3.41    3.41
  -2  19   9    3.26    2.26
  -2  19 -10    1.23    1.60
   2  19  10    0.88    2.40
   2  19  10    5.19    2.66
  -2  19  10    4.15    2.77
  -2  19  10    4.17    2.78
   2  19  11    1.64    2.65
   2  19  11   -3.42    2.54
  -2  19  11   -4.17    3.54
  -2  19  11    5.28    3.02
   2  19  12   10.72    4.41
  -2  19  12   11.20    4.28
   2  19  12    5.46    4.31
  -2  19  12   10.62    4.42
   2  19  13   17.64    5.29
  -2  19  13    8.69    3.65
   2  19  13    2.03    3.30
  -2  19  13   14.66    4.80
   2  19  14    0.75    2.89
   2  19  14    6.35    3.94
  -2  19  14    2.15    3.28
  -2  19  14    2.90    3.28
  -2  20   0    2.75    2.25
   2  20   0    1.63    2.01
  -2  20   0    4.13    2.13
   2  20  -1    4.14    2.76
   2  20   1    4.52    2.26
  -2  20  -1    7.00    2.50
  -2  20   1    5.50    1.88
  -2  20   1    0.63    2.00
  -2  20  -2   29.45    3.99
  -2  20   2   30.13    4.00
   2  20   2   23.90    4.15
  -2  20   2   29.07    4.26
   2  20  -2   30.59    4.14
   2  20   3    5.41    3.02
  -2  20  -3    5.61    2.49
  -2  20   3    8.63    2.50
   2  20  -3   10.77    2.63
  -2  20   3   10.66    3.76
   2  20   4   68.74    6.17
  -2  20   4   64.14    6.78
  -2  20  -4   69.10    6.48
   2  20  -4   66.87    5.63
  -2  20   4   65.19    6.63
   2  20   5   -2.27    2.90
  -2  20  -5   -0.25    1.62
   2  20   5    0.51    2.02
  -2  20   5   -1.13    3.14
   2  20  -5   -0.87    1.25
  -2  20   5    0.75    2.88
   2  20   6   12.97    3.53
  -2  20   6   14.17    3.26
  -2  20  -6   18.00    2.98
   2  20  -6   20.66    3.11
  -2  20   6   15.97    3.40
   2  20   7   23.94    4.41
   2  20  -7   19.86    2.98
  -2  20   7   15.48    3.90
   2  20   7   20.13    3.80
  -2  20  -7   22.67    3.10
  -2  20   7   19.08    3.89
   2  20  -8    8.66    2.47
  -2  20   8    5.29    2.90
   2  20   8   11.47    4.16
   2  20   8    6.46    3.80
  -2  20  -8   10.14    2.72
  -2  20   8   10.05    3.27
   2  20   9   -2.41    3.30
  -2  20  -9   -1.60    2.22
   2  20   9    2.02    2.77
  -2  20   9    0.50    3.78
  -2  20   9    3.77    2.77
   2  20  10    3.30    4.06
   2  20  10    1.13    2.77
  -2  20  10   -1.13    2.90
  -2  20  10   -0.88    3.66
   2  20  11   -1.14    2.79
   2  20  11    5.16    4.41
  -2  20  11    2.65    2.77
  -2  20  11   -3.91    4.29
   2  20  12   -1.53    2.80
   2  20  12   -2.39    2.89
  -2  20  12   -6.18    4.16
  -2  20  12   -1.89    4.41
  -2  20  13   -6.81    3.15
   2  20  13   -1.14    3.43
   2  21   0    2.51    2.26
  -2  21   0   -0.37    3.00
  -2  21  -1    5.49    3.12
   2  21   1    3.01    2.38
  -2  21   1    8.66    2.89
   2  21  -1    5.01    3.01
  -2  21   1    5.12    2.50
   2  21   2    9.29    3.52
  -2  21   2    5.77    2.38
  -2  21  -2   14.21    3.12
  -2  21   2    8.51    2.88
   2  21   3    5.02    3.39
  -2  21  -3    2.49    2.12
   2  21  -3    1.50    2.63
  -2  21   3    3.63    2.38
  -2  21   3   -0.38    2.88
   2  21   4    9.55    3.90
  -2  21  -4   11.19    3.23
   2  21  -4   15.48    3.37
  -2  21   4   13.15    4.26
  -2  21   4   15.06    3.76
   2  21   5   -5.53    2.89
  -2  21  -5    2.98    2.61
   2  21  -5    1.12    1.74
  -2  21   5    2.38    2.51
  -2  21   5    0.88    2.89
   2  21   6    2.51    2.51
   2  21   6    3.81    2.92
  -2  21  -6    4.34    1.98
   2  21  -6    2.36    2.49
  -2  21   6    0.75    2.38
  -2  21   6    6.79    2.64
  -2  21  -7   -0.99    2.47
   2  21   7    1.38    2.51
   2  21   7    3.55    3.68
  -2  21   7    1.64    2.64
  -2  21   7    0.63    3.77
   2  21   8   -2.16    2.54
   2  21   8    6.03    4.02
   2  21  -8    1.24    2.22
  -2  21  -8    4.94    2.47
  -2  21   8   -1.76    2.76
  -2  21   8    1.13    2.39
   2  21   9    2.01    2.89
   2  21   9   -0.25    2.54
  -2  21   9    1.01    3.02
  -2  21   9   -1.39    2.65
   2  21  10    2.51    4.02
   2  21  10   -0.38    2.54
  -2  21  10    0.50    2.89
  -2  21  10   -5.42    4.16
  -2  21  11    6.69    3.79
   2  21  11    1.63    3.52
   2  21  11    7.13    4.84
  -2  21  11   -1.89    4.65
  -2  22   0   -1.87    2.99
   2  22   0    3.26    2.25
   2  22   1    0.50    2.13
  -2  22  -1   -1.87    3.12
   2  22  -1   -1.88    2.00
  -2  22   1    4.24    3.62
  -2  22  -2   -0.37    2.24
   2  22   2    1.13    3.13
  -2  22   2    8.24    3.87
  -2  22   2    4.53    2.27
   2  22  -2    2.12    3.00
   2  22  -3    1.00    2.87
  -2  22   3    0.38    2.27
   2  22   3   -0.13    3.51
  -2  22  -3    0.75    1.99
  -2  22   3    0.25    2.25
  -2  22  -4    5.59    3.35
   2  22   4    3.39    3.39
  -2  22   4    4.53    2.64
  -2  22   4    2.00    2.88
   2  22   5   30.99    5.39
  -2  22   5   31.66    6.26
  -2  22  -5   38.45    4.84
   2  22  -5   25.75    4.11
  -2  22   5   31.48    4.79
   2  22   6   -1.25    2.51
  -2  22   6    4.79    3.65
   2  22  -6    6.58    2.98
  -2  22   6   -0.50    2.75
  -2  22  -6    3.84    2.97
   2  22   7    9.66    3.64
   2  22   7    5.22    2.80
   2  22  -7    7.05    2.48
  -2  22   7   10.34    3.78
  -2  22   7    3.76    3.13
  -2  22  -8    6.91    2.47
   2  22   8   15.05    4.52
   2  22   8   15.03    4.08
  -2  22   8   13.16    5.01
  -2  22   8    7.95    3.41
   2  22   9   -2.13    2.76
   2  22   9   -1.53    3.19
  -2  22   9   -3.13    3.13
  -2  22   9   -3.28    2.91
   2  23   0   -7.88    3.38
  -2  23   0    2.86    2.99
  -2  23   1    0.62    2.49
   2  23   1    6.88    2.88
   2  23  -1    2.12    2.37
  -2  23  -1    5.97    3.73
  -2  23  -2    5.72    3.86
   2  23   2    2.00    2.63
  -2  23   2    7.98    3.37
   2  23  -2    2.00    2.62
   2  23  -3    0.50    3.12
   2  23   3    4.63    4.01
  -2  23   3    1.52    2.40
  -2  23  -3   -1.86    2.24
  -2  23   4    2.12    3.25
   2  23   4   -0.63    4.01
  -2  23  -4    6.33    3.72
   2  23  -4    3.61    2.49
  -2  23   4   -5.31    2.40
   2  23   5    1.88    4.26
   2  23  -5   -0.99    2.86
  -2  23  -5   -2.60    2.85
  -2  23   5   -4.12    2.62
  -2  23   6   -2.12    4.50
   2  23   6   -0.13    2.63
  -2  23   6    0.25    2.78
  -2  23  -6    2.72    3.22
   3   0   0    0.12    0.37
  -3   0   0    0.61    0.37
  -3   0  -1    0.00    0.49
   3   0   1    0.12    0.37
  -3   0   1   -0.12    0.49
   3   0  -1    0.37    0.49
   3   0  -2   49.42    2.09
   3   0   2   52.51    2.33
  -3   0   2   54.08    2.24
  -3   0  -2   50.17    2.22
  -3   0   3    0.50    0.25
   3   0   3    0.00    0.37
   3   0  -3    0.12    0.49
  -3   0  -3   -0.12    0.37
  -3   0  -3    0.00    0.37
   3   0  -4    4.05    0.61
  -3   0   4    3.15    0.50
   3   0   4    2.72    0.74
  -3   0  -4    2.84    0.62
  -3   0  -4    3.37    0.50
  -3   0   5    0.00    0.51
   3   0   5   -0.12    0.62
   3   0  -5    0.12    0.25
   3   0   5    0.51    0.51
  -3   0  -5    0.00    0.37
  -3   0  -5    0.12    0.37
   3   0   6    4.11    0.75
  -3   0   6    3.99    0.64
   3   0   6    4.08    0.76
   3   0  -6    4.19    0.74
  -3   0  -6    4.34    0.87
  -3   0  -6    5.07    0.87
   3   0   7    0.38    0.51
  -3   0   7    0.00    0.52
  -3   0  -7   -0.25    0.61
   3   0  -7    0.49    0.37
  -3   0  -7   -0.12    0.50
  -3   0  -7    0.00    0.50
   3   0   8  277.04   10.91
  -3   0  -8  285.42   10.50
  -3   0   8  284.22   10.83
   3   0  -8  278.40   10.39
  -3   0  -8  278.73   10.93
  -3   0  -8  273.02   11.36
  -3   0  -9   -0.87    0.50
  -3   0   9   -0.39    0.52
   3   0   9   -0.51    0.51
   3   0  -9   -0.74    0.62
  -3   0  -9    0.25    0.62
  -3   0 -10  147.04    6.56
   3   0  10  144.65    6.31
  -3   0  10  142.72    6.26
   3   0 -10  143.69    6.07
  -3   0 -10  154.59    6.61
  -3   0  11   -0.65    0.39
   3   0  11    0.00    0.64
  -3   0 -11    0.12    0.62
   3   0 -11    0.12    0.50
  -3   0 -11    0.74    0.74
  -3   0  12  128.79    5.69
   3   0  12  128.81    6.19
   3   0 -12  134.37    5.58
  -3   0 -12  125.28    5.79
  -3   0 -12  132.14    5.83
   3   0  13    0.65    1.16
  -3   0  13    0.26    0.51
   3   0 -13    0.74    0.74
  -3   0 -13   -0.61    0.86
  -3   0 -13   -1.11    0.74
  -3   0 -14   32.91    2.45
   3   0  14   23.90    2.71
  -3   0  14   27.82    2.04
   3   0 -14   36.02    2.23
  -3   0 -14   38.43    2.83
   3   0  15   -1.42    1.29
  -3   0  15    0.38    0.51
   3   0 -15   -1.73    0.87
  -3   0 -15   -0.85    0.98
  -3   0 -15   -0.74    0.86
   3   0  16   25.94    2.85
  -3   0  16   25.82    2.14
   3   0 -16   36.60    2.72
  -3   0 -16   32.34    2.80
  -3   0 -16   30.05    2.94
   3   0  17    3.64    1.69
  -3   0  17    1.13    1.00
   3   0 -17   -1.48    0.99
  -3   0 -17    0.48    1.33
  -3   0 -17    1.47    1.35
   3   0  18   36.07    3.52
  -3   0  18   39.62    2.86
   3   0 -18   39.99    3.46
  -3   0 -18   40.74    3.51
  -3   0 -18   39.02    3.67
   3   0  19    0.13    1.96
  -3   0  19   -0.74    1.11
   3   0 -19   -0.25    1.23
  -3   0 -19    1.09    1.69
  -3   0 -19   -0.73    1.10
  -3   0 -20   12.40    2.29
   3   0 -20   15.44    1.96
  -3   0 -20   14.30    2.57
   3   0  21   -1.05    2.23
  -3   0  21   -3.19    1.91
   3   0 -21   -0.24    1.10
  -3   0 -21   -0.48    1.56
   3   0  22    0.66    2.49
  -3   0  22    0.13    2.05
  -3   0 -22    0.00    1.80
   3   0  23    1.58    2.76
  -3   0  23    0.77    2.31
  -3   0  24    0.65    2.45
   3   0  24    3.16    2.63
  -3  -1   0   10.36    0.74
   3   1   0    8.53    0.85
   3  -1   0    9.60    0.86
  -3   1   0   10.46    0.86
  -3  -1   1    0.62    0.49
  -3   1  -1    0.12    0.37
   3   1   1   -0.24    0.37
   3  -1  -1   -0.12    0.49
  -3  -1  -1    0.50    0.50
   3   1  -1    0.36    0.49
  -3   1   1   -0.12    0.49
   3  -1   1    0.49    0.37
  -3   1  -2   22.13    1.35
   3   1   2   25.99    1.48
  -3  -1   2   23.87    1.24
   3  -1  -2   24.51    1.36
  -3  -1  -2   21.88    1.24
   3   1  -2   25.16    1.34
  -3   1   2   26.89    1.37
   3  -1   2   25.41    1.47
   3   1   3   20.20    1.36
  -3  -1   3   26.12    1.37
   3  -1  -3   20.09    1.23
  -3   1  -3   20.65    1.34
   3   1  -3   23.38    1.34
  -3  -1  -3   23.20    1.50
  -3  -1  -3   21.32    1.37
  -3   1   3   22.45    1.38
   3  -1   3   21.11    1.23
   3   1   4    7.35    0.89
   3   1   4    6.10    0.75
  -3   1  -4    7.34    0.86
   3  -1  -4    5.18    0.74
  -3  -1   4    5.88    0.63
  -3   1  -4    6.85    0.62
  -3   1   4    6.20    0.76
  -3  -1  -4    7.86    0.87
   3   1  -4    7.20    0.73
  -3  -1  -4    7.00    0.75
  -3  -1   5   43.35    2.02
   3   1   5   43.23    2.29
   3   1   5   43.49    2.50
   3  -1  -5   43.89    2.10
  -3   1  -5   41.75    2.08
  -3   1  -5   38.64    1.99
  -3  -1  -5   41.93    2.13
  -3  -1  -5   46.80    2.12
   3  -1   5   42.78    2.34
  -3   1   5   42.70    2.17
   3   1  -5   40.86    1.71
   3  -1   5   35.98    1.90
   3   1   6    2.68    0.64
   3  -1  -6    0.74    0.62
  -3  -1  -6    1.13    0.63
  -3   1  -6    0.61    0.61
  -3   1   6    0.13    0.64
  -3  -1   6    1.15    0.51
  -3   1  -6    0.62    0.37
  -3  -1  -6    1.63    0.75
  -3  -1  -6    1.49    0.62
   3   1  -6    2.45    0.49
   3  -1   6    0.00    0.50
   3  -1   6    0.76    0.51
   3   1  -7  238.40    8.60
   3   1   7  216.23    9.85
  -3  -1   7  240.62    8.81
   3  -1  -7  232.84    9.32
  -3   1  -7  228.25    8.85
  -3   1  -7  223.17    8.46
   3  -1   7  235.48    8.45
  -3  -1  -7  217.44    9.27
  -3  -1  -7  241.42    9.28
  -3  -1  -7  239.70   10.48
  -3   1   7  222.40    8.97
   3  -1   7  228.98    9.47
   3   1   8    4.61    0.90
   3  -1  -8    3.60    0.75
  -3  -1   8    4.55    0.65
  -3   1  -8    4.79    0.98
  -3   1  -8    5.10    0.73
  -3  -1  -8    4.25    1.00
  -3  -1  -8    3.75    0.88
  -3  -1  -8    4.77    0.86
  -3   1   8    3.13    0.78
   3  -1   8    3.11    0.87
   3  -1   8    4.99    0.90
   3   1  -8    6.27    0.74
   3   1   9   17.18    1.67
  -3  -1   9   15.10    1.17
   3  -1  -9   16.16    1.37
  -3   1  -9   16.68    1.47
  -3   1  -9   13.93    1.37
  -3  -1  -9   14.84    1.62
  -3  -1  -9   16.61    1.62
  -3  -1  -9   16.77    1.58
   3   1  -9   14.89    1.11
  -3   1   9   15.91    1.43
   3  -1   9   15.66    1.28
  -3  -1  10   26.22    1.82
   3   1  10   23.87    2.18
  -3   1 -10   27.69    1.84
   3   1 -10   27.96    1.60
   3  -1 -10   27.85    1.99
  -3   1 -10   26.22    1.99
  -3  -1 -10   25.14    1.99
  -3  -1 -10   31.14    2.24
   3  -1  10   24.68    1.93
  -3   1  10   25.27    1.69
   3   1  11   15.93    1.80
  -3  -1  11   18.60    1.42
   3  -1 -11   17.40    1.49
  -3  -1 -11   17.75    1.61
  -3   1 -11   20.92    1.71
  -3   1 -11   17.49    1.74
   3   1 -11   18.86    1.23
  -3  -1 -11   17.77    1.74
  -3   1  11   16.63    1.69
   3  -1  11   16.73    1.80
  -3   1 -12   51.27    2.81
   3   1  12   41.43    3.09
  -3  -1  12   49.33    2.70
   3  -1 -12   52.44    2.99
  -3   1 -12   55.08    3.10
  -3  -1 -12   47.91    3.22
  -3  -1 -12   53.51    3.10
   3  -1  12   42.67    2.97
   3   1 -12   46.63    2.35
  -3   1  12   50.49    2.85
   3   1  13    0.26    0.90
  -3  -1  13    1.53    0.77
   3  -1 -13    0.75    0.75
  -3   1 -13    1.46    0.97
  -3   1 -13    0.99    0.99
  -3  -1 -13    0.12    0.86
  -3  -1 -13    1.98    1.24
   3   1 -13    0.99    0.74
  -3   1  13    0.26    0.90
   3   1  14   -0.77    0.90
   3  -1 -14   -0.12    0.99
  -3  -1  14    0.00    0.63
  -3   1 -14   -0.37    0.86
  -3  -1 -14   -0.25    0.74
  -3   1 -14    1.21    1.09
   3   1 -14   -0.99    0.74
  -3  -1 -14    0.25    1.11
  -3   1  14   -0.13    0.64
   3  -1  14   -2.07    1.03
  -3   1 -15   10.32    1.72
   3   1  15    9.44    2.20
  -3  -1  15   10.71    1.26
   3  -1 -15   12.65    1.74
  -3   1 -15   11.27    1.58
  -3  -1 -15   13.52    1.97
  -3  -1 -15   10.05    1.47
   3   1 -15   10.61    1.36
  -3   1  15   13.51    1.78
   3  -1  15    9.20    1.55
   3   1  16   -0.52    1.43
  -3  -1  16    0.38    0.75
   3  -1 -16    1.24    1.11
  -3   1 -16   -0.36    1.09
  -3   1 -16   -0.25    0.74
  -3  -1 -16    0.86    1.34
  -3  -1 -16    1.10    1.35
   3   1 -16    0.12    0.74
  -3   1  16   -0.63    1.01
   3  -1  16   -0.39    0.91
  -3   1 -17    1.47    1.23
   3  -1 -17    4.21    1.36
   3   1  17    2.34    1.43
  -3  -1  17    2.24    0.87
  -3   1 -17    3.13    1.45
  -3  -1 -17    1.58    1.46
  -3  -1 -17    2.20    1.59
   3   1 -17    2.59    0.86
  -3   1  17    1.89    1.13
   3  -1  17    1.30    1.56
   3   1  18    2.34    1.95
  -3  -1  18    0.00    0.86
   3  -1 -18    2.60    1.36
  -3   1 -18    2.29    1.20
   3  -1  18   -0.13    1.56
  -3   1 -18    1.47    1.35
  -3  -1 -18    1.09    1.58
  -3  -1 -18    0.24    1.59
   3   1 -18    1.11    0.99
  -3   1  18    0.25    1.25
  -3   1 -19    3.24    1.56
   3   1  19    6.39    2.35
   3   1 -19    2.81    1.22
   3  -1 -19    3.33    1.60
  -3   1  19    3.60    1.24
  -3   1 -19    3.79    1.35
  -3  -1 -19   -0.85    1.09
  -3  -1 -19   -0.37    1.71
   3   1 -19    2.96    0.99
   3  -1  19    0.91    1.31
   3   1  20    0.52    1.57
  -3   1 -20    0.00    1.44
   3  -1 -20   -0.37    1.11
  -3  -1 -20    0.72    1.69
   3   1 -20    1.34    0.97
   3   1 -20   -1.60    0.86
  -3   1  20    0.49    1.23
  -3   1  20   -3.04    1.65
   3  -1  20    2.09    1.70
  -3   1 -21   39.71    3.60
   3   1  21   35.88    4.58
  -3  -1  21   31.89    4.21
   3  -1 -21   48.09    3.56
   3   1 -21   39.04    2.78
   3  -1  21   30.65    3.54
  -3  -1 -21   40.94    3.74
  -3  -1 -22    0.24    2.04
   3   1  22    1.97    1.84
  -3   1 -22    0.36    1.56
  -3   1  22   -0.90    2.05
  -3  -1  22    0.13    2.05
   3  -1  22    0.00    1.57
  -3  -1 -23   17.30    3.24
   3   1  23   21.83    3.81
  -3  -1  23   16.86    3.60
   3  -1  23   20.76    3.42
   3   1  24   -2.11    3.16
  -3  -1  24    0.90    3.49
  -3   1  24   -1.29    3.48
   3   2   0   -0.12    0.37
  -3  -2   0    0.50    0.50
   3  -2   0    0.12    0.37
  -3   2   0    0.00    0.37
   3   2   1  549.15   18.61
  -3  -2   1  529.34   18.11
   3  -2  -1  515.15   18.44
   3  -2   1  512.25   17.95
  -3   2  -1  534.13   19.32
  -3  -2  -1  528.29   18.41
   3   2  -1  551.06   18.83
  -3   2   1  520.58   18.16
   3   2   2  109.90    4.49
  -3   2  -2  100.81    4.16
  -3  -2  -2  105.64    4.37
  -3  -2   2  100.49    4.08
   3  -2  -2  101.31    4.33
  -3   2   2  106.08    4.26
  -3  -2  -2  106.81    4.27
   3   2  -2  105.66    4.01
   3  -2   2  103.56    4.33
   3   2   3    0.38    0.50
  -3  -2   3    0.99    0.50
   3  -2  -3    0.99    0.37
  -3   2  -3    0.98    0.49
  -3  -2  -3    0.25    0.50
  -3  -2  -3   -0.37    0.62
   3  -2   3   -0.12    0.49
   3   2  -3    0.72    0.36
  -3   2   3    0.50    0.50
  -3  -2   4   34.67    1.75
   3   2   4   36.02    2.28
   3  -2  -4   37.49    1.99
  -3  -2  -4   33.61    1.89
  -3   2  -4   36.74    1.62
  -3  -2  -4   36.31    2.12
  -3  -2  -4   36.01    1.88
  -3   2   4   34.22    2.04
   3   2  -4   31.85    1.57
  -3   2  -4   36.97    1.83
   3   2   5    3.56    0.76
  -3  -2  -5    2.49    0.75
  -3   2  -5    1.70    0.61
  -3  -2   5    2.76    0.50
   3  -2  -5    2.74    0.75
  -3  -2  -5    2.39    0.76
  -3   2  -5    2.11    0.50
  -3   2   5    1.80    0.64
  -3  -2  -5    2.89    0.88
   3   2  -5    3.51    0.48
   3  -2   5    2.34    0.74
   3   2   6   21.04    1.66
   3  -2  -6   23.42    1.62
  -3  -2  -6   25.50    1.76
  -3  -2   6   23.00    1.40
  -3  -2  -6   21.27    1.76
  -3   2  -6   21.48    1.46
  -3   2  -6   23.94    1.35
   3  -2   6   23.09    1.52
   3   2  -6   25.84    1.34
  -3  -2  -6   22.32    1.61
  -3   2   6   25.44    1.94
   3  -2   6   22.80    1.48
   3  -2  -7   58.47    2.75
   3   2   7   56.19    3.20
  -3  -2   7   54.66    2.58
  -3   2  -7   58.38    2.80
  -3  -2  -7   58.08    3.21
  -3   2  -7   58.01    2.79
  -3  -2  -7   53.84    3.14
   3   2  -7   61.60    2.44
  -3  -2  -7   58.07    3.14
  -3   2   7   57.77    3.25
   3  -2   7   62.02    2.84
   3  -2   7   53.78    2.81
   3  -2  -8  171.37    7.37
  -3  -2  -8  163.85    6.90
   3   2   8  165.62    7.17
  -3  -2   8  166.69    6.26
  -3  -2  -8  176.01    7.74
  -3  -2  -8  169.55    7.29
   3  -2   8  174.22    6.69
   3   2  -8  176.29    6.36
  -3   2   8  173.58    7.17
   3  -2   8  162.98    7.05
  -3  -2   9    5.98    0.65
   3   2   9    5.12    1.02
   3  -2  -9    4.74    1.12
  -3  -2  -9    7.80    1.34
  -3   2  -9    7.04    0.97
  -3   2   9    5.35    1.17
  -3  -2  -9    6.37    1.25
  -3  -2  -9    8.14    1.25
   3  -2   9    5.64    0.90
   3   2  -9    7.22    0.73
   3  -2   9    6.45    0.87
  -3   2 -10  117.21    4.98
   3   2  10  106.40    5.65
  -3  -2 -10  110.98    5.63
  -3  -2  10  112.28    4.67
   3  -2 -10  106.63    4.99
   3   2 -10  120.86    4.30
  -3   2 -10  111.85    4.72
  -3   2  10  105.19    5.35
   3  -2  10  112.86    5.15
  -3  -2 -10  114.53    5.49
  -3  -2  11    8.99    0.90
   3  -2 -11    8.23    1.37
   3   2  11    8.86    1.41
  -3  -2 -11   11.68    1.74
  -3   2 -11   10.05    1.21
  -3   2 -11   10.03    1.12
  -3  -2 -11    9.72    1.37
   3   2 -11   10.43    0.86
  -3   2  11    9.63    1.30
   3  -2  11    7.47    1.03
   3   2  12   64.77    4.12
  -3  -2  12   68.78    3.20
   3  -2 -12   68.52    3.62
  -3   2 -12   70.49    3.51
  -3   2 -12   75.31    3.71
  -3  -2 -12   68.00    3.98
  -3  -2 -12   72.97    4.09
   3   2 -12   80.12    3.32
  -3   2  12   73.56    4.03
   3  -2  12   74.80    3.87
   3   2  13   39.25    3.48
  -3  -2  13   45.36    2.41
   3  -2 -13   44.19    2.87
   3   2 -13   46.25    2.34
  -3   2 -13   46.59    2.66
  -3   2 -13   45.28    2.96
  -3  -2 -13   50.07    3.10
   3  -2  13   42.75    3.10
  -3  -2 -13   49.04    3.46
  -3   2  13   42.13    3.10
  -3  -2  14   13.58    1.13
   3   2  14   11.73    1.81
  -3   2 -14   12.80    1.48
   3  -2 -14   12.06    1.74
  -3   2 -14   13.62    1.57
  -3  -2 -14   11.49    1.73
  -3  -2 -14   12.93    2.22
   3   2 -14   11.94    1.11
  -3   2  14   10.29    1.54
   3  -2  14   12.03    1.55
  -3  -2  15   12.98    1.25
   3   2  15   19.24    2.45
  -3   2 -15   16.00    1.80
   3  -2 -15   14.41    1.86
  -3  -2 -15   15.63    1.97
  -3   2 -15   14.62    1.84
   3   2 -15   14.28    1.23
  -3  -2 -15   17.69    2.70
   3  -2  15   12.57    1.81
  -3   2  15   13.05    1.79
  -3  -2  16    5.20    0.87
   3   2 -16    4.93    0.86
   3   2  16    2.72    1.29
  -3   2 -16    4.20    1.32
   3  -2 -16    7.69    1.61
  -3   2 -16    6.62    1.35
  -3  -2 -16    3.93    1.35
  -3  -2 -16    4.17    1.47
   3  -2  16    4.28    1.17
  -3   2  16    5.34    1.14
   3  -2 -17   28.75    3.22
  -3  -2 -17   26.15    2.93
   3   2  17   24.38    2.98
  -3   2 -17   33.94    3.19
  -3   2 -17   30.58    2.52
  -3  -2 -17   29.12    3.18
   3   2 -17   31.65    2.09
   3  -2  17   26.65    2.60
   3   2 -17   32.51    2.22
  -3   2  17   26.52    2.65
  -3  -2 -18    4.38    1.46
   3   2  18    6.89    1.95
   3  -2 -18    4.08    1.61
  -3   2 -18    5.39    1.44
  -3   2 -18    4.65    1.22
  -3  -2 -18    3.67    1.95
   3   2 -18    7.76    1.11
  -3   2  18    5.27    1.25
   3  -2  18    3.13    1.30
   3   2  19   53.53    4.95
   3  -2 -19   61.66    5.07
  -3   2 -19   70.04    3.84
  -3   2 -19   64.39    5.15
  -3  -2 -19   61.77    4.98
  -3  -2 -19   52.60    4.88
   3   2 -19   68.95    4.11
   3   2 -19   70.40    3.82
  -3   2  19   61.89    4.49
   3  -2  19   54.14    4.96
  -3   2  20    2.72    1.24
   3   2  20    3.52    2.09
   3  -2 -20    6.29    2.10
   3   2 -20    6.96    1.08
  -3   2 -20    5.75    1.56
  -3  -2 -20    5.56    2.18
  -3   2  20    1.77    1.90
   3  -2  20    2.09    1.96
  -3   2 -21   87.86    6.36
   3   2  21   66.34    6.81
   3  -2  21   72.76    6.29
  -3  -2 -21   85.04    6.76
  -3   2  21   75.63    5.54
  -3   2  21   61.55    6.62
   3   2  22   -1.70    1.84
   3  -2 -22    0.61    1.71
  -3  -2 -22    1.56    2.05
  -3  -2  22    3.98    3.21
  -3   2  22    2.43    2.43
   3  -2  22    1.44    1.57
  -3  -2 -23   33.51    3.97
   3   2  23   27.07    4.08
  -3  -2  23   19.33    4.25
  -3   2  23   13.46    4.49
   3  -2  23   24.14    3.54
  -3  -2  24   -1.81    2.20
   3   2  24   -0.40    2.37
  -3   2  24    8.11    3.99
   3   3   0   46.46    2.13
   3  -3   0   44.78    2.36
  -3  -3   0   49.96    2.51
  -3   3   0   50.23    2.36
  -3  -3   1  274.85    9.88
   3   3   1  283.29   10.42
  -3   3  -1  267.17   10.12
   3  -3  -1  279.14   11.19
  -3  -3  -1  280.37   10.72
   3   3  -1  288.14   10.20
  -3   3   1  292.99   10.62
   3  -3   1  281.22   10.19
  -3  -3   2  148.84    5.60
   3  -3  -2  147.15    6.85
  -3  -3  -2  152.80    6.04
  -3   3  -2  138.34    5.65
  -3  -3  -2  144.12    6.19
  -3  -3  -2  144.27    6.00
  -3   3   2  144.73    5.79
   3  -3   2  142.98    5.72
   3   3  -2  149.51    5.56
  -3   3  -3    0.49    0.37
   3   3   3   -0.51    0.63
  -3  -3   3    0.00    0.37
  -3  -3  -3    0.13    0.50
   3  -3  -3    0.00    0.37
  -3  -3  -3    0.00    0.51
   3   3  -3   -0.73    0.37
  -3   3   3   -0.25    0.63
  -3  -3   4    3.10    0.50
   3  -3  -4    2.75    0.75
  -3   3  -4    2.56    0.61
  -3   3  -4    3.86    0.37
  -3  -3  -4    3.41    0.76
  -3  -3  -4    2.27    0.76
  -3  -3  -4    1.62    0.75
   3   3  -4    3.89    0.49
  -3   3   4    5.11    0.89
   3  -3   4    3.97    0.87
  -3  -3   5    4.50    0.50
   3   3   5    5.85    0.89
   3   3  -5    5.91    0.60
   3  -3  -5    5.50    0.87
  -3   3  -5    4.12    0.73
  -3  -3  -5    4.66    0.88
  -3   3  -5    4.95    0.37
  -3  -3  -5    4.93    0.88
  -3  -3  -5    4.48    1.00
   3  -3   5    3.46    0.74
  -3   3   5    4.88    0.90
  -3  -3  -6   21.72    1.61
  -3   3  -6   20.25    1.10
   3   3   6   20.51    1.91
   3  -3   6   19.73    1.36
   3  -3  -6   20.13    1.63
  -3   3  -6   21.41    1.45
  -3  -3   6   21.45    1.14
  -3  -3  -6   22.02    1.76
  -3  -3  -6   18.17    1.77
  -3   3   6   19.00    1.81
   3   3  -6   19.67    1.08
   3   3   7    0.38    0.77
  -3   3  -7    2.78    0.60
   3  -3  -7    3.25    1.00
  -3  -3  -7    3.66    0.88
  -3  -3   7    3.20    0.51
   3   3  -7    2.27    0.36
  -3   3   7    4.02    0.78
  -3  -3  -7    1.88    0.88
  -3  -3  -7    1.36    0.74
   3  -3   7    2.71    0.62
   3  -3   7    2.16    0.51
   3   3   8   37.81    2.43
  -3  -3   8   40.78    1.82
   3  -3  -8   39.15    2.38
  -3  -3  -8   41.78    2.52
  -3  -3  -8   39.10    2.63
  -3  -3  -8   40.41    2.83
   3   3  -8   40.47    1.56
  -3   3   8   37.36    2.34
   3  -3   8   37.51    2.10
   3  -3   8   36.10    2.04
  -3  -3  -9   10.93    1.63
   3   3   9   11.51    1.79
  -3  -3   9   10.50    0.78
   3  -3  -9   12.63    1.50
  -3   3  -9   11.19    1.08
  -3  -3  -9    8.43    1.59
  -3  -3  -9   11.75    1.63
   3   3  -9   12.01    0.72
  -3   3   9   10.69    1.56
   3  -3   9   10.50    1.24
   3  -3   9   11.14    1.02
   3   3  10    2.82    1.02
   3  -3 -10    2.87    0.87
  -3  -3  10    2.83    0.51
  -3  -3 -10    2.62    1.25
  -3   3 -10    2.28    0.72
  -3  -3 -10    2.51    1.00
   3   3 -10    2.89    0.48
  -3   3  10    3.00    0.91
   3  -3  10    2.35    0.74
   3  -3  10    3.85    0.77
   3   3  11   32.69    2.82
  -3  -3  11   35.39    1.66
   3  -3 -11   34.34    2.75
  -3   3 -11   39.51    2.16
  -3   3 -11   36.10    2.23
   3  -3  11   35.65    2.32
  -3  -3 -11   39.14    3.00
  -3  -3 -11   37.27    2.73
   3   3 -11   36.91    1.58
  -3   3  11   29.43    2.35
   3   3  12    0.00    0.90
  -3   3 -12   -0.72    0.72
   3  -3 -12    2.37    0.87
  -3   3 -12   -0.12    0.74
  -3  -3 -12    1.37    0.87
  -3  -3 -12    0.37    1.24
   3   3 -12    1.34    0.36
  -3   3  12    1.69    1.30
   3  -3  12    0.64    0.77
  -3  -3  12    1.01    0.38
  -3  -3  13   44.22    2.13
   3   3  13   44.34    3.34
   3  -3 -13   52.97    3.37
  -3   3 -13   48.41    2.76
  -3   3 -13   49.32    2.72
  -3  -3 -13   44.83    3.71
   3   3 -13   50.23    2.07
  -3   3  13   53.09    3.50
   3  -3  13   44.16    2.84
   3   3  14   -0.51    1.42
   3  -3 -14    2.37    1.12
  -3  -3 -14    1.36    0.99
  -3   3 -14    1.56    0.60
  -3   3 -14    2.21    0.74
  -3  -3 -14    4.31    1.60
   3   3 -14    2.84    0.49
   3   3 -14    2.92    0.49
  -3   3  14    3.74    1.29
   3  -3  14    0.65    0.91
   3   3  15   32.63    3.61
   3  -3 -15   43.52    3.61
  -3   3 -15   40.66    2.51
  -3   3 -15   40.78    3.32
  -3  -3 -15   48.67    3.46
  -3  -3 -15   43.24    3.81
   3   3 -15   48.23    1.96
   3   3 -15   40.81    1.95
  -3   3  15   39.12    3.21
   3  -3  15   39.12    2.72
   3   3  16   32.82    3.49
   3  -3 -16   33.90    3.48
  -3  -3 -16   40.00    3.20
  -3   3 -16   38.48    2.87
  -3   3 -16   40.73    3.07
  -3  -3 -16   32.35    3.68
   3   3 -16   40.33    1.81
   3   3 -16   42.26    1.95
  -3   3  16   33.29    2.94
   3  -3  16   34.64    2.86
   3   3  17    2.20    2.07
   3  -3 -17    3.10    1.36
  -3  -3 -17    1.96    1.35
  -3   3 -17    1.91    1.19
  -3   3 -17    1.84    0.98
  -3  -3 -17    5.14    1.96
   3   3 -17    2.03    0.48
   3   3 -17    1.82    0.49
  -3   3  17    2.53    1.39
   3  -3  17    2.21    1.30
  -3  -3 -18   35.79    3.42
   3   3  18   22.19    2.99
   3  -3 -18   24.77    3.47
  -3   3 -18   27.96    2.39
  -3   3 -18   29.28    2.82
  -3  -3 -18   29.43    3.30
  -3   3  18   18.12    2.39
   3   3 -18   32.45    1.46
   3  -3  18   22.90    2.73
   3   3 -18   31.05    1.31
   3  -3 -19   -0.37    1.61
  -3   3 -19   -1.20    1.20
  -3  -3 -19    5.49    2.32
  -3   3 -19    1.47    1.10
  -3   3  19   -2.90    1.64
  -3  -3 -19    0.37    1.34
  -3   3  19    0.50    1.12
   3  -3  19    0.26    0.91
   3   3  20    5.08    2.09
  -3  -3 -20   13.58    2.06
  -3   3  20    6.57    1.98
  -3   3 -20   10.06    1.68
  -3   3  20    7.09    3.16
   3  -3  20    5.22    1.57
   3   3  21   11.11    3.14
  -3   3 -21   21.37    2.04
  -3  -3 -21   20.78    3.14
  -3   3  21   13.79    2.59
  -3   3  21   15.50    3.43
   3  -3  21   15.16    2.48
   3   3  22    1.97    2.10
  -3   3  22   -2.04    2.17
  -3   3  22   -0.24    1.22
  -3  -3 -22    0.00    2.29
   3  -3  22   -0.13    1.57
   3   3  23   -2.63    2.36
  -3  -3  23    0.26    1.81
  -3  -3 -23    3.48    2.52
  -3   3  23    5.89    3.59
  -3  -3  24    3.37    3.50
   3   3  24    6.32    2.89
  -3   3  24    8.87    3.60
  -3  -4   0    0.88    0.63
   3  -4   0    0.12    0.50
  -3  -4   0    0.13    0.38
  -3   4   0    0.50    0.62
  -3  -4   1   32.82    1.89
   3  -4  -1   34.33    2.00
  -3   4  -1   36.19    1.98
  -3  -4  -1   32.74    2.15
  -3  -4  -1   35.87    2.15
  -3  -4  -1   33.17    2.00
  -3   4   1   34.00    1.88
   3  -4   1   34.24    1.99
  -3  -4   2    0.00    0.25
  -3  -4   2    0.38    0.38
  -3  -4  -2    0.63    0.76
   3  -4  -2   -0.13    0.63
  -3   4  -2   -0.12    0.37
  -3  -4  -2   -0.12    0.50
  -3  -4  -2   -1.14    0.63
  -3   4   2   -0.25    0.51
   3  -4   2    0.00    0.37
   3   4   3    9.75    1.01
  -3  -4   3   11.20    1.00
   3  -4  -3    8.26    1.00
  -3   4  -3    9.45    0.98
  -3  -4  -3   11.01    1.14
  -3  -4  -3    9.60    1.01
   3  -4   3    8.72    1.00
  -3  -4  -3    9.11    1.25
  -3   4   3    9.41    1.14
   3   4  -3   11.26    0.88
   3   4   4    5.95    1.01
  -3   4  -4    5.13    0.86
  -3  -4  -4    5.06    0.89
  -3  -4   4    4.59    0.62
   3  -4  -4    5.39    1.13
   3   4  -4    5.73    0.62
  -3  -4  -4    5.37    1.12
  -3  -4  -4    7.07    0.88
  -3   4   4    4.73    0.90
   3  -4   4    5.36    0.75
   3   4   5    2.53    1.01
   3   4   5    3.43    1.02
  -3  -4   5    2.24    0.50
   3  -4  -5    4.64    0.88
  -3   4  -5    3.90    0.73
  -3   4  -5    4.67    0.37
  -3  -4  -5    2.02    0.76
  -3  -4  -5    4.86    1.00
   3   4  -5    4.47    0.50
  -3   4   5    3.35    0.90
   3  -4   5    3.73    0.75
   3   4   6    0.13    0.63
  -3  -4   6    0.25    0.38
   3   4   6    1.02    0.89
  -3   4  -6    0.00    0.61
   3  -4  -6   -0.63    0.75
  -3  -4  -6   -0.37    0.99
  -3  -4  -6   -0.25    0.63
   3   4  -6    0.49    0.37
   3  -4   6    0.00    0.62
  -3   4   6   -0.13    0.52
   3   4   7   10.74    1.26
   3   4   7   13.64    1.53
  -3  -4   7   11.42    0.76
   3  -4  -7   12.28    1.50
  -3   4  -7   10.65    0.97
  -3  -4  -7   10.30    1.26
  -3  -4  -7   12.24    1.61
   3   4  -7   13.54    0.74
  -3   4   7   11.16    1.30
   3  -4   7   10.87    1.11
   3   4   8    0.76    1.01
   3   4   8    2.55    0.89
  -3  -4   8    0.65    0.26
   3  -4  -8   -0.25    0.63
  -3   4  -8    0.60    0.48
  -3  -4  -8   -0.38    1.00
   3  -4   8    0.25    0.25
  -3  -4  -8   -0.12    0.74
   3   4  -8    0.49    0.25
  -3   4   8    0.39    1.04
   3  -4   8    0.25    0.62
   3   4   9   90.04    4.60
   3   4   9   87.90    4.79
   3  -4  -9   94.75    4.64
  -3  -4   9   98.40    3.48
  -3  -4  -9  102.88    4.92
  -3   4  -9   94.59    4.10
  -3  -4  -9   94.59    4.88
  -3  -4  -9   97.54    4.66
   3   4  -9  101.22    3.44
  -3   4   9   90.17    4.83
   3  -4   9  101.80    4.32
   3  -4   9   96.59    4.22
   3   4  10    7.54    1.66
   3  -4 -10    6.50    1.50
  -3  -4 -10    8.30    1.38
  -3  -4 -10    4.87    1.10
  -3   4 -10    6.85    0.96
   3  -4  10    5.67    0.86
  -3  -4 -10    6.48    1.37
  -3   4  10    3.65    1.04
   3  -4  10    5.00    0.77
   3   4  11   29.95    2.69
  -3   4 -11   36.09    2.04
   3  -4 -11   34.99    2.75
  -3   4 -11   35.77    2.10
  -3   4  11   31.13    2.48
  -3  -4 -11   38.88    2.86
   3  -4  11   33.92    2.06
   3  -4  11   36.14    2.22
  -3  -4 -11   33.98    2.89
   3   4  12    1.41    1.54
   3  -4 -12    1.62    1.25
  -3   4 -12    1.92    0.84
  -3   4 -12    1.36    0.74
  -3  -4 -12    0.13    1.38
  -3  -4 -12    1.24    1.11
  -3   4  12    1.69    1.30
   3  -4  12    1.16    0.52
  -3  -4 -13   55.68    3.95
   3   4  13   55.19    3.72
   3  -4 -13   56.74    3.87
  -3   4 -13   58.02    2.76
  -3   4 -13   60.22    3.33
  -3  -4 -13   54.51    3.74
  -3   4  13   52.37    3.50
   3  -4  13   56.37    3.36
   3  -4 -14   -0.50    1.37
   3   4  14    0.26    1.03
  -3   4 -14    2.39    0.84
  -3  -4 -14    1.97    1.35
  -3   4 -14    3.07    0.98
  -3  -4 -14    2.74    1.24
  -3   4  14    1.16    0.90
   3  -4  14    1.03    0.90
   3   4  15   18.80    2.58
   3  -4 -15   19.90    2.36
  -3   4 -15   20.08    1.56
  -3   4 -15   19.77    1.97
  -3  -4 -15   20.20    2.23
  -3  -4 -15   19.77    2.58
  -3   4  15   14.40    1.93
   3  -4  15   16.43    1.94
  -3   4 -16    8.34    1.35
   3   4  16   11.22    2.45
   3  -4 -16    6.96    1.86
  -3   4 -16   11.83    1.43
  -3  -4 -16   11.73    2.47
  -3  -4 -16    8.08    2.21
  -3   4  16    9.08    1.66
   3  -4  16    9.98    1.68
   3   4  17   25.73    2.97
   3  -4 -17   24.07    3.10
  -3   4 -17   30.86    2.28
  -3   4 -17   27.83    2.58
  -3  -4 -17   29.64    3.08
  -3  -4 -17   27.26    3.06
  -3   4  17   22.49    2.54
   3  -4  17   25.30    2.34
  -3   4 -18    6.11    1.20
   3  -4 -18    6.44    2.23
   3   4  18    3.37    1.68
  -3  -4 -18    5.61    1.95
  -3   4 -18    7.84    1.35
   3  -4  18    6.24    1.82
  -3  -4 -18    7.59    2.45
  -3   4  18    6.40    2.63
  -3   4  18    5.68    1.51
   3   4  19   72.85    6.76
  -3   4 -19   77.06    5.41
  -3  -4 -19   75.51    5.38
  -3   4  19   66.12    6.30
   3  -4 -19   72.36    5.20
  -3   4 -19   85.21    4.54
   3  -4  19   76.61    4.56
  -3   4  19   68.41    5.77
   3  -4  20   -1.30    1.56
  -3   4  20    1.24    1.37
   3   4  20   -0.78    2.47
  -3   4 -20    0.24    1.08
  -3  -4 -20    0.12    1.21
   3  -4  21   68.14    4.95
  -3  -4 -21   69.10    5.94
   3   4  21   46.98    5.22
  -3   4  21   58.49    5.56
  -3  -4  22   -1.29    2.57
   3   4  22    0.78    2.09
  -3   4  22    1.71    2.33
  -3  -4 -22    0.36    2.29
  -3   4  22   -0.76    2.17
   3   4  23    8.39    3.28
  -3  -4 -23   18.99    3.61
  -3  -4  23    5.68    3.23
  -3   4  23    9.72    4.35
   3   4  24    0.79    2.76
  -3  -4 -24   -5.15    2.88
  -3   4  24    3.59    2.82
  -3  -5   0   61.96    3.16
   3  -5   0   61.10    2.76
  -3  -5   0   61.43    2.92
  -3  -5   0   56.27    3.00
  -3   5   0   64.38    3.01
   3   5   1   95.22    4.18
  -3  -5   1   98.30    4.29
  -3  -5   1   96.11    4.06
   3  -5  -1   97.43    4.14
  -3   5  -1   97.92    4.49
  -3  -5  -1   95.87    4.31
  -3  -5  -1   97.28    4.25
  -3   5   1   87.05    3.91
   3  -5   1   93.53    4.13
   3   5   2    0.13    0.51
  -3  -5   2    0.38    0.38
  -3  -5   2   -0.38    0.51
   3  -5  -2   -0.25    0.63
  -3   5  -2   -0.37    0.62
  -3  -5  -2    0.38    0.51
  -3  -5  -2   -1.00    0.75
  -3   5   2    0.76    0.63
   3  -5   2    0.00    0.50
  -3  -5   3  115.77    4.89
   3   5   3  114.07    5.08
   3   5   3  114.31    5.20
  -3  -5   3  119.79    4.56
   3  -5  -3  118.06    4.91
  -3   5  -3  117.24    4.94
  -3  -5  -3  118.00    5.32
  -3  -5  -3  123.64    5.00
  -3   5   3  108.95    5.48
   3  -5   3  110.69    4.75
   3   5   4    1.01    0.63
   3   5   4    1.52    0.76
  -3  -5   4    1.62    0.50
  -3  -5   4    2.53    0.63
   3  -5  -4    2.51    0.88
  -3   5  -4    1.23    0.74
  -3  -5  -4    2.02    0.76
  -3  -5  -4    1.25    0.75
  -3   5   4    2.43    0.90
   3  -5   4    1.87    0.75
   3   5   5   17.87    1.65
   3   5   5   15.87    1.78
  -3  -5   5   16.12    0.99
  -3  -5   5   17.07    1.14
   3  -5  -5   17.96    1.63
  -3   5  -5   17.51    1.23
  -3  -5  -5   16.77    1.89
  -3  -5  -5   14.70    1.50
  -3   5   5   15.83    1.42
   3  -5   5   16.50    1.25
   3   5   6   20.90    2.03
   3   5   6   17.29    1.91
  -3  -5   6   18.32    1.12
  -3  -5   6   20.62    1.14
   3  -5  -6   24.35    2.01
  -3   5  -6   21.85    1.47
  -3  -5  -6   14.85    1.64
  -3   5   6   21.20    2.07
   3  -5   6   18.71    1.50
   3   5   7   -0.63    0.76
   3   5   7   -0.64    1.15
  -3  -5   7    0.13    0.25
  -3  -5   7    0.13    0.25
   3  -5  -7   -1.00    1.00
  -3   5  -7    0.85    0.61
  -3  -5  -7    0.50    0.75
  -3   5   7    1.04    0.91
   3  -5   7   -0.25    0.37
   3   5   8    2.65    1.39
   3   5   8    2.42    1.27
  -3  -5   8    2.45    0.26
  -3  -5   8    2.93    0.26
   3  -5  -8    1.38    1.13
  -3   5  -8    2.31    0.73
  -3  -5  -8    2.88    1.13
  -3  -5  -8    2.83    1.11
  -3   5   8    2.99    1.04
   3  -5   8    0.74    0.62
   3   5   9    1.01    0.88
   3   5   9    0.00    0.77
   3  -5  -9    1.63    0.88
  -3   5  -9    1.82    0.61
  -3  -5  -9    2.25    1.25
  -3  -5  -9    1.59    1.47
  -3   5   9    0.91    0.91
   3  -5   9    0.86    0.49
   3   5  10   89.84    4.67
   3   5  10   86.44    4.86
   3  -5 -10   91.30    4.88
  -3   5 -10   89.74    3.87
  -3  -5 -10   84.67    4.98
  -3  -5 -10   89.42    5.13
  -3   5  10   86.24    4.82
   3  -5  10   87.88    3.70
   3  -5  10   85.01    3.70
   3   5  11   -0.75    0.88
   3   5  11    0.38    1.41
   3  -5 -11    0.00    0.87
  -3   5 -11   -0.12    0.60
  -3  -5 -11   -0.99    0.87
  -3   5  11   -0.65    1.17
   3  -5  11    0.25    0.74
   3  -5  11    0.13    0.38
   3   5  12   24.34    2.38
   3   5  12   28.03    2.69
   3  -5 -12   30.33    2.87
  -3   5 -12   29.14    1.93
  -3   5 -12   29.28    1.97
  -3  -5 -12   26.84    2.76
  -3  -5 -12   25.62    2.60
  -3   5  12   22.10    2.60
   3  -5  12   28.50    1.80
   3   5  13   23.84    2.69
   3  -5 -13   20.20    2.62
  -3   5 -13   27.91    1.81
  -3   5 -13   26.56    1.72
  -3  -5 -13   24.77    2.50
  -3  -5 -13   26.53    2.96
  -3   5  13   21.01    2.34
   3  -5  13   27.15    1.67
   3   5  14   26.31    3.21
   3  -5 -14   22.79    2.62
  -3   5 -14   31.02    2.17
  -3   5 -14   30.84    1.97
  -3  -5 -14   23.32    2.50
  -3  -5 -14   31.87    3.45
  -3   5  14   24.43    2.72
   3  -5  14   28.87    1.93
   3   5  15    1.54    1.93
   3  -5 -15   -0.25    1.12
  -3   5 -15   -0.24    0.84
  -3   5 -15   -0.61    0.61
  -3  -5 -15    0.37    1.74
  -3  -5 -15    1.72    1.47
  -3   5  15    0.26    1.16
   3  -5  15    0.13    0.52
   3   5  16   14.94    2.45
   3  -5 -16   24.72    3.11
  -3   5 -16   25.76    1.81
  -3   5 -16   20.36    1.96
  -3  -5 -16   20.31    2.60
  -3  -5 -16   19.83    2.82
  -3   5  16   16.91    2.18
   3  -5  16   17.06    2.07
   3   5  17    4.90    1.94
   3  -5 -17    7.94    2.23
  -3   5 -17    5.66    0.96
  -3   5 -17    5.64    1.35
  -3  -5 -17    5.30    2.10
  -3  -5 -17    6.23    2.08
  -3   5  17    6.11    1.66
   3  -5  17    6.34    1.42
   3   5  18   47.47    5.05
   3  -5 -18   57.47    5.70
  -3   5 -18   54.35    3.38
  -3   5 -18   56.91    3.44
  -3  -5 -18   56.63    4.67
  -3  -5 -18   55.48    5.25
  -3   5  18   47.05    4.56
  -3   5  18   45.65    4.77
   3  -5  18   49.75    4.02
   3   5  19   17.24    3.24
   3  -5 -19   19.42    3.34
  -3   5 -19   20.83    1.94
  -3   5 -19   21.23    1.84
  -3  -5 -19   24.09    3.18
  -3  -5 -19   21.67    3.17
  -3   5  19   20.09    3.14
  -3   5  19   14.85    3.52
   3  -5  19   19.45    2.46
   3   5  20   38.46    4.55
  -3   5 -20   45.82    2.92
  -3  -5 -20   41.89    4.27
  -3   5  20   33.40    3.74
  -3   5  20   41.18    5.18
   3  -5  20   39.44    3.37
   3   5  21   -1.43    2.74
  -3  -5 -21    0.85    1.94
  -3   5  21    1.11    2.10
  -3   5  21   -0.51    3.04
   3   5  22   19.46    4.31
  -3  -5  22   17.24    3.22
  -3  -5 -22   21.97    3.26
  -3   5  22   19.62    3.56
  -3   5  22   14.76    3.69
   3   5  23    0.52    2.23
  -3  -5  23   -2.33    2.46
  -3  -5 -23    3.01    2.40
  -3   5  23    4.47    3.96
   3   5  24   -4.20    3.15
  -3   5  24   -1.03    3.08
   3   6   0   -0.25    0.51
  -3  -6   0   -0.25    0.51
  -3  -6   0    0.25    0.87
   3  -6   0    0.75    0.88
  -3   6   0    0.50    0.63
   3   6   1   94.05    4.31
  -3  -6   1  100.52    4.19
   3  -6  -1   94.97    4.28
  -3   6  -1   96.85    4.13
  -3  -6  -1   97.00    4.44
  -3  -6  -1   99.33    4.75
   3   6  -1   96.08    4.43
  -3   6   1   99.05    4.43
   3  -6   1   99.69    4.28
   3   6   2   12.68    1.65
   3   6   2   13.78    1.26
  -3  -6   2   13.75    1.26
  -3  -6   2   13.95    1.27
   3  -6  -2   13.97    1.38
  -3   6  -2   14.20    1.50
  -3  -6  -2   15.56    1.52
  -3  -6  -2   13.24    1.50
  -3   6   2   13.71    1.65
   3  -6   2   12.54    1.25
   3   6   3  142.76    6.61
   3   6   3  143.72    6.34
  -3  -6   3  148.27    6.04
  -3  -6   3  147.60    5.84
   3  -6  -3  148.57    5.92
  -3   6  -3  146.40    5.96
  -3  -6  -3  148.13    5.95
  -3  -6  -3  151.53    6.63
  -3   6   3  146.72    6.77
   3  -6   3  153.91    5.90
   3   6   4  366.26   14.87
   3   6   4  371.26   15.23
  -3  -6   4  381.43   13.65
  -3  -6   4  385.34   14.61
   3  -6  -4  370.92   14.11
  -3   6  -4  376.53   13.49
  -3   6  -4  379.45   12.42
  -3  -6  -4  381.39   14.92
  -3  -6  -4  394.45   14.76
  -3   6   4  372.57   14.38
   3  -6   4  392.56   13.44
   3   6   5    4.31    1.02
   3   6   5    3.04    1.27
  -3  -6   5    4.23    0.62
  -3  -6   5    3.93    0.63
   3  -6  -5    2.14    1.26
  -3   6  -5    4.07    0.74
  -3  -6  -5    1.89    1.26
  -3  -6  -5    2.62    0.87
  -3   6   5    6.69    1.42
   3  -6   5    4.14    0.63
   3   6   6   26.89    2.41
   3   6   6   36.57    2.92
  -3  -6   6   34.33    1.74
  -3  -6   6   33.68    1.65
   3  -6  -6   33.51    2.39
  -3  -6  -6   39.73    2.77
  -3  -6  -6   31.43    2.36
  -3   6   6   37.33    2.71
   3  -6   6   34.08    2.01
   3   6   7  145.28    7.36
   3   6   7  141.85    7.25
  -3  -6   7  149.68    5.51
  -3  -6   7  151.82    5.63
   3  -6  -7  152.73    6.53
  -3   6  -7  149.60    5.77
  -3  -6  -7  146.14    6.78
  -3  -6  -7  147.87    7.06
  -3   6   7  147.18    6.62
   3  -6   7  143.47    5.76
   3   6   8  195.42    8.75
   3   6   8  175.72    8.41
  -3  -6   8  196.21    6.48
  -3  -6   8  192.82    6.60
   3  -6  -8  185.13    8.40
  -3   6  -8  197.67    7.59
  -3  -6  -8  198.44    8.52
  -3  -6  -8  184.46    8.64
  -3   6   8  187.65    9.10
   3  -6   8  184.31    7.10
   3   6   9  126.12    6.33
   3   6   9  127.24    6.63
   3  -6  -9  126.88    6.26
  -3   6  -9  139.45    5.50
  -3  -6  -9  137.14    6.62
  -3  -6  -9  145.49    6.15
  -3   6   9  126.68    6.64
   3  -6   9  132.33    5.20
   3   6  10  217.24    9.36
   3   6  10  211.77    9.45
   3  -6 -10  214.36    9.64
  -3   6 -10  228.73    8.42
  -3  -6 -10  239.53   11.09
  -3  -6 -10  234.14   10.29
  -3   6  10  223.87   10.17
   3  -6  10  222.64    8.14
   3   6  11    4.66    1.26
   3   6  11    1.91    1.28
   3  -6 -11    1.25    1.00
  -3   6 -11    4.62    0.85
  -3  -6 -11    4.84    1.74
  -3   6  11    2.21    1.17
   3  -6  11    2.46    0.74
   3  -6  11    3.31    0.51
   3   6  12  200.12    9.07
   3   6  12  205.48    9.47
   3  -6 -12  211.89    9.25
  -3   6 -12  227.73    8.40
  -3  -6 -12  208.44   10.90
  -3   6  12  206.95   10.41
   3  -6  12  220.54    9.10
   3  -6  12  221.09    8.32
   3   6  13    9.79    1.76
   3   6  13    9.98    2.43
   3  -6 -13   11.71    2.12
  -3   6 -13   13.00    1.21
  -3   6 -13   14.12    1.35
  -3  -6 -13   15.66    2.34
  -3   6  13   12.45    2.21
   3  -6  13   11.52    1.15
   3   6  14   67.55    4.76
   3   6  14   66.89    4.74
   3  -6 -14   73.79    5.98
  -3   6 -14   73.24    3.65
  -3   6 -14   80.26    3.69
  -3  -6 -14   69.30    4.63
  -3  -6 -14   65.19    5.41
  -3   6  14   71.79    4.53
   3  -6  14   66.99    3.98
   3   6  15   16.17    2.57
   3  -6 -15   23.49    2.74
  -3   6 -15   25.40    1.58
  -3   6 -15   25.63    1.96
  -3  -6 -15   24.43    3.12
  -3  -6 -15   20.61    3.07
  -3   6  15   16.36    2.19
  -3   6  15   19.14    2.86
   3  -6  15   21.99    1.93
   3   6  16    9.13    2.70
   3  -6 -16   13.90    2.61
  -3   6 -16   14.24    1.46
  -3   6 -16   14.84    1.47
  -3  -6 -16   15.03    2.36
  -3  -6 -16   11.99    2.45
  -3   6  16   13.72    2.57
  -3   6  16   13.83    2.62
   3  -6  16   10.81    1.42
   3   6  17   97.78    7.60
   3  -6 -17  106.23    7.82
  -3   6 -17  103.35    4.64
  -3   6 -17   98.37    5.16
  -3  -6 -17   95.38    6.07
  -3  -6 -17   94.01    7.33
  -3   6  17   94.23    6.64
  -3   6  17   92.49    6.88
   3  -6  17   95.51    5.93
   3   6  18   22.59    3.36
   3  -6 -18   25.62    3.71
  -3   6 -18   33.35    2.08
  -3   6 -18   33.64    2.09
  -3  -6 -18   24.64    2.96
  -3  -6 -18   30.34    3.90
  -3   6  18   28.38    3.42
   3  -6  18   27.99    2.71
   3   6  19   22.00    4.01
  -3   6 -19   37.84    2.21
  -3  -6 -19   32.62    4.05
  -3   6  19   29.44    4.15
   3  -6  19   22.20    2.71
   3   6  20    3.89    2.33
  -3  -6 -20    5.74    2.32
  -3   6  20    1.37    2.12
  -3   6  20    2.65    3.03
   3  -6  20    4.26    1.42
   3   6  21   13.65    3.38
  -3   6  21    5.94    2.35
  -3   6  21    9.75    3.04
   3   6  22    0.65    2.61
  -3  -6 -22   -1.09    2.66
  -3   6  22    1.11    1.84
  -3   6  22    0.38    2.41
   3   6  23   30.97    5.23
  -3  -6 -23   37.42    4.94
  -3   6  23   19.84    3.90
  -3   6  23   24.23    5.23
   3   7   0   15.84    1.39
  -3  -7   0   13.29    1.52
  -3  -7   0   18.59    1.62
   3  -7   0   16.26    1.64
  -3   7   0   18.03    1.51
   3   7   1    0.89    0.76
  -3  -7   1    0.25    0.76
  -3  -7   1   -0.37    0.75
   3  -7  -1    0.50    0.63
  -3   7  -1    1.13    0.63
  -3  -7  -1    0.63    0.89
   3   7  -1    0.38    0.51
  -3   7   1    1.77    1.01
   3  -7   1    0.50    0.63
   3   7   2   45.45    3.05
   3   7   2   47.63    3.03
  -3  -7   2   43.71    2.41
   3  -7  -2   52.02    2.90
  -3   7  -2   45.40    2.63
  -3   7  -2   51.30    2.20
  -3  -7  -2   47.01    2.91
  -3  -7  -2   46.23    2.38
   3   7  -2   49.76    2.78
  -3   7   2   44.62    2.80
   3  -7   2   42.29    2.64
   3   7   3   80.41    4.32
   3   7   3   75.72    4.18
  -3  -7   3   77.08    3.78
  -3  -7   3   77.45    3.81
   3  -7  -3   73.13    3.78
  -3   7  -3   83.13    3.62
  -3   7  -3   84.29    3.19
  -3  -7  -3   77.75    3.79
  -3  -7  -3   77.71    4.00
  -3   7   3   81.95    4.47
   3  -7   3   77.21    4.03
   3   7   4  337.85   13.74
   3   7   4  336.85   13.69
  -3  -7   4  341.81   12.82
  -3  -7   4  338.45   12.20
   3  -7  -4  354.97   13.23
  -3   7  -4  339.41   12.93
  -3   7  -4  337.45   11.38
  -3  -7  -4  346.08   13.38
  -3  -7  -4  345.35   13.38
  -3   7   4  343.05   13.35
   3  -7   4  336.10   12.22
   3   7   5   21.73    1.91
   3   7   5   22.04    2.15
  -3  -7   5   24.45    1.50
  -3  -7   5   23.63    1.40
   3  -7  -5   27.38    2.51
  -3   7  -5   27.75    1.74
  -3  -7  -5   22.02    1.89
  -3  -7  -5   21.92    2.37
  -3   7   5   26.37    2.06
   3  -7   5   22.25    1.63
   3   7   6   46.88    3.30
   3   7   6   48.57    3.55
  -3  -7   6   46.27    2.23
  -3  -7   6   49.03    2.42
   3  -7  -6   48.30    3.26
  -3   7  -6   48.07    2.47
  -3  -7  -6   49.85    3.27
  -3  -7  -6   48.31    3.11
  -3   7   6   47.10    2.84
   3  -7   6   51.16    2.77
   3   7   7    4.83    1.27
   3   7   7    4.32    1.65
  -3  -7   7    4.34    0.62
  -3  -7   7    5.25    0.64
   3  -7  -7    3.88    1.50
  -3   7  -7    5.30    0.99
  -3  -7  -7    5.64    1.75
  -3  -7  -7    1.61    1.49
  -3   7   7    3.88    1.16
   3  -7   7    3.01    0.88
   3   7   8    9.77    1.90
   3   7   8   11.69    1.78
  -3  -7   8   15.57    0.88
  -3  -7   8   15.88    0.90
   3  -7  -8   17.39    1.88
  -3   7  -8   17.60    1.35
  -3  -7  -8   15.50    2.13
  -3  -7  -8   15.41    2.34
  -3   7   8   16.21    1.95
   3  -7   8   15.39    1.50
   3   7   9   18.51    2.03
   3   7   9   19.84    2.29
   3  -7  -9   20.00    2.13
  -3   7  -9   22.00    1.48
  -3  -7  -9   18.08    2.24
  -3  -7  -9   18.29    2.46
  -3   7   9   22.99    2.86
   3  -7   9   20.64    1.62
   3   7  10   28.35    2.66
   3   7  10   25.85    2.80
   3  -7 -10   24.10    2.87
  -3   7 -10   30.08    1.72
  -3  -7 -10   26.98    2.61
  -3  -7 -10   30.56    3.18
  -3   7  10   23.40    2.60
   3  -7  10   27.92    1.85
   3   7  11   68.37    4.43
   3   7  11   56.46    4.08
   3  -7 -11   63.98    4.37
  -3   7 -11   70.30    3.44
  -3  -7 -11   61.12    4.34
  -3   7  11   62.40    4.16
   3  -7  11   66.99    3.20
   3   7  12   31.15    3.15
   3   7  12   30.11    3.19
   3  -7 -12   31.02    3.12
  -3   7 -12   35.81    1.96
  -3  -7 -12   36.84    3.59
  -3   7  12   33.77    2.99
   3  -7  12   35.93    2.33
   3   7  13   13.59    2.14
   3   7  13   10.09    2.04
   3  -7 -13   12.19    1.99
  -3   7 -13   15.21    1.35
  -3   7 -13   13.36    1.23
  -3  -7 -13   12.33    2.22
  -3   7  13   11.80    2.46
   3   7  14    6.27    2.26
   3   7  14    7.80    1.79
   3  -7 -14    8.70    1.99
  -3   7 -14    8.71    0.98
  -3   7 -14    9.07    0.98
  -3  -7 -14    6.02    1.97
  -3   7  14   10.35    1.81
  -3   7  14    6.95    2.36
   3  -7  14    7.01    0.77
   3   7  15    0.13    2.00
   3   7  15    1.28    1.67
   3  -7 -15    0.37    2.11
  -3   7 -15    2.21    0.74
  -3   7 -15    1.72    0.74
  -3  -7 -15    1.23    1.47
  -3   7  15    2.96    1.93
  -3   7  15    0.75    1.49
   3  -7  15    0.64    0.51
   3   7  16    5.39    2.05
   3  -7 -16   11.03    2.23
  -3   7 -16   12.29    1.23
  -3   7 -16   11.65    1.23
  -3  -7 -16   10.96    2.37
  -3  -7 -16   11.13    2.81
  -3   7  16    5.90    1.92
  -3   7  16    8.73    2.49
   3  -7  16    8.45    1.02
   3   7  17   -0.64    2.44
   3  -7 -17   -0.87    1.73
  -3   7 -17    1.23    0.62
  -3   7 -17   -0.49    0.49
  -3  -7 -17    1.12    2.11
  -3  -7 -17   -1.10    2.56
  -3   7  17   -1.91    1.79
  -3   7  17   -0.50    1.88
   3  -7  17    0.00    0.90
   3   7  18    2.96    2.19
  -3   7 -18    3.20    0.62
  -3   7 -18    3.44    0.61
  -3   7  18   -1.40    1.40
  -3   7  18    3.38    2.13
   3  -7  18    1.92    0.90
   3   7  19    1.55    1.94
  -3  -7 -19    4.55    2.58
  -3   7  19    3.65    1.89
  -3   7  19    2.26    2.89
   3  -7  19    5.77    1.28
  -3  -7 -20   28.63    3.55
  -3   7  20   16.00    3.13
  -3   7  20   20.06    4.16
   3   7  21    0.78    3.11
  -3  -7 -21    0.73    1.95
  -3   7  21   -0.37    1.61
  -3   7  21    1.65    2.53
   3   7  22    0.91    2.60
  -3  -7 -22    1.33    2.91
  -3   7  22   -0.74    2.46
  -3   7  22   -1.65    3.81
   3   7  23    1.30    2.74
  -3   7  23   -2.07    2.56
  -3   7  23   -5.86    2.93
   3   8   0   -0.63    0.51
  -3  -8   0   -0.88    0.63
  -3  -8   0   -0.12    0.87
   3  -8   0    1.51    1.14
  -3   8   0    0.88    0.76
  -3   8   0    0.74    0.74
   3   8   1  286.43   11.57
  -3  -8   1  299.42   11.02
  -3  -8   1  298.82   11.14
   3  -8  -1  287.80   12.76
  -3   8  -1  293.42   11.84
  -3   8  -1  297.98   10.93
  -3  -8  -1  310.59   11.64
  -3  -8  -1  302.47   11.27
   3   8  -1  291.81   11.04
  -3   8   1  293.20   12.30
  -3   8   1  318.36   12.41
   3  -8   1  299.39   11.89
   3   8   2    3.30    1.02
   3   8   2    3.66    1.26
  -3  -8   2    2.15    0.89
  -3  -8   2    2.75    1.12
   3  -8  -2    4.41    1.13
  -3   8  -2    5.27    1.13
  -3   8  -2    3.31    0.61
  -3  -8  -2    1.77    1.01
  -3  -8  -2    2.75    1.00
   3   8  -2    4.68    0.89
  -3   8   2    4.20    1.40
   3  -8   2    4.80    1.14
   3   8   3  138.45    6.49
   3   8   3  142.60    6.96
  -3  -8   3  154.12    5.96
   3  -8  -3  155.53    6.43
  -3   8  -3  158.93    6.26
  -3   8  -3  151.75    5.54
  -3  -8  -3  143.50    7.31
  -3  -8  -3  150.69    6.63
   3   8  -3  149.57    6.19
  -3   8   3  146.77    6.64
   3  -8   3  156.76    5.94
   3   8   4  102.26    5.35
   3   8   4  107.19    5.44
  -3  -8   4  114.13    5.16
  -3  -8   4  106.89    4.83
   3  -8  -4  106.56    4.78
  -3   8  -4  104.88    4.74
  -3   8  -4  106.72    3.96
  -3  -8  -4  105.56    5.04
  -3  -8  -4  104.82    5.87
  -3   8   4  106.30    5.26
   3  -8   4  105.37    4.55
   3   8   5   37.78    2.93
   3   8   5   43.40    3.42
  -3  -8   5   41.17    2.38
  -3  -8   5   44.60    2.42
   3  -8  -5   45.30    2.89
  -3   8  -5   46.91    2.37
  -3  -8  -5   44.34    3.39
  -3  -8  -5   43.08    2.74
  -3   8   5   39.19    2.83
   3  -8   5   40.70    2.52
   3   8   6    5.34    1.40
   3   8   6    4.81    1.27
  -3  -8   6    6.72    0.87
  -3  -8   6    7.27    0.89
   3  -8  -6    5.89    1.50
  -3   8  -6    5.71    0.87
  -3  -8  -6    6.14    1.88
  -3  -8  -6    5.09    1.24
  -3   8   6    8.64    1.80
   3  -8   6    5.92    1.26
   3   8   7  181.08    9.17
  -3  -8   7  193.84    6.94
  -3  -8   7  200.61    7.58
   3  -8  -7  189.33    8.52
  -3   8  -7  192.88    7.32
  -3  -8  -7  196.67    8.77
  -3  -8  -7  191.78    9.17
  -3   8   7  196.81    9.06
   3  -8   7  186.41    7.57
   3   8   8    8.01    1.65
   3   8   8    5.96    1.65
  -3  -8   8    7.70    0.74
  -3  -8   8    8.51    0.77
   3  -8  -8   11.50    1.87
  -3   8  -8   11.64    1.11
  -3  -8  -8    7.61    1.62
  -3  -8  -8    8.38    1.73
  -3   8   8    7.38    1.42
   3  -8   8    9.05    1.26
   3   8   9   92.19    5.72
   3   8   9   96.41    5.47
   3  -8  -9   96.99    5.37
  -3   8  -9  104.37    4.46
  -3  -8  -9  105.96    6.23
  -3  -8  -9  112.10    5.66
  -3   8   9   98.83    5.71
   3  -8   9  106.05    4.64
   3   8  10   22.32    2.66
   3   8  10   22.76    2.80
   3  -8 -10   25.18    2.87
  -3   8 -10   25.08    1.73
  -3  -8 -10   26.95    2.86
  -3  -8 -10   22.50    2.81
  -3   8  10   22.85    2.60
   3  -8  10   23.22    1.62
   3   8  11   12.66    2.41
   3   8  11   11.33    1.91
   3  -8 -11   10.59    2.12
  -3   8 -11   10.25    1.11
  -3  -8 -11   11.52    1.98
  -3   8  11   10.52    1.95
  -3   8  11   13.46    2.10
   3  -8  11   12.20    1.23
   3   8  12   20.73    3.03
   3   8  12   24.59    3.19
   3  -8 -12   21.77    2.99
  -3   8 -12   24.82    1.85
  -3  -8 -12   21.12    2.84
  -3   8  12   21.15    2.73
  -3   8  12   20.29    2.60
   3  -8  12   24.40    1.72
   3   8  13    2.90    1.77
   3   8  13    2.55    1.53
   3  -8 -13    3.98    1.62
  -3   8 -13    2.22    0.74
  -3  -8 -13    1.23    2.09
  -3   8  13    1.81    1.43
  -3   8  13   -0.62    1.36
   3  -8  13    1.47    0.73
   3   8  14    7.67    2.01
   3   8  14    8.81    2.17
   3  -8 -14   12.91    2.73
  -3   8 -14   16.55    1.24
  -3   8 -14   14.32    1.22
  -3  -8 -14    8.60    2.33
  -3   8  14    8.53    1.94
  -3   8  14    9.56    2.48
   3   8  15    6.27    2.01
   3   8  15    1.79    1.54
   3  -8 -15    9.42    2.11
  -3   8 -15    8.65    0.87
  -3   8 -15    9.18    0.98
  -3  -8 -15    7.35    2.57
  -3   8  15    1.29    2.06
   3   8  16   24.48    3.37
   3   8  16   29.22    3.72
   3  -8 -16   27.12    3.47
  -3   8 -16   35.47    1.86
  -3   8 -16   31.38    1.84
  -3  -8 -16   31.89    4.03
  -3   8  16   29.64    3.34
   3   8  17    7.83    2.44
   3  -8 -17   12.24    3.22
  -3   8 -17   14.58    0.99
  -3   8 -17   12.90    0.86
  -3  -8 -17   13.93    2.74
  -3  -8 -17   10.36    3.41
  -3   8  17   13.41    2.68
  -3   8  17    7.25    2.38
   3   8  18    0.64    2.70
  -3  -8 -18    1.98    2.60
  -3   8  18   -3.05    1.52
  -3   8  18    0.25    2.01
   3   8  19    1.03    2.19
  -3  -8 -19    1.97    1.97
  -3   8  19    0.63    1.77
  -3   8  19    0.00    2.14
   3   8  20    6.07    3.36
  -3  -8 -20   -2.08    2.70
  -3   8  20    0.50    2.63
  -3   8  20   -4.16    2.14
   3   8  21    3.50    2.72
  -3  -8 -21   -1.22    2.07
  -3   8  21   -0.25    1.86
  -3   8  21    0.76    3.54
   3   8  22    0.65    2.73
  -3  -8 -22    1.70    2.43
  -3   8  22    0.25    3.08
  -3   8  22   -2.79    3.80
   3   8  23   -3.64    4.29
  -3  -8 -23   -2.65    2.17
  -3   8  23   -0.24    2.19
  -3   8  23    0.51    3.18
   3   9   0    5.20    1.14
  -3  -9   0    4.29    1.39
  -3  -9   0    7.38    1.25
   3  -9   0    3.28    1.01
  -3   9   0    5.43    1.26
  -3   9   0    8.71    1.23
   3   9   1    0.64    1.02
  -3  -9   1    0.25    0.76
  -3  -9   1   -0.37    0.62
   3  -9  -1    1.01    1.26
  -3   9  -1   -1.51    0.63
  -3   9  -1   -0.49    0.74
  -3  -9  -1    1.01    0.88
  -3  -9  -1    0.13    0.75
   3   9  -1   -0.51    0.89
  -3   9   1    0.38    1.14
  -3   9   1   -0.12    0.49
   3  -9   1    0.38    0.76
   3   9   2   48.06    3.31
   3   9   2   44.16    3.28
  -3  -9   2   41.19    2.53
  -3  -9   2   44.34    2.75
   3  -9  -2   40.17    2.77
  -3   9  -2   44.85    2.64
  -3   9  -2   43.68    2.21
  -3  -9  -2   45.95    3.02
  -3  -9  -2   40.52    3.13
   3   9  -2   46.05    2.66
  -3   9   2   44.50    3.05
  -3   9   2   48.67    2.83
   3  -9   2   46.01    2.91
   3   9   3   11.20    1.78
  -3  -9   3   13.41    1.27
   3  -9  -3   10.18    1.89
  -3   9  -3   10.03    1.50
  -3   9  -3   11.57    0.98
  -3  -9  -3   10.06    1.51
  -3  -9  -3   13.37    1.75
   3   9  -3   13.13    1.39
  -3   9   3   12.37    1.79
  -3   9   3   11.31    1.60
   3  -9   3   12.39    1.39
   3   9   4    5.35    1.65
   3   9   4    6.06    1.26
  -3  -9   4    7.35    1.01
  -3  -9   4    6.37    1.25
   3  -9  -4    6.90    1.51
  -3   9  -4    5.75    1.00
  -3   9  -4    6.56    0.62
  -3  -9  -4    4.90    1.26
  -3  -9  -4    3.62    1.25
   3   9  -4    5.79    1.01
  -3   9   4    5.76    1.66
  -3   9   4    6.89    1.48
   3  -9   4    7.58    1.39
   3   9   5   45.58    3.69
   3   9   5   42.84    3.29
  -3  -9   5   43.63    2.38
  -3  -9   5   44.08    2.67
   3  -9  -5   42.73    2.88
  -3   9  -5   44.55    2.87
  -3  -9  -5   45.51    3.51
  -3  -9  -5   51.90    3.49
  -3   9   5   47.23    3.47
  -3   9   5   46.91    3.08
   3  -9   5   51.53    2.91
   3   9   6    2.93    1.27
   3   9   6    3.67    1.26
  -3  -9   6    3.37    0.75
  -3  -9   6    3.70    0.77
   3  -9  -6    3.38    1.25
  -3   9  -6    4.61    1.12
  -3  -9  -6    2.00    1.13
  -3  -9  -6    2.11    1.24
  -3   9   6    4.50    1.67
  -3   9   6    1.85    1.11
   3  -9   6    5.56    1.14
   3   9   7   15.91    2.42
   3   9   7   20.64    2.28
  -3  -9   7   19.84    1.36
  -3  -9   7   19.99    1.54
   3  -9  -7   23.61    2.50
  -3   9  -7   20.16    1.87
  -3  -9  -7   20.36    2.50
  -3  -9  -7   21.65    2.72
  -3   9   7   15.09    2.32
  -3   9   7   23.67    2.22
   3  -9   7   23.61    1.89
   3   9   8    5.34    1.65
   3   9   8    6.34    1.77
  -3  -9   8    7.41    0.74
  -3  -9   8   10.68    0.90
   3  -9  -8   10.98    2.00
  -3   9  -8    9.07    1.24
  -3  -9  -8    7.10    1.62
  -3  -9  -8    7.39    1.60
  -3   9   8    6.72    2.07
  -3   9   8    9.50    1.60
   3  -9   8    8.83    1.39
   3   9   9   36.11    3.31
   3   9   9   45.16    3.55
  -3  -9   9   44.79    1.88
  -3  -9   9   43.92    1.80
   3  -9  -9   41.87    3.62
  -3   9  -9   45.95    2.86
  -3  -9  -9   36.93    3.86
  -3  -9  -9   41.75    3.69
  -3   9   9   47.00    3.63
  -3   9   9   45.31    3.71
   3  -9   9   39.33    2.64
   3   9  10   17.40    2.67
   3   9  10   22.60    2.92
   3  -9 -10   23.65    2.74
  -3   9 -10   25.19    1.74
  -3  -9 -10   26.05    3.10
  -3  -9 -10   21.53    2.94
  -3   9  10   18.66    2.33
  -3   9  10   18.78    2.47
   3  -9  10   20.48    1.62
   3   9  11  270.71   11.94
   3   9  11  259.84   11.96
   3  -9 -11  259.59   13.94
  -3   9 -11  279.96   10.56
  -3  -9 -11  275.90   14.24
  -3   9  11  253.71   13.37
  -3   9  11  274.41   12.02
   3  -9  11  264.46   10.55
   3   9  12    2.28    2.03
   3   9  12    0.64    2.04
   3  -9 -12   -1.86    1.74
  -3   9 -12    1.98    0.74
  -3  -9 -12    0.25    1.36
  -3   9  12   -0.13    1.17
  -3   9  12   -0.12    1.36
   3  -9  12    1.47    0.74
   3   9  13    3.66    2.27
   3   9  13    1.27    1.66
   3  -9 -13    0.74    1.61
  -3   9 -13    0.87    0.62
  -3  -9 -13   -2.34    1.35
  -3   9  13   -2.07    1.81
  -3   9  13    2.23    1.49
   3  -9  13    0.37    0.61
   3   9  14   30.12    3.28
   3   9  14   27.43    3.45
   3  -9 -14   33.33    3.84
  -3   9 -14   36.68    2.11
  -3  -9 -14   32.65    3.93
  -3   9  14   31.00    3.36
  -3   9  14   29.33    3.60
   3   9  15   -0.25    1.51
   3   9  15   -0.77    1.66
   3  -9 -15   -0.74    1.73
  -3   9 -15    0.62    0.50
  -3   9 -15    0.49    0.49
  -3  -9 -15   -0.61    1.71
  -3   9  15   -0.77    1.55
  -3   9  15    2.37    2.37
   3   9  16    0.00    2.38
   3   9  16   -0.64    1.66
  -3   9 -16    0.37    0.37
  -3   9 -16    0.12    0.37
  -3  -9 -16    2.32    2.08
  -3   9  16   -0.51    1.54
  -3   9  16   -3.74    2.50
   3   9  17   -0.12    1.75
   3   9  17   -0.13    1.79
  -3  -9 -17    2.00    1.75
  -3   9  17   -1.02    1.53
  -3   9  17    1.13    3.00
   3   9  18   26.71    4.37
  -3  -9 -18   32.65    3.98
  -3   9  18   17.01    3.68
  -3   9  18   27.95    4.89
   3   9  19    1.80    2.32
  -3  -9 -19    3.46    2.97
  -3   9  19    0.13    1.89
  -3   9  19    1.13    3.02
   3   9  20    1.16    2.45
  -3  -9 -20    4.18    2.58
  -3   9  20    4.01    2.25
  -3   9  20    8.19    3.65
   3   9  21    2.07    2.97
  -3  -9 -21    4.03    2.44
  -3   9  21    1.12    3.10
  -3   9  21    1.39    2.53
   3   9  22   -2.07    3.89
  -3   9  22    3.32    2.71
  -3   9  22    3.29    3.04
   3  10   0    0.63    0.76
  -3 -10   0    0.25    0.88
  -3 -10   0   -0.88    0.75
   3 -10   0   -0.25    1.26
  -3  10   0   -0.63    0.88
  -3  10   0   -0.49    0.74
   3  10   1  407.74   16.04
  -3 -10   1  411.00   15.78
  -3 -10   1  435.97   16.31
   3 -10  -1  440.12   15.79
  -3  10  -1  402.23   15.53
  -3  10  -1  435.30   16.24
  -3 -10  -1  414.45   15.50
  -3 -10  -1  407.30   16.93
   3  10  -1  414.62   16.38
  -3  10   1  417.41   25.23
  -3  10   1  425.70   16.27
   3 -10   1  423.25   15.71
   3  10   2   42.22    4.96
   3  10   2   23.07    2.02
  -3 -10   2   20.18    2.02
  -3 -10   2   20.39    2.00
   3 -10  -2   21.26    2.26
  -3  10  -2   23.89    2.14
  -3  10  -2   21.38    1.60
  -3 -10  -2   20.98    2.14
  -3 -10  -2   21.52    2.13
   3  10  -2   24.04    2.03
  -3  10   2   19.95    2.29
  -3  10   2   19.20    2.09
   3 -10   2   20.11    2.15
   3  10   3  183.39    8.28
   3  10   3  175.40    8.21
  -3 -10   3  185.60    8.10
  -3 -10   3  188.25    7.89
   3 -10  -3  172.11    7.29
  -3  10  -3  192.61    7.54
  -3  10  -3  183.67    7.28
  -3 -10  -3  184.45    8.79
  -3 -10  -3  187.90    8.13
   3  10  -3  174.15    7.46
  -3  10   3  187.85    8.29
  -3  10   3  184.92    7.78
   3 -10   3  185.16    7.86
   3  10   4    1.15    1.15
   3  10   4    0.63    1.51
  -3 -10   4    2.53    1.01
  -3 -10   4    1.62    1.00
   3 -10  -4   -0.13    1.00
  -3  10  -4    1.13    1.00
  -3  10  -4    1.11    0.49
  -3 -10  -4    1.75    1.13
  -3 -10  -4    1.50    1.12
   3  10  -4    0.38    0.88
  -3  10   4    1.79    1.41
  -3  10   4    1.23    0.99
   3 -10   4    0.63    1.14
   3  10   5  294.76   13.52
   3  10   5  304.01   12.27
  -3 -10   5  302.57   11.96
  -3 -10   5  321.53   12.93
   3 -10  -5  298.73   12.28
  -3  10  -5  308.08   12.39
  -3 -10  -5  296.45   12.41
  -3 -10  -5  292.33   14.08
   3  10  -5  308.28   10.82
  -3  10   5  310.27   12.71
  -3  10   5  292.40   13.10
   3 -10   5  316.61   12.94
   3  10   6    0.13    1.02
   3  10   6    0.38    1.14
  -3 -10   6    0.89    0.76
   3 -10  -6    1.25    1.25
  -3  10  -6   -0.50    1.00
  -3 -10  -6    1.00    1.25
  -3 -10  -6   -0.87    1.49
  -3  10   6    1.93    1.28
  -3  10   6   -0.74    0.99
   3 -10   6   -1.64    1.01
   3  10   7   50.32    3.82
   3  10   7   51.35    3.54
  -3 -10   7   52.94    2.61
  -3 -10   7   53.63    2.82
   3 -10  -7   56.24    4.12
  -3  10  -7   53.12    3.24
  -3 -10  -7   45.89    4.12
  -3 -10  -7   57.74    4.08
  -3  10   7   53.96    3.99
  -3  10   7   58.92    3.83
   3 -10   7   54.26    3.17
   3  10   8    2.04    1.27
   3  10   8    3.17    1.27
  -3 -10   8    1.36    0.49
  -3 -10   8    1.67    0.64
   3 -10  -8    0.12    1.25
  -3  10  -8    1.25    0.87
  -3 -10  -8    1.37    1.37
  -3 -10  -8   -2.46    1.72
  -3  10   8   -0.39    1.03
  -3  10   8    1.98    1.24
   3 -10   8    1.26    1.01
   3  10   9   37.93    3.31
   3  10   9   38.65    3.55
  -3 -10   9   44.63    2.10
  -3 -10   9   40.98    1.93
   3 -10  -9   40.92    3.61
  -3  10  -9   40.83    2.49
  -3 -10  -9   36.63    3.48
  -3 -10  -9   39.40    3.93
  -3  10   9   33.86    3.23
  -3  10   9   37.73    3.22
   3 -10   9   40.60    2.65
   3  10  10    1.91    1.40
   3  10  10    3.04    1.52
   3 -10 -10    2.61    2.11
  -3  10 -10    2.49    0.87
  -3 -10 -10    1.86    1.61
  -3  10  10    1.94    1.42
  -3  10  10    1.61    1.98
   3 -10  10    1.00    0.88
   3  10  11   15.62    2.67
   3  10  11   20.82    2.79
   3 -10 -11   17.12    2.73
  -3  10 -11   24.61    1.74
  -3 -10 -11   13.59    2.47
  -3  10  11   23.16    2.72
  -3  10  11   19.58    2.73
   3 -10  11   21.03    1.87
   3  10  12   20.42    2.92
   3  10  12   22.25    3.31
   3 -10 -12   15.37    3.22
  -3  10 -12   25.21    1.62
  -3 -10 -12   20.71    3.08
  -3  10  12   17.85    2.98
  -3  10  12   23.82    3.47
   3 -10  12   20.71    1.60
   3  10  13   -0.89    1.27
   3  10  13   -2.80    1.53
   3 -10 -13    1.24    1.61
  -3  10 -13    0.25    0.50
  -3 -10 -13   -1.23    1.60
  -3  10  13    1.29    1.68
  -3  10  13    0.75    1.61
   3 -10  13    1.22    0.73
   3  10  14    7.83    2.27
   3  10  14    5.73    2.17
   3 -10 -14    2.23    2.84
  -3  10 -14    8.92    0.87
  -3 -10 -14    6.25    1.96
  -3  10  14    9.68    2.19
  -3  10  14    6.72    2.24
   3 -10  14    7.32    0.98
   3  10  15   -2.01    1.64
   3  10  15   -0.64    1.66
   3 -10 -15    1.61    1.85
  -3  10 -15    0.25    0.49
  -3  10 -15   -0.61    0.49
  -3  10  15    0.00    1.42
  -3  10  15   -7.23    2.24
   3  10  16   10.16    3.01
   3  10  16   10.99    2.81
  -3  10  16    5.64    2.18
  -3  10  16    7.74    2.75
   3  10  17   16.49    3.25
   3  10  17   19.71    3.58
  -3  10  17   25.78    4.08
  -3  10  17   19.52    3.63
   3  10  18    1.37    2.11
   3  10  18   -0.13    1.92
  -3 -10 -18   -0.12    1.87
  -3  10  18    0.76    2.54
  -3  10  18    1.76    2.38
   3  10  19    4.50    3.47
  -3 -10 -19    6.07    3.47
  -3  10  19   -2.40    2.77
  -3  10  19    2.39    2.64
   3  10  20    6.18    2.96
  -3 -10 -20   -4.56    2.46
  -3  10  20    1.88    2.13
  -3  10  20   -2.39    2.52
   3  10  21    2.71    4.00
  -3 -10 -21    4.16    2.82
  -3  10  21    2.11    2.24
  -3  10  21   -2.40    2.90
   3  10  22    0.00    2.84
  -3 -10 -22    0.49    3.89
  -3  10  22    0.37    3.57
  -3  10  22    2.15    3.67
   3  11   0   75.65    4.45
  -3 -11   0   71.10    4.15
  -3 -11   0   77.56    4.01
   3 -11   0   75.40    4.29
  -3  11   0   76.94    4.80
  -3  11   0   70.59    3.69
   3  11   1    0.00    0.89
  -3 -11   1    1.01    1.01
  -3 -11   1    0.00    0.75
   3 -11  -1   -0.63    1.38
  -3  11  -1   -0.25    1.13
  -3  11  -1    0.74    0.86
  -3 -11  -1   -1.13    1.25
  -3 -11  -1   -0.50    0.88
   3  11  -1    0.25    1.14
  -3  11   1    0.00    0.89
   3 -11   1   -1.64    1.26
   3  11   2    4.20    1.53
   3  11   2    3.53    1.13
  -3 -11   2    2.77    1.26
  -3 -11   2    3.88    1.25
   3 -11  -2    7.28    1.51
  -3  11  -2    4.40    1.51
  -3  11  -2    4.92    0.98
  -3 -11  -2    5.26    1.38
  -3 -11  -2    3.50    1.25
   3  11  -2    4.94    1.39
  -3  11   2    5.21    1.65
  -3  11   2    4.56    1.36
   3 -11   2    6.83    1.77
   3  11   3   82.73    4.97
   3  11   3   89.59    5.05
  -3 -11   3   90.97    4.80
   3 -11  -3   88.10    5.14
  -3  11  -3   97.05    4.78
  -3  11  -3   89.39    3.83
  -3 -11  -3   84.89    5.14
  -3 -11  -3   86.93    5.25
   3  11  -3   92.84    4.93
  -3  11   3   86.18    4.59
  -3  11   3   91.41    4.94
   3 -11   3   90.67    4.82
   3  11   4    0.13    1.02
  -3 -11   4    0.13    1.01
  -3 -11   4    0.88    1.00
   3 -11  -4    2.13    1.38
  -3  11  -4    0.63    1.13
  -3  11  -4    1.73    0.50
  -3 -11  -4    4.00    1.50
  -3 -11  -4    1.12    1.62
   3  11  -4    0.13    1.01
  -3  11   4    1.79    1.66
   3 -11   4    0.51    1.14
   3  11   5   14.91    2.17
   3  11   5   14.51    2.02
  -3 -11   5   17.25    1.90
  -3 -11   5   18.14    1.75
   3 -11  -5   16.86    2.25
  -3  11  -5   15.39    1.75
  -3 -11  -5   18.23    2.25
  -3 -11  -5   16.04    2.24
   3  11  -5   19.60    1.76
  -3  11   5   20.85    2.30
  -3  11   5   15.57    2.10
   3 -11   5   14.32    1.77
   3  11   6    0.38    1.27
   3  11   6    1.26    1.26
  -3 -11   6    0.00    0.75
  -3 -11   6    0.64    0.89
  -3 -11   6    2.13    1.13
   3 -11  -6    1.87    1.50
  -3  11  -6    0.50    0.75
  -3 -11  -6   -0.37    1.12
  -3 -11  -6    0.25    1.74
  -3  11   6    0.00    1.15
  -3  11   6   -1.11    1.11
   3 -11   6    0.25    0.76
   3  11   7   37.34    3.06
   3  11   7   37.53    3.29
  -3 -11   7   41.58    2.24
  -3 -11   7   42.30    2.56
  -3 -11   7   39.54    2.76
   3 -11  -7   33.23    3.36
  -3  11  -7   42.07    2.87
  -3 -11  -7   39.71    3.49
  -3 -11  -7   38.55    3.58
  -3  11   7   40.10    3.60
  -3  11   7   38.12    3.22
   3 -11   7   33.69    2.79
   3  11   8    4.20    1.53
   3  11   8    5.44    1.77
  -3 -11   8    3.71    0.87
  -3 -11   8    3.72    0.77
   3 -11  -8    1.49    1.49
  -3  11  -8    5.11    1.12
  -3 -11  -8    4.10    1.62
  -3 -11  -8    2.96    2.22
  -3  11   8    2.32    2.06
  -3  11   8    1.49    1.24
   3 -11   8    4.94    1.39
   3  11   9   20.12    2.93
   3  11   9   20.13    2.66
  -3 -11   9   24.17    1.48
  -3 -11   9   23.40    1.66
   3 -11  -9   27.06    3.10
  -3  11  -9   24.92    1.99
  -3 -11  -9   21.94    3.10
  -3 -11  -9   22.21    2.95
  -3  11   9   22.83    2.71
  -3  11   9   19.21    2.73
   3 -11   9   21.36    2.02
   3  11  10    3.44    1.65
   3  11  10    7.35    2.15
  -3 -11  10    8.45    0.62
  -3 -11  10    8.75    0.76
   3 -11 -10    6.45    2.48
  -3  11 -10    9.34    1.37
  -3 -11 -10    6.43    2.10
  -3  11  10    6.71    2.07
  -3  11  10    1.86    1.49
   3 -11  10    4.03    1.13
   3  11  11    0.64    1.40
   3  11  11   -1.01    1.40
   3 -11 -11    1.73    2.11
  -3  11 -11   -0.50    0.75
  -3 -11 -11   -2.47    2.22
  -3  11  11    0.77    1.29
  -3  11  11   -1.99    1.49
   3 -11  11   -0.50    0.88
   3  11  12    2.41    1.78
   3  11  12    5.71    2.54
   3 -11 -12    6.19    2.23
  -3 -11 -12    8.00    2.71
  -3  11  12    0.77    1.55
  -3  11  12    4.97    1.86
   3 -11  12    2.11    0.99
   3  11  13    1.14    1.77
   3  11  13    0.64    1.78
   3 -11 -13    5.31    2.10
  -3  11 -13    3.35    0.87
  -3 -11 -13   -1.47    2.46
  -3  11  13    4.90    2.58
  -3  11  13    3.48    2.11
   3 -11  13    2.70    0.86
   3  11  14    1.77    1.77
   3  11  14    3.95    2.16
  -3  11 -14    5.19    0.87
  -3  11  14    4.64    2.45
  -3  11  14    0.75    1.74
   3 -11  14    5.24    0.98
   3  11  15   16.14    3.53
   3  11  15   19.24    3.44
  -3  11 -15   24.51    1.48
  -3  11 -15   21.71    1.46
  -3  11  15   21.97    3.47
  -3  11  15   23.57    3.87
   3  11  16   31.79    4.15
   3  11  16   39.18    4.72
  -3  11  16   33.04    4.23
  -3  11  16   34.23    4.75
   3  11  17    4.51    2.13
   3  11  17    0.26    2.30
  -3  11  17    1.28    2.55
  -3  11  17    3.13    2.25
   3  11  18    3.58    2.56
  -3  11  18    6.60    3.17
  -3  11  18    4.14    2.63
   3  11  19    3.98    3.59
  -3 -11 -19    7.32    2.85
  -3  11  19    7.06    3.53
  -3  11  19    4.65    3.77
   3  11  20    0.77    2.31
  -3 -11 -20   -1.36    3.33
  -3  11  20   -3.38    2.38
   3  11  21    2.70    3.22
  -3 -11 -21    4.05    2.94
  -3  11  21    5.84    2.98
  -3  11  21    2.90    4.92
   3  12   0    0.25    1.02
  -3 -12   0    0.88    1.00
  -3 -12   0   -0.38    0.88
   3 -12   0    1.13    1.64
  -3  12   0   -0.88    1.26
  -3  12   0    0.25    0.98
   3  12   1    0.64    1.27
  -3 -12   1    0.38    1.00
  -3 -12   1    1.38    1.38
   3 -12  -1    2.14    1.63
  -3  12  -1   -0.13    1.26
  -3  12  -1    1.72    0.98
  -3 -12  -1    2.00    1.50
  -3 -12  -1   -2.00    1.50
   3  12  -1    1.39    1.01
  -3  12   1    1.77    1.14
  -3  12   1   -0.74    0.99
   3 -12   1    0.50    1.01
   3  12   2    3.31    1.27
  -3 -12   2    3.14    1.38
  -3 -12   2    3.89    1.38
   3 -12  -2    5.64    1.63
  -3  12  -2    2.39    1.51
  -3  12  -2    4.68    0.99
  -3 -12  -2    0.75    1.13
  -3 -12  -2    2.38    1.25
   3  12  -2    4.81    1.14
  -3  12   2    1.52    1.27
  -3  12   2    3.82    1.11
   3 -12   2    5.06    1.52
   3  12   3   66.16    4.33
   3  12   3   71.15    4.16
  -3 -12   3   74.45    4.41
  -3 -12   3   65.49    4.27
   3 -12  -3   64.42    4.63
  -3  12  -3   70.68    4.52
  -3  12  -3   70.46    3.70
  -3 -12  -3   66.58    4.88
  -3 -12  -3   66.43    5.00
   3  12  -3   76.04    3.92
  -3  12   3   80.72    4.58
  -3  12   3   67.19    4.45
   3 -12   3   73.44    4.69
   3  12   4   53.73    4.08
   3  12   4   48.12    3.53
  -3 -12   4   48.75    3.54
  -3 -12   4   51.67    3.26
   3 -12  -4   52.55    4.12
  -3  12  -4   51.64    3.39
  -3  12  -4   52.50    2.60
  -3 -12  -4   51.28    3.87
  -3 -12  -4   53.57    4.24
   3  12  -4   54.44    3.41
  -3  12   4   54.15    3.57
  -3  12   4   49.21    4.08
   3 -12   4   45.88    3.68
   3  12   5   23.69    2.80
   3  12   5   22.31    2.65
  -3 -12   5   18.87    2.03
  -3 -12   5   21.31    2.01
   3 -12  -5   22.80    2.74
  -3  12  -5   26.54    2.50
  -3 -12  -5   24.67    3.12
  -3 -12  -5   23.23    2.98
   3  12  -5   28.27    2.26
  -3  12   5   24.14    2.68
  -3  12   5   22.28    2.60
   3 -12   5   24.86    2.54
   3  12   6   52.37    4.21
   3  12   6   49.32    4.42
  -3 -12   6   55.55    3.18
  -3 -12   6   58.77    3.76
   3 -12  -6   52.62    4.23
  -3  12  -6   48.01    3.38
  -3 -12  -6   57.11    4.86
  -3 -12  -6   54.38    4.46
   3  12  -6   59.96    3.38
  -3  12   6   54.65    4.23
  -3  12   6   55.37    4.71
   3 -12   6   52.89    3.94
   3  12   7    0.89    1.27
   3  12   7    0.00    1.89
  -3 -12   7    1.74    1.00
  -3 -12   7    0.77    0.89
  -3 -12   7    1.63    0.88
   3 -12  -7    1.61    1.49
  -3  12  -7    4.12    1.25
  -3 -12  -7    1.74    1.74
  -3 -12  -7    0.49    1.48
  -3  12   7    0.64    1.28
  -3  12   7    2.73    1.49
   3 -12   7    2.66    1.39
   3  12   8    7.52    2.42
   3  12   8    8.59    2.02
  -3 -12   8   10.29    1.24
  -3 -12   8   10.99    1.41
  -3 -12   8    8.64    1.38
   3 -12  -8    9.05    2.73
  -3  12  -8   14.72    1.75
  -3 -12  -8    7.69    2.60
  -3 -12  -8    7.51    2.34
  -3  12   8    7.19    1.80
  -3  12   8   11.29    2.36
   3 -12   8    7.98    1.39
   3  12   9    7.90    1.91
   3  12   9    6.70    2.02
  -3 -12   9   10.85    1.11
  -3 -12   9   12.77    1.15
  -3 -12   9    9.64    1.75
   3 -12  -9   10.90    2.60
  -3  12  -9   11.34    1.50
  -3 -12  -9   11.76    2.35
  -3 -12  -9   11.28    2.82
  -3  12   9    8.36    2.44
  -3  12   9    7.57    2.48
   3 -12   9   14.94    1.77
   3  12  10   18.71    2.80
   3  12  10   18.62    2.79
  -3 -12  10   20.48    1.23
  -3 -12  10   22.08    1.40
   3 -12 -10   14.60    2.72
  -3  12 -10   20.66    1.99
  -3 -12 -10   20.87    3.21
  -3  12  10   14.55    2.45
  -3  12  10   19.38    3.11
   3 -12  10   19.94    2.02
   3  12  11    3.05    1.78
   3  12  11    1.39    1.90
   3 -12 -11    1.11    1.85
  -3  12 -11    2.61    0.99
  -3  12  11   -0.26    1.42
  -3  12  11    0.50    2.24
   3 -12  11    4.02    1.13
   3  12  12    6.22    2.16
   3  12  12    7.87    2.66
   3 -12 -12    8.52    2.59
  -3  12 -12    9.92    1.36
  -3  12  12    9.15    2.83
  -3  12  12    8.09    2.49
   3 -12  12    8.58    1.49
   3  12  13    8.24    2.16
   3  12  13    8.51    2.67
  -3  12 -13   10.15    1.24
  -3  12  13    7.85    2.19
  -3  12  13    8.47    2.49
   3 -12  13    7.63    1.23
   3  12  14    9.87    2.53
   3  12  14    8.39    2.42
  -3  12 -14   15.67    1.36
  -3  12  14    7.97    2.31
  -3  12  14   12.59    2.74
   3 -12  14   11.59    1.22
   3  12  15    1.77    2.02
   3  12  15   -0.13    1.91
  -3  12 -15    0.61    0.49
  -3  12 -15    0.85    0.49
  -3  12  15   -3.85    1.67
  -3  12  15   -4.00    2.75
   3  12  16    2.77    2.26
   3  12  16    3.95    2.42
  -3  12  16    0.90    1.92
  -3  12  16    2.25    2.38
   3  12  17   -1.25    2.88
   3  12  17   -1.40    2.17
  -3  12  17    0.89    2.16
  -3  12  17    0.00    3.26
   3  12  18    2.75    2.50
   3  12  18   -1.02    2.30
  -3  12  18    0.89    2.15
  -3  12  18    1.38    3.39
   3  12  19   -3.85    2.36
   3  12  19   -2.05    3.46
  -3 -12 -19   -0.37    2.11
  -3  12  19    0.25    2.27
  -3  12  19   -3.52    2.64
   3  12  20   -3.21    2.82
  -3 -12 -20    4.45    3.83
  -3  12  20   -1.13    2.63
  -3  12  20    6.30    3.27
   3  12  21    2.19    3.47
  -3 -12 -21    0.12    2.58
  -3  12  21   -4.34    2.73
   3  13   0  143.57    7.11
  -3 -13   0  139.47    8.52
  -3 -13   0  145.93    7.79
   3 -13   0  148.46    8.81
  -3  13   0  150.73    7.45
  -3  13   0  141.04    7.15
   3  13   1   51.16    3.68
  -3 -13   1   43.47    3.89
  -3 -13   1   52.38    4.15
   3 -13  -1   48.91    4.27
  -3  13  -1   45.83    3.53
  -3  13  -1   49.13    3.20
  -3 -13  -1   44.60    3.75
  -3 -13  -1   50.12    3.51
   3  13  -1   48.52    3.42
  -3  13   1   51.06    3.54
  -3  13   1   50.68    3.21
   3 -13   1   49.14    4.03
   3  13   2   47.40    3.69
  -3 -13   2   39.90    3.52
  -3 -13   2   49.14    3.52
   3 -13  -2   43.91    3.75
  -3  13  -2   49.52    3.65
  -3  13  -2   50.16    2.96
  -3 -13  -2   45.92    3.87
  -3 -13  -2   45.15    4.13
   3  13  -2   44.90    3.54
  -3  13   2   43.69    3.67
  -3  13   2   52.72    3.34
   3 -13   2   50.14    4.17
   3  13   3    7.25    1.78
   3  13   3    8.31    1.76
  -3 -13   3    9.31    1.89
  -3 -13   3    7.17    1.76
   3 -13  -3    3.62    1.75
  -3  13  -3    9.54    1.63
  -3  13  -3    9.51    1.24
  -3 -13  -3    5.98    1.87
  -3 -13  -3    9.86    2.37
   3  13  -3    6.44    1.26
  -3  13   3    9.77    2.28
  -3  13   3    6.30    1.85
   3 -13   3    8.60    2.15
   3  13   4    5.73    1.65
   3  13   4    6.67    1.64
  -3 -13   4    3.66    1.51
  -3 -13   4    7.79    1.63
   3 -13  -4    2.99    2.12
  -3  13  -4    8.52    1.63
  -3 -13  -4    2.86    1.62
  -3 -13  -4    2.61    1.49
   3  13  -4    5.04    1.13
  -3  13   4    8.01    2.29
  -3  13   4    5.45    1.61
   3 -13   4    2.53    1.65
   3  13   5   15.28    2.16
   3  13   5   18.14    2.52
  -3 -13   5   12.90    2.02
  -3 -13   5   14.45    2.14
   3 -13  -5   11.44    2.98
  -3  13  -5   13.14    1.75
  -3 -13  -5   13.80    2.49
  -3 -13  -5   13.04    2.36
   3  13  -5   15.33    1.89
  -3  13   5   13.89    2.29
  -3  13   5   15.12    2.23
   3 -13   5   15.60    2.41
   3  13   6    0.76    1.91
   3  13   6    1.64    1.51
  -3 -13   6    1.40    0.89
  -3 -13   6    2.51    1.38
   3 -13  -6    2.11    1.74
  -3  13  -6    1.50    1.00
  -3 -13  -6    4.10    1.86
  -3 -13  -6    3.96    1.73
   3  13  -6    4.01    1.13
  -3  13   6    4.34    1.92
  -3  13   6    3.23    1.49
   3 -13   6    2.54    1.52
   3  13   7    2.67    1.66
   3  13   7    7.07    2.52
  -3 -13   7    2.99    1.12
  -3 -13   7    2.55    1.02
  -3 -13   7    4.27    1.51
   3 -13  -7    0.87    1.61
  -3  13  -7    4.99    1.25
  -3 -13  -7    4.71    2.11
  -3 -13  -7    8.14    2.22
  -3  13   7    4.48    2.30
  -3  13   7    3.72    1.99
   3 -13   7    1.52    1.40
   3  13   8   -0.13    2.04
   3  13   8    1.01    1.39
  -3 -13   8    1.24    0.87
  -3 -13   8    0.13    0.76
  -3 -13   8   -0.38    1.13
   3 -13  -8   -2.10    1.73
  -3  13  -8    2.99    1.25
  -3 -13  -8    0.25    2.35
  -3 -13  -8   -0.49    2.46
  -3  13   8   -0.51    1.41
  -3  13   8   -0.12    1.37
   3 -13   8   -0.13    1.01
   3  13   9    3.06    1.66
   3  13   9    0.76    1.64
  -3 -13   9    0.62    0.74
  -3 -13   9    1.53    0.89
  -3 -13   9    2.51    1.38
   3 -13  -9   -3.71    2.35
  -3  13  -9    2.74    1.25
  -3 -13  -9    1.36    1.85
  -3  13   9    3.08    2.31
  -3  13   9    1.74    1.74
   3 -13   9    1.77    1.39
   3  13  10    1.40    1.78
   3  13  10    0.76    1.65
  -3 -13  10    0.25    0.62
  -3 -13  10    0.13    0.51
  -3 -13  10   -0.63    0.63
   3 -13 -10    0.86    2.59
  -3  13 -10    0.75    0.99
  -3 -13 -10   -1.36    2.59
  -3  13  10    1.41    1.67
  -3  13  10    1.12    1.62
   3 -13  10   -3.41    1.14
   3  13  11    4.32    2.54
  -3 -13  11    2.49    0.50
  -3 -13  11    3.28    0.50
  -3 -13  11    1.88    1.13
  -3  13 -11    3.97    1.12
  -3  13  11    3.08    2.06
  -3  13  11    1.99    1.99
   3 -13  11    0.50    1.13
   3  13  12    8.89    2.92
   3  13  12    1.52    2.03
  -3  13 -12    3.72    0.99
  -3  13  12    1.16    2.57
  -3  13  12    3.36    2.12
   3 -13  12    1.37    1.12
   3  13  13   -0.25    2.66
  -3  13 -13   -0.49    0.62
  -3  13  13    0.13    1.80
  -3  13  13    1.37    2.74
   3 -13  13   -0.74    0.86
   3  13  14    5.57    3.04
   3  13  14    7.75    2.41
  -3  13 -14    8.49    0.98
  -3  13  14    5.64    2.44
  -3  13  14    1.50    2.00
   3  13  15   -0.13    3.03
   3  13  15    1.40    2.42
  -3  13 -15    0.73    0.49
  -3  13  15    5.63    3.33
  -3  13  15   -0.87    2.00
   3  13  16    4.66    2.52
   3  13  16    3.18    2.42
  -3  13  16    6.64    3.32
  -3  13  16    8.13    2.75
   3  13  17    2.63    2.51
   3  13  17    1.28    2.42
  -3  13  17    1.27    2.16
  -3  13  17    3.13    3.88
   3  13  18    0.00    2.37
   3  13  18    2.43    2.55
  -3  13  18   -0.89    2.40
  -3  13  18   -0.13    2.38
   3  13  19    0.12    3.36
   3  13  19    0.51    3.20
  -3  13  19   -4.15    2.64
  -3  13  19   -4.15    2.77
   3  13  20    7.05    4.74
  -3 -13 -20   15.83    4.58
  -3  13  20    8.12    3.25
  -3  13  20   14.73    5.16
   3  14   0   -0.63    1.01
  -3 -14   0    3.49    1.87
   3 -14   0   -0.63    1.13
  -3  14   0   -1.01    1.64
  -3  14   0    0.74    0.86
   3  14   1   30.57    3.17
  -3 -14   1   24.13    3.13
  -3 -14   1   26.77    2.77
   3 -14  -1   30.53    3.38
  -3  14  -1   31.07    3.15
  -3  14  -1   30.57    2.47
  -3 -14  -1   24.93    3.37
  -3 -14  -1   29.57    3.01
   3  14  -1   26.71    2.66
  -3  14   1   31.55    3.28
  -3  14   1   29.86    2.72
   3 -14   1   23.40    2.89
   3  14   2   -0.89    1.14
  -3 -14   2    0.88    1.00
  -3 -14   2   -0.13    1.01
   3 -14  -2    1.12    2.00
  -3  14  -2    0.63    1.13
  -3  14  -2    0.49    0.62
  -3 -14  -2   -1.49    1.37
  -3 -14  -2    0.25    1.75
   3  14  -2   -0.25    0.88
  -3  14   2   -0.25    1.01
  -3  14   2    0.86    1.48
   3 -14   2   -1.51    1.77
   3  14   3   68.87    4.96
   3  14   3   70.37    4.54
  -3 -14   3   70.67    4.65
  -3 -14   3   70.26    5.42
   3 -14  -3   65.63    5.23
  -3  14  -3   66.34    4.52
  -3 -14  -3   70.00    5.10
  -3 -14  -3   60.75    4.87
   3  14  -3   70.54    4.42
  -3  14   3   67.66    5.07
  -3  14   3   70.03    4.83
   3 -14   3   73.56    5.44
   3  14   4   10.93    2.29
   3  14   4   14.35    2.14
  -3 -14   4   11.83    2.14
  -3 -14   4   14.23    2.14
   3 -14  -4   12.55    2.49
  -3  14  -4   18.66    2.25
  -3 -14  -4    7.33    1.86
  -3 -14  -4   13.93    2.74
   3  14  -4    8.81    1.64
  -3  14   4   16.25    2.92
  -3  14   4   12.39    2.11
   3 -14   4   11.78    2.03
   3  14   5   34.85    3.44
   3  14   5   34.14    3.40
  -3 -14   5   37.11    3.28
  -3 -14   5   31.75    2.90
   3 -14  -5   33.12    3.35
  -3  14  -5   34.77    3.25
  -3 -14  -5   20.71    3.10
  -3 -14  -5   33.00    3.85
   3  14  -5   38.81    2.89
  -3  14   5   32.82    3.69
  -3  14   5   36.23    3.48
   3 -14   5   34.24    3.30
   3  14   6   35.37    3.95
  -3 -14   6   31.40    2.91
  -3 -14   6   34.89    3.28
  -3  14  -6   34.23    2.87
  -3 -14  -6   26.01    3.47
  -3 -14  -6   31.41    3.59
   3  14  -6   32.30    2.63
  -3  14   6   30.20    3.31
  -3  14   6   31.05    3.23
   3 -14   6   28.30    2.92
   3  14   7   14.76    2.42
   3  14   7   18.04    3.03
  -3 -14   7   21.07    2.00
  -3 -14   7   22.98    2.16
  -3 -14   7   23.30    2.14
   3 -14  -7   21.76    3.34
  -3  14  -7   23.70    2.50
  -3 -14  -7   21.40    3.09
  -3 -14  -7   18.49    3.21
  -3  14   7   26.04    3.32
  -3  14   7   22.63    3.11
   3  14   8   20.74    3.31
   3  14   8   25.64    3.66
  -3 -14   8   22.96    1.99
  -3 -14   8   24.04    2.42
  -3 -14   8   23.03    2.39
   3 -14  -8   25.69    3.71
  -3  14  -8   27.53    2.74
  -3 -14  -8   27.05    4.20
  -3 -14  -8   24.82    3.56
  -3  14   8   27.87    3.71
  -3  14   8   26.01    3.73
   3 -14   8   22.84    2.67
   3  14   9   21.50    2.93
   3  14   9   20.23    3.03
  -3 -14   9   18.77    1.85
  -3 -14   9   21.74    2.04
  -3 -14   9   20.25    2.39
  -3  14  -9   24.75    2.49
  -3  14   9   22.28    3.20
  -3  14   9   23.16    3.49
   3 -14   9   18.76    2.54
   3  14  10    2.67    2.03
  -3 -14  10    2.71    0.86
  -3 -14  10    4.05    1.01
  -3  14 -10    6.46    1.49
  -3  14  10    1.67    1.79
  -3  14  10    3.24    1.99
   3 -14  10    3.29    1.27
   3  14  11    0.25    2.54
   3  14  11    0.25    2.53
  -3 -14  11    0.86    0.62
  -3 -14  11   -1.01    0.50
  -3 -14  11    0.75    0.88
  -3  14 -11    0.99    0.99
  -3  14  11   -0.51    1.79
  -3  14  11   -1.00    1.87
   3 -14  11   -0.25    1.13
   3  14  12   10.66    3.30
   3  14  12   10.52    2.79
  -3 -14  12    8.29    1.76
  -3  14 -12   12.73    1.85
  -3  14  12    8.33    3.33
  -3  14  12    7.86    2.62
   3 -14  12   10.77    1.75
   3  14  13   -2.28    2.66
   3  14  13    2.41    2.92
  -3 -14  13    1.38    1.38
  -3  14  13    1.28    1.92
  -3  14  13   -4.37    2.87
   3  14  14   22.77    4.43
   3  14  14   15.75    3.56
  -3  14 -14   20.26    1.97
  -3  14  14   16.76    3.97
  -3  14  14   15.87    3.38
   3  14  15    1.01    3.16
   3  14  15    2.29    2.54
  -3  14  15    4.60    2.81
  -3  14  15    6.01    2.63
   3  14  16    9.06    4.03
   3  14  16   10.31    3.56
  -3  14  16    7.90    2.67
  -3  14  16   12.52    4.01
   3  14  17    4.52    2.63
   3  14  17    0.89    2.68
  -3  14  17    0.25    2.28
  -3  14  17   -3.51    2.38
   3  14  18    1.50    2.87
   3  14  18   -1.66    2.81
  -3  14  18    5.94    3.92
  -3  14  18    0.63    2.64
   3  14  19    7.09    4.35
  -3  14  19    4.77    3.52
  -3  14  19    4.78    4.90
   3  15   0    0.76    1.14
  -3 -15   0    0.50    1.37
  -3 -15   0    0.88    1.38
   3 -15   0   -0.13    1.38
  -3  15   0    1.26    1.51
  -3  15   0    0.25    1.23
   3  15   1    0.89    1.27
  -3 -15   1   -0.12    1.12
  -3 -15   1    0.25    1.13
   3 -15  -1   -0.87    2.00
  -3  15  -1   -1.26    1.26
  -3  15  -1    1.36    0.99
  -3 -15  -1    0.99    1.49
  -3 -15  -1    0.13    2.00
   3  15  -1   -0.89    1.14
  -3  15   1   -0.63    1.64
  -3  15   1    0.37    0.99
   3 -15   1    0.88    1.38
   3  15   2   -0.89    1.65
  -3 -15   2    2.25    1.87
  -3 -15   2   -1.64    1.13
   3 -15  -2    5.73    1.87
  -3  15  -2    0.00    1.25
  -3  15  -2    0.99    0.99
  -3 -15  -2    1.24    1.61
  -3 -15  -2    3.12    2.00
   3  15  -2   -0.63    1.14
  -3  15   2   -0.76    1.89
  -3  15   2   -0.25    1.48
   3 -15   2   -1.13    1.76
   3  15   3    2.28    1.52
  -3 -15   3    1.50    1.75
  -3 -15   3    1.64    1.26
   3 -15  -3    2.61    1.86
  -3  15  -3    0.38    1.50
  -3  15  -3    2.11    1.11
  -3 -15  -3    2.48    1.61
  -3 -15  -3    2.99    1.99
   3  15  -3    2.27    1.26
  -3  15   3    0.51    1.39
  -3  15   3    2.97    1.86
   3 -15   3    2.27    1.64
   3  15   4   12.45    2.79
   3  15   4   23.68    3.02
  -3 -15   4   18.59    2.76
  -3 -15   4   15.52    2.27
   3 -15  -4   14.88    3.22
  -3  15  -4   16.02    2.38
  -3 -15  -4   14.74    3.10
  -3 -15  -4   18.15    2.86
   3  15  -4   18.62    2.27
  -3  15   4   18.12    2.91
  -3  15   4   19.84    2.36
   3 -15   4   15.56    2.66
   3  15   5    6.48    2.41
   3  15   5    7.69    2.39
  -3 -15   5    9.57    2.14
  -3 -15   5    7.07    2.02
   3 -15  -5   11.26    2.60
  -3  15  -5    5.00    1.87
  -3 -15  -5    3.09    2.10
  -3 -15  -5    6.45    2.11
   3  15  -5    9.79    1.88
  -3  15   5    8.00    2.28
  -3  15   5    4.72    1.99
   3 -15   5    5.07    2.15
   3  15   6   47.03    4.58
   3  15   6   49.42    4.29
  -3 -15   6   42.58    3.67
  -3 -15   6   49.51    3.54
   3 -15  -6   43.25    4.94
  -3  15  -6   51.30    3.75
  -3 -15  -6   44.86    4.33
  -3 -15  -6   51.28    4.82
   3  15  -6   52.56    3.76
  -3  15   6   47.81    4.71
  -3  15   6   48.87    4.11
   3 -15   6   39.45    3.94
   3  15   7    0.51    1.78
   3  15   7    2.52    1.89
  -3 -15   7    1.62    1.12
  -3 -15   7   -0.51    1.27
  -3 -15   7    3.28    1.52
  -3  15  -7    1.00    1.00
  -3 -15  -7    1.23    1.85
  -3 -15  -7    0.49    1.85
  -3  15   7    4.84    2.42
  -3  15   7    2.86    1.62
   3 -15   7    0.89    1.65
   3  15   8   34.71    4.45
   3  15   8   46.98    4.67
  -3 -15   8   31.65    2.86
  -3 -15   8   36.29    2.79
  -3 -15   8   40.79    3.92
  -3  15  -8   44.18    3.36
  -3  15   8   37.37    4.08
  -3  15   8   33.15    3.61
   3 -15   8   33.00    3.68
   3  15   9    0.13    1.65
   3  15   9   -1.52    2.40
  -3 -15   9   -0.74    0.86
  -3 -15   9   -0.38    1.14
  -3 -15   9    1.14    1.01
  -3  15  -9    0.75    1.12
  -3  15   9   -0.13    1.66
  -3  15   9    1.75    2.00
   3 -15   9    2.66    1.78
   3  15  10   17.03    2.80
   3  15  10   22.02    3.54
  -3 -15  10   21.03    1.85
  -3 -15  10   19.86    1.90
  -3 -15  10   20.82    2.40
  -3  15 -10   22.94    2.60
  -3  15  10   26.97    3.71
  -3  15  10   16.97    3.62
   3 -15  10   17.22    2.28
   3  15  11    0.63    2.54
   3  15  11   -0.63    2.15
  -3 -15  11    0.86    0.74
  -3 -15  11    0.76    0.63
  -3 -15  11   -0.13    0.88
  -3  15  11   -0.77    1.79
  -3  15  11   -1.87    2.62
   3 -15  11   -1.14    1.39
   3  15  12   10.27    3.55
   3  15  12    2.03    2.28
  -3  15 -12    9.26    1.73
  -3  15  12   11.00    3.58
  -3  15  12    4.50    3.12
   3  15  13   -0.89    2.91
   3  15  13    4.06    2.54
  -3  15 -13    2.58    0.98
  -3  15  13    6.13    2.43
  -3  15  13    5.75    3.25
   3  15  14    2.91    2.53
   3  15  14    7.49    3.81
  -3  15  14    8.94    3.70
  -3  15  14    5.01    2.63
   3  15  15   -3.28    3.28
   3  15  15   -1.14    2.29
  -3  15  15    2.04    2.42
  -3  15  15   -2.51    2.38
   3  15  16   -1.01    3.77
   3  15  16    3.82    2.67
  -3  15  16    1.40    3.43
  -3  15  16   -5.52    3.51
   3  15  17   -1.88    4.01
   3  15  17    0.89    2.93
  -3  15  17   -1.52    2.66
  -3  15  17   -1.25    2.89
   3  15  18    6.12    3.37
   3  15  18    3.70    3.32
  -3  15  18    3.03    3.15
  -3  15  18    4.77    4.52
   3  15  19    2.98    3.36
  -3  15  19    3.89    3.26
   3  16   0   -0.76    1.77
  -3 -16   0   -1.61    1.37
  -3 -16   0   -3.01    1.26
   3 -16   0   -1.00    1.50
  -3  16   0    2.14    1.51
  -3  16   0   -0.25    0.87
   3  16   1   17.97    2.79
  -3 -16   1   20.53    3.49
  -3 -16   1   21.38    3.02
   3 -16  -1   20.81    2.99
  -3  16  -1   18.82    3.01
  -3  16  -1   20.77    2.10
  -3 -16  -1   16.00    2.73
  -3 -16  -1   18.53    2.88
   3  16  -1   23.75    3.03
  -3  16   1   19.00    3.02
  -3  16   1   22.63    2.72
   3 -16   1   15.41    3.26
   3  16   2    8.61    2.28
  -3 -16   2    6.36    2.00
  -3 -16   2    2.14    1.51
   3 -16  -2    8.20    3.11
  -3  16  -2    2.88    1.63
  -3  16  -2    4.70    1.24
  -3 -16  -2    5.45    2.60
  -3 -16  -2    3.12    2.25
   3  16  -2    6.43    1.64
  -3  16   2    7.31    2.39
  -3  16   2    7.30    1.98
   3 -16   2    8.04    2.14
   3  16   3   56.92    4.95
  -3 -16   3   59.26    5.38
  -3 -16   3   58.93    4.80
   3 -16  -3   55.30    5.33
  -3  16  -3   74.60    4.63
  -3  16  -3   74.18    3.97
  -3 -16  -3   54.56    5.32
  -3 -16  -3   59.18    5.61
   3  16  -3   69.91    4.29
  -3  16   3   60.60    5.05
  -3  16   3   63.47    4.59
   3  16   4    3.93    1.78
   3  16   4    4.66    2.52
  -3 -16   4    1.38    1.25
  -3 -16   4    7.08    2.15
   3 -16  -4    3.71    2.97
  -3  16  -4    4.63    1.38
  -3 -16  -4    0.62    2.59
  -3 -16  -4    5.47    2.11
   3  16  -4    6.54    1.38
  -3  16   4    4.43    2.02
  -3  16   4    4.10    2.11
   3 -16   4    3.03    1.77
   3  16   5   65.35    5.46
   3  16   5   73.74    5.68
  -3 -16   5   63.62    4.78
  -3 -16   5   71.96    5.70
  -3  16  -5   73.41    5.62
  -3 -16  -5   65.05    5.56
  -3 -16  -5   60.56    6.32
   3  16  -5   70.86    4.77
  -3  16   5   68.39    5.45
  -3  16   5   68.26    5.72
   3 -16   5   62.28    5.45
   3  16   6    3.05    2.03
   3  16   6    4.04    2.14
  -3 -16   6    1.64    1.77
  -3 -16   6    1.01    1.77
  -3  16  -6    2.87    1.75
  -3 -16  -6    3.46    2.84
   3  16  -6    2.88    1.13
  -3  16   6    2.41    1.90
  -3  16   6    5.48    2.12
   3 -16   6    0.63    2.16
   3  16   7   67.28    5.59
  -3 -16   7   54.83    4.74
  -3 -16   7   61.18    4.18
  -3 -16   7   50.14    4.44
  -3  16  -7   61.38    4.86
   3  16  -7   58.44    4.24
  -3  16   7   47.51    5.08
  -3  16   7   56.22    4.86
   3 -16   7   51.51    4.83
   3  16   8    1.78    2.16
   3  16   8   -0.51    1.64
  -3 -16   8    0.62    1.24
  -3 -16   8   -0.89    0.89
  -3 -16   8   -0.63    1.52
  -3  16  -8    0.87    1.49
  -3  16   8   -3.31    1.78
  -3  16   8    0.12    2.37
   3 -16   8    1.27    1.40
   3  16   9   31.99    4.57
   3  16   9   28.33    3.67
  -3 -16   9   32.73    2.97
  -3 -16   9   34.81    3.17
  -3 -16   9   27.36    3.04
  -3  16   9   29.93    4.46
  -3  16   9   26.85    3.62
   3 -16   9   26.89    3.17
   3  16  10    4.44    2.41
   3  16  10    3.92    2.15
  -3 -16  10    2.71    1.11
  -3 -16  10    3.93    1.65
  -3  16 -10    6.56    1.49
  -3  16  10    4.21    2.04
  -3  16  10    2.62    2.12
   3 -16  10   -0.13    1.65
   3  16  11   13.57    3.17
   3  16  11   11.40    3.17
  -3 -16  11   13.26    1.35
  -3  16 -11   22.36    2.47
  -3  16  11   10.58    3.06
  -3  16  11   12.26    3.63
   3  16  12    1.14    3.04
   3  16  12   -2.79    3.04
  -3  16 -12    0.12    0.99
  -3  16  12    4.72    3.32
  -3  16  12   -1.63    3.00
   3  16  13   12.91    4.05
   3  16  13    8.12    3.30
  -3  16 -13   14.12    1.84
  -3  16  13    2.93    2.80
  -3  16  13    9.14    3.88
   3  16  14    0.76    3.28
   3  16  14    0.64    3.43
  -3  16  14   -2.42    2.29
   3  16  15    1.51    3.78
   3  16  15   -0.51    3.43
  -3  16  15   -2.54    2.29
  -3  16  15   -1.25    2.26
   3  16  16   -0.63    3.77
  -3  16  16    4.82    2.92
  -3  16  16   -0.75    2.76
   3  16  17   -2.38    4.01
   3  16  17    2.29    3.31
  -3  16  17    2.40    3.03
  -3  16  17    2.89    3.52
   3  16  18    3.00    3.37
  -3  16  18   -3.27    4.15
   3  17   0    0.76    1.52
  -3 -17   0   -1.24    2.35
  -3 -17   0    0.13    2.13
  -3  17   0    1.38    1.63
  -3  17   0    0.74    1.11
   3  17   1    0.38    1.39
  -3 -17   1   -0.99    2.48
  -3 -17   1   -0.25    1.38
   3 -17  -1    0.87    2.61
  -3  17  -1    3.13    1.63
  -3  17  -1    1.11    1.36
  -3 -17  -1    4.58    2.60
  -3 -17  -1    0.00    1.50
   3  17  -1   -2.27    1.26
  -3  17   1    2.51    2.14
  -3  17   1    1.24    1.11
   3 -17   1   -0.25    1.88
   3  17   2   -0.51    2.15
  -3 -17   2    0.25    1.49
  -3 -17   2   -0.38    2.02
   3 -17  -2    1.98    1.98
  -3  17  -2    2.38    2.13
  -3  17  -2   -1.24    1.24
  -3 -17  -2   -0.25    2.47
  -3 -17  -2    2.37    2.75
   3  17  -2   -1.01    1.26
  -3  17   2    0.88    1.64
  -3  17   2   -1.98    1.74
   3 -17   2    0.38    1.88
   3  17   3    1.90    1.65
  -3 -17   3    0.25    1.50
  -3 -17   3    0.25    1.39
  -3  17  -3    2.38    2.13
  -3 -17  -3    0.62    1.85
  -3 -17  -3   -0.87    1.62
   3  17  -3    2.01    1.38
  -3  17   3   -0.50    1.39
  -3  17   3    1.37    1.37
   3 -17   3    4.28    2.52
   3  17   4    4.69    2.15
  -3 -17   4    4.63    1.75
  -3 -17   4    2.40    1.52
  -3  17  -4    8.99    2.25
   3  17  -4    4.40    1.88
  -3  17   4    3.41    2.15
  -3  17   4    8.20    2.36
   3 -17   4    2.78    1.89
   3  17   5    1.77    1.77
   3  17   5   -1.39    1.64
  -3 -17   5   -0.63    1.76
  -3 -17   5    0.38    1.77
  -3  17  -5   -0.12    1.87
  -3 -17  -5    2.72    2.10
   3  17  -5    0.13    1.00
  -3  17   5    0.38    2.53
  -3  17   5   -0.75    1.49
   3 -17   5   -1.14    1.64
   3  17   6   28.77    4.06
   3  17   6   29.54    3.79
  -3 -17   6   28.56    3.52
  -3 -17   6   30.03    3.42
  -3  17  -6   36.74    3.36
   3  17  -6   33.36    3.25
  -3  17   6   30.25    4.43
  -3  17   6   33.16    4.11
   3 -17   6   20.26    3.29
   3  17   7    5.83    2.53
   3  17   7    8.59    2.91
  -3 -17   7    6.10    1.49
  -3 -17   7    5.30    2.02
  -3 -17   7    5.96    1.65
  -3  17  -7    6.47    2.24
   3  17  -7    4.48    1.37
  -3  17   7    0.38    2.79
  -3  17   7    3.99    2.00
   3 -17   7    3.30    2.41
   3  17   8   75.03    6.85
  -3 -17   8   81.36    5.22
  -3 -17   8   83.23    6.07
  -3  17  -8   90.63    5.96
  -3  17   8   71.17    7.11
  -3  17   8   83.97    7.25
   3 -17   8   81.95    5.21
   3  17   9    9.63    2.79
   3  17   9   14.81    3.42
  -3 -17   9    9.01    1.73
  -3 -17   9   11.43    2.16
  -3  17   9    5.59    2.54
  -3  17   9    9.76    3.25
   3  17  10    9.37    3.80
   3  17  10    8.61    2.91
  -3 -17  10   14.26    1.97
  -3  17 -10   14.34    2.35
  -3  17  10    8.77    2.80
  -3  17  10   14.52    3.13
   3  17  11    1.39    2.15
   3  17  11    6.34    3.17
  -3  17 -11    4.81    1.60
  -3  17  11    2.42    2.67
  -3  17  11    2.76    2.38
   3  17  12   -1.52    2.02
   3  17  12    0.51    2.28
  -3  17 -12    0.12    1.35
  -3  17  12    4.32    3.69
  -3  17  12   -0.63    3.26
   3  17  13    1.26    2.91
  -3  17  13   -3.43    2.54
  -3  17  13    1.38    3.64
   3  17  14    4.54    4.04
   3  17  14    3.05    2.92
  -3  17  14    2.41    2.54
  -3  17  14    3.51    4.02
   3  17  15    1.02    2.80
  -3  17  15   -3.93    3.67
  -3  17  15   -2.39    2.89
   3  17  16    2.26    4.39
   3  17  16   -7.26    4.33
  -3  17  16    0.13    3.03
  -3  17  16    6.28    3.27
   3  17  17    0.00    3.00
  -3  17  17   -4.79    4.28
   3  18   0   -1.51    1.39
  -3 -18   0    2.60    2.97
  -3 -18   0   -1.88    1.63
  -3  18   0    1.13    1.50
  -3  18   0   -1.24    1.61
   3  18   1   12.25    3.16
  -3 -18   1   11.27    2.73
  -3  18  -1   11.64    2.63
  -3  18  -1   11.42    2.11
  -3 -18  -1    8.14    3.09
  -3 -18  -1    6.88    2.50
   3  18  -1   10.08    2.77
  -3  18   1    7.78    3.14
  -3  18   1   10.55    2.36
   3 -18   1    7.36    2.62
   3  18   2    0.88    1.89
  -3 -18   2    1.12    2.73
  -3  18  -2   -1.25    1.50
  -3  18  -2    0.12    1.24
   3  18  -2    1.01    2.01
  -3  18   2    0.88    1.63
  -3  18   2   -0.50    1.24
   3 -18   2    2.25    2.13
   3  18   3   46.13    5.06
  -3 -18   3   44.44    4.36
  -3 -18   3   53.76    5.18
  -3  18  -3   50.58    4.75
  -3 -18  -3   49.62    5.10
   3  18  -3   57.05    4.65
  -3  18   3   51.44    4.91
  -3  18   3   48.23    4.60
   3 -18   3   48.60    4.90
   3  18   4    8.98    2.66
  -3 -18   4   12.01    2.28
  -3  18  -4   13.10    2.62
   3  18  -4   10.16    2.26
  -3  18   4   11.46    3.27
  -3  18   4   15.31    2.74
   3 -18   4    4.66    3.15
   3  18   5   36.55    4.68
   3  18   5   35.75    4.42
  -3 -18   5   34.43    3.93
  -3  18  -5   39.99    3.86
   3  18  -5   40.55    3.88
  -3  18   5   36.32    4.29
   3  18   6   31.37    4.18
   3  18   6   28.69    4.30
  -3 -18   6   21.85    3.52
  -3 -18   6   30.42    3.55
  -3  18  -6   34.21    3.48
   3  18  -6   33.57    3.75
  -3  18   6   25.00    3.79
  -3  18   6   29.46    3.87
   3  18   7   34.79    5.19
   3  18   7   37.32    4.43
  -3 -18   7   27.87    3.48
  -3 -18   7   28.81    3.30
  -3  18  -7   37.01    3.73
  -3  18   7   31.47    4.55
  -3  18   7   42.00    4.50
   3  18   8   16.83    3.42
   3  18   8   10.13    2.91
  -3 -18   8   10.41    2.23
  -3  18  -8   15.87    2.98
  -3  18   8   13.92    3.42
  -3  18   8   15.89    4.00
   3  18   9   24.41    4.30
   3  18   9   31.81    5.07
  -3 -18   9   34.68    2.96
  -3  18  -9   37.12    3.59
  -3  18   9   28.50    4.56
   3  18  10    1.39    2.53
   3  18  10   12.81    4.06
  -3  18 -10   14.69    2.59
  -3  18  10    7.73    3.04
  -3  18  10    1.25    2.38
   3  18  11   28.43    5.18
   3  18  11   26.91    4.44
  -3  18 -11   25.49    2.96
  -3  18  11   20.16    4.06
  -3  18  11   29.23    4.39
   3  18  12    7.07    3.28
   3  18  12    8.89    3.30
  -3  18  12   11.15    4.31
   3  18  13    4.29    3.40
   3  18  13   10.94    4.07
  -3  18  13    4.05    3.04
  -3  18  13    1.13    4.02
   3  18  14   11.96    3.90
   3  18  14   26.09    4.96
  -3  18  14   20.12    4.56
  -3  18  14   16.21    5.03
   3  18  15    0.75    3.02
   3  18  15    0.64    2.93
  -3  18  15    3.16    4.80
  -3  18  15    2.26    3.27
   3  19   0    9.95    2.77
  -3  19   0   13.52    2.75
  -3  19   0    9.70    2.49
   3  19   1   -0.50    1.64
  -3  19  -1    2.25    1.75
  -3  19  -1    0.87    1.25
   3  19  -1    1.26    1.76
  -3  19   1    0.38    2.51
  -3  19   1    0.75    1.37
   3  19   2    3.03    2.02
  -3  19  -2    1.75    1.62
   3  19  -2    1.26    1.76
  -3  19   2   -2.13    2.01
  -3  19   2   -0.12    1.99
   3  19   3   12.87    3.41
  -3  19  -3   16.09    2.74
   3  19  -3   13.81    2.76
  -3  19   3    9.67    3.26
  -3  19   3   21.92    3.24
   3  19   4   -2.02    2.52
  -3  19  -4   -1.99    1.62
   3  19  -4   -3.38    1.88
  -3  19   4    2.64    2.26
  -3  19   4    1.37    2.49
   3  19   5    6.19    3.03
  -3  19  -5    4.98    2.36
   3  19  -5    5.00    1.87
  -3  19   5   -1.64    2.01
  -3  19   5    0.62    1.87
   3  19   6    4.04    2.40
   3  19   6    5.07    2.53
  -3  19  -6    9.32    2.24
  -3  19   6    7.31    3.53
  -3  19   6    6.75    3.00
   3  19   7   -3.03    1.89
   3  19   7    6.59    3.17
  -3 -19   7    0.37    1.86
  -3  19  -7    1.36    1.74
  -3  19   7    4.16    3.53
  -3  19   7    0.88    2.75
   3  19   8    4.55    3.41
   3  19   8    8.50    2.92
  -3 -19   8   10.77    2.35
  -3  19  -8   15.48    2.60
  -3  19   8   11.23    4.16
  -3  19   8   14.79    4.01
   3  19   9   -2.52    2.27
   3  19   9   -1.78    2.28
  -3  19  -9   -3.09    1.85
  -3  19   9   -1.64    3.79
  -3  19   9   -1.13    2.13
   3  19  10   19.43    4.80
   3  19  10   13.47    3.68
  -3  19 -10   18.00    2.59
  -3  19  10   15.54    4.80
  -3  19  10   18.96    4.39
   3  19  11   -0.50    2.52
   3  19  11    1.53    2.67
  -3  19  11   -0.51    3.92
  -3  19  11   -1.88    2.39
   3  19  12    0.63    2.77
   3  19  12    3.31    4.07
  -3  19  12    1.64    4.68
  -3  19  12    2.64    2.77
   3  19  13   -4.78    4.15
   3  19  13   -1.53    2.80
  -3  19  13    1.64    2.91
  -3  19  13    0.25    3.90
   3  19  14   -1.76    3.14
   3  19  14    4.46    4.97
  -3  19  14    1.26    3.03
  -3  19  14    3.02    4.40
   3  20   0    0.88    2.64
  -3  20   0   -0.62    1.75
  -3  20   0    1.87    1.50
   3  20   1    0.13    1.76
  -3  20  -1    2.50    2.25
  -3  20  -1    1.12    1.87
   3  20  -1    1.26    2.01
  -3  20   1    3.50    2.75
  -3  20   1    1.50    1.75
   3  20   2   -1.26    2.52
  -3  20  -2    2.62    2.12
   3  20  -2    1.26    1.76
  -3  20   2    0.25    2.00
  -3  20   2    1.62    2.00
   3  20   3   -0.25    1.89
  -3  20  -3    0.37    1.87
   3  20  -3   -1.13    1.63
  -3  20   3    4.26    2.26
  -3  20   3   -1.62    1.75
   3  20   4    2.14    2.27
  -3  20  -4   -1.74    2.49
   3  20  -4    3.88    2.50
  -3  20   4    3.01    2.38
  -3  20   4    0.12    1.75
   3  20   5    1.89    2.27
  -3  20  -5    2.86    1.99
   3  20  -5    3.00    1.75
  -3  20   5    0.13    3.26
  -3  20   5    2.38    2.88
   3  20   6    7.69    3.66
  -3  20  -6    8.32    2.85
   3  20  -6   11.33    2.49
  -3  20   6    5.66    2.76
  -3  20   6   13.15    3.01
   3  20   7    2.02    2.39
   3  20   7    2.29    2.54
  -3  20  -7    3.10    2.23
  -3  20   7    3.52    3.02
  -3  20   7    2.88    2.26
   3  20   8    0.00    2.39
   3  20   8   -3.30    3.30
  -3  20  -8    0.62    2.35
  -3  20   8    2.64    2.64
  -3  20   8   -1.88    2.39
   3  20   9   -5.67    3.78
   3  20   9    5.21    3.94
  -3  20  -9    3.58    1.97
  -3  20   9    5.29    3.27
  -3  20   9    5.40    3.02
   3  20  10    2.77    3.02
   3  20  10    3.56    4.07
  -3  20 -10   -3.82    2.09
  -3  20  10    2.77    3.15
  -3  20  10   -0.63    3.65
   3  20  11   -1.51    3.90
   3  20  11    0.13    3.06
  -3  20  11    2.39    3.02
  -3  20  11    2.89    2.64
   3  20  12    1.76    3.27
   3  20  12   -0.38    2.93
  -3  20  12    1.13    3.15
  -3  20  12   -3.15    2.77
   3  20  13    5.04    4.41
   3  21   0   -0.63    1.88
  -3  21   0   -1.12    2.25
  -3  21   0    2.13    2.26
   3  21   1    0.63    2.14
  -3  21  -1    1.50    2.37
   3  21  -1    0.38    1.88
  -3  21   1   -2.00    3.25
  -3  21   1    0.50    2.13
   3  21   2   -1.63    3.02
  -3  21  -2    1.99    2.37
   3  21  -2   -0.63    1.88
  -3  21   2   -6.75    3.38
  -3  21   2    1.88    2.75
   3  21   3    9.18    3.02
  -3  21  -3   13.57    3.73
   3  21  -3   13.14    3.00
  -3  21   3    9.26    3.38
  -3  21   3   13.89    3.38
   3  21   4   23.27    4.15
  -3  21  -4   31.45    4.85
   3  21  -4   26.24    3.62
  -3  21   4   20.91    4.63
  -3  21   4   22.67    4.13
   3  21   5    4.15    2.89
  -3  21  -5    4.72    2.36
   3  21  -5    4.24    2.49
  -3  21   5    0.38    2.26
  -3  21   5    2.13    2.26
   3  21   6    0.50    2.39
  -3  21  -6   -1.86    1.74
   3  21  -6    6.22    2.61
  -3  21   6    2.51    2.51
  -3  21   6   -2.26    3.14
   3  21   7   -3.02    3.52
  -3  21  -7    0.12    1.73
  -3  21   7    3.26    3.64
  -3  21   7    2.01    2.89
   3  21   8    8.80    3.52
   3  21   8    2.42    2.93
  -3  21  -8    6.05    2.22
  -3  21   8    7.03    3.64
  -3  21   8   10.44    3.27
   3  21   9   -0.50    2.77
   3  21   9    4.46    3.06
  -3  21  -9    3.70    2.46
  -3  21   9    4.02    3.39
  -3  21   9    3.27    3.78
   3  21  10    5.03    4.77
   3  21  10    0.13    3.06
  -3  21  10   -2.14    3.02
  -3  21  10    2.27    3.15
   3  21  11    0.77    3.32
  -3  21  11   -1.89    4.29
   3  22   0   -2.51    2.01
  -3  22   0   -3.37    2.49
   3  22   1   -2.76    3.14
  -3  22  -1    1.99    2.62
   3  22  -1    5.26    2.51
  -3  22   1    3.87    2.74
  -3  22   1   -0.63    1.89
   3  22   2    1.00    2.26
  -3  22  -2    0.25    1.99
   3  22  -2    1.13    1.88
  -3  22   2    2.12    3.62
  -3  22   2    1.76    2.89
   3  22   3    7.41    3.27
  -3  22  -3    6.84    3.98
   3  22  -3    6.37    2.75
  -3  22   3   12.99    3.87
  -3  22   3    7.79    2.89
   3  22   4    3.89    2.89
  -3  22  -4    3.97    2.61
  -3  22   4    6.25    3.25
  -3  22   4    6.16    2.76
   3  22   5    4.40    2.89
   3  22  -5    2.99    2.86
  -3  22   5    6.38    3.25
   3  22   6    3.01    2.89
  -3  22   6   -1.88    2.75
  -3  22   6   -3.77    2.52
   3  22   7    8.66    3.52
  -3  22  -7   -0.74    1.98
  -3  22   7   -2.13    2.88
  -3  22   7    1.51    3.90
   3  22   8   -2.89    4.14
  -3  22  -8    3.21    2.96
  -3  22   8   -3.26    2.88
   3  23   0    2.38    2.51
  -3  23   0    0.62    2.61
   3  23   1   -0.38    3.51
  -3  23  -1    1.87    2.99
  -3  23   1   -0.62    2.62
   3  23   2    0.75    2.88
  -3  23  -2   -2.49    2.61
   3  23  -2   -1.38    2.25
  -3  23   2    0.62    2.99
  -3  23   2   -3.66    2.40
   3  23   3    2.13    3.01
  -3  23  -3    1.49    3.48
   3  23  -3    3.00    2.25
  -3  23   3    1.25    4.12
  -3  23   3   -5.80    3.15
   3  23   4    3.26    3.39
  -3  23  -4    3.10    2.73
   3  23  -4   -1.50    2.24
  -3  23   4   -0.50    2.62
  -3  23   4   -4.54    3.40
   3  23   5    6.90    3.39
  -3  23  -5    0.99    3.59
   3  23  -5    2.74    2.98
  -3  23   5    8.11    3.50
  -3  23   5    7.31    4.29
   4   0   0 2298.72   74.76
  -4   0   0 2310.15   75.21
   4   0   1   -0.73    0.73
  -4   0   1   -0.12    0.37
   4   0  -1    0.12    0.37
  -4   0  -1   -1.11    0.61
   4   0   2  136.12    5.51
  -4   0   2  138.86    5.33
   4   0  -2  134.59    5.39
  -4   0  -2  136.65    5.91
   4   0   3    0.00    0.61
  -4   0   3   -0.75    0.50
   4   0  -3    0.12    0.37
  -4   0  -3   -0.12    0.49
   4   0   4  127.66    5.17
  -4   0   4  124.93    5.14
   4   0  -4  127.91    5.15
  -4   0  -4  123.90    4.94
  -4   0  -4  129.61    5.23
   4   0   5    0.37    0.62
  -4   0   5   -0.25    0.38
   4   0  -5   -0.98    0.49
  -4   0  -5    0.00    0.49
  -4   0  -5   -0.50    0.50
   4   0   6  296.24   10.53
  -4   0   6  290.91   10.94
   4   0  -6  290.67   10.68
  -4   0  -6  285.68   10.66
  -4   0  -6  285.34   11.44
   4   0   7   -0.25    0.87
   4   0   7    0.13    0.77
  -4   0   7    0.13    0.64
   4   0  -7   -0.49    0.61
  -4   0  -7    0.25    0.50
  -4   0  -7    0.37    0.62
   4   0   8  365.01   13.69
   4   0   8  344.34   13.59
  -4   0   8  367.31   13.59
   4   0  -8  364.35   13.65
  -4   0  -8  364.09   13.88
  -4   0  -8  364.39   14.90
   4   0   9   -0.64    0.51
  -4   0   9    0.00    0.65
   4   0  -9    0.74    0.74
  -4   0  -9    0.25    0.74
  -4   0  -9    0.75    0.87
  -4   0  -9    0.24    0.49
   4   0  10    9.77    1.41
  -4   0  10    9.76    1.17
   4   0 -10   11.69    1.11
  -4   0 -10   12.34    1.48
  -4   0 -10    9.94    1.49
  -4   0 -10    9.34    1.46
   4   0  11    1.29    0.77
  -4   0  11   -0.78    0.65
   4   0 -11    1.11    0.62
  -4   0 -11   -0.49    0.62
  -4   0 -11    0.74    1.12
   4   0  12   24.65    2.19
  -4   0  12   22.19    1.82
   4   0 -12   24.53    1.73
  -4   0 -12   27.52    2.34
  -4   0 -12   23.03    2.35
   4   0  13    0.26    0.78
  -4   0  13    0.52    0.90
   4   0 -13    0.12    0.62
  -4   0 -13    0.74    1.10
  -4   0 -13    2.84    1.23
   4   0  14   67.97    4.41
  -4   0  14   71.36    3.99
   4   0 -14   70.18    4.20
  -4   0 -14   69.04    3.91
  -4   0 -14   76.96    4.93
   4   0  15    1.30    1.43
  -4   0  15   -0.26    0.77
   4   0 -15   -1.48    0.86
  -4   0 -15   -0.12    1.22
  -4   0 -15   -1.96    1.35
   4   0  16   15.45    2.34
  -4   0  16   16.37    1.78
   4   0 -16   17.51    2.22
  -4   0 -16   21.26    2.43
  -4   0 -16   16.90    2.08
   4   0  17    0.39    1.56
  -4   0  17   -1.13    0.76
   4   0 -17    0.12    0.99
  -4   0 -17    0.48    1.45
  -4   0 -17   -0.37    1.34
   4   0  18   74.26    5.87
  -4   0  18   81.19    4.64
   4   0 -18   87.17    6.29
  -4   0 -18   84.12    5.81
  -4   0 -18   90.02    7.20
   4   0  19    0.26    1.70
  -4   0  19   -0.62    0.75
  -4   0 -19    3.26    1.81
  -4   0 -19   -2.44    1.10
   4   0  20   22.87    3.14
  -4   0  20   25.64    2.59
  -4   0 -20   32.86    3.49
   4   0  21   -0.52    1.44
   4   0 -21    0.73    1.35
  -4   0 -21    0.72    1.80
   4   0  22   31.98    4.72
  -4   0 -22   53.83    4.81
   4   0  23    1.84    2.89
  -4   0  23    0.77    3.45
   4   0  24    8.08    4.49
   4   1   0   -0.12    0.49
  -4  -1   0    0.00    0.49
   4  -1   0    0.12    0.61
  -4   1   0    0.00    0.74
   4   1   1   27.79    1.71
  -4  -1   1   26.04    1.48
   4  -1  -1   28.27    1.60
  -4   1  -1   24.90    1.72
  -4  -1  -1   26.45    1.73
   4   1  -1   25.01    1.58
  -4   1   1   27.92    1.61
   4  -1   1   29.22    1.84
   4   1   2  305.11   11.03
  -4  -1   2  312.14   12.02
   4  -1  -2  313.73   11.20
  -4   1  -2  316.09   11.89
  -4  -1  -2  321.40   11.79
   4   1  -2  307.05   11.07
  -4   1   2  309.15   11.43
   4  -1   2  324.49   11.80
   4   1   3  142.02    6.15
  -4  -1   3  138.77    5.72
   4  -1  -3  134.28    5.29
  -4   1  -3  138.49    5.51
  -4  -1  -3  139.69    6.10
[truncated: 813,293 more chars]
