# Supplementary material for: A new structural model for NiFe hydrogenases: an unsaturated analogue of a classic hydrogenase model leads to more enzyme-like Ni—Fe distance and inter­planar fold
Source: Acta Crystallogr E Crystallogr Commun. 2018 Aug 14;74(Pt 9):1222–6. doi: 10.1107/S2056989018010939 (PMC6127701; doi:10.1107/S2056989018010939)
Supplement: Supplementary file 2 [file e-74-01222-Isup2.hkl]

data_I                                                                          
_shelx_title ' k07282 in Pbcn'                                                  
_shelx_refln_list_code          4                                               
_shelx_F_calc_maximum      635.14                                               
_exptl_crystal_F_000      2880.00                                               
_reflns_d_resolution_high  0.7701                                               
                                                                                
loop_                                                                           
 _space_group_symop_operation_xyz                                               
 'x, y, z'                                                                      
 '-x+1/2, -y+1/2, z+1/2'                                                        
 'x+1/2, -y+1/2, -z'                                                            
 '-x, y, -z+1/2'                                                                
 '-x, -y, -z'                                                                   
 'x-1/2, y-1/2, -z-1/2'                                                         
 '-x-1/2, y-1/2, z'                                                             
 'x, -y, z-1/2'                                                                 
                                                                                
_cell_length_a    15.4081                                                       
_cell_length_b    18.3762                                                       
_cell_length_c    19.2154                                                       
_cell_angle_alpha  90.000                                                       
_cell_angle_beta   90.000                                                       
_cell_angle_gamma  90.000                                                       
                                                                                
_shelx_F_squared_multiplier     1.000                                           
                                                                                
loop_                                                                           
 _refln_index_h                                                                 
 _refln_index_k                                                                 
 _refln_index_l                                                                 
 _refln_F_squared_calc                                                          
 _refln_F_squared_meas                                                          
 _refln_F_squared_sigma                                                         
 _refln_observed_status                                                         
   2   0   0         89.24        298.39       105.98 o                         
   4   0   0     403399.38     364518.19      8387.10 o                         
   6   0   0      48901.54      52170.24      1393.36 o                         
   8   0   0      43351.86      44978.65      1297.47 o                         
  10   0   0       9452.20       9545.21       438.71 o                         
  12   0   0      20602.91      23415.23       924.58 o                         
  14   0   0        208.60       -127.48       210.27 o                         
  16   0   0      60160.00      75381.88      4074.78 o                         
  18   0   0        150.65        -39.55       414.44 o                         
   3   1   0       1853.53       1556.58        65.04 o                         
   5   1   0      59974.26      63296.71      1153.23 o                         
   7   1   0        310.75        180.00        71.46 o                         
   9   1   0      21905.57      25275.53       573.79 o                         
  11   1   0       3636.08       3019.20       284.25 o                         
  13   1   0       1049.04        518.41       161.79 o                         
  15   1   0       2836.22       2206.36       416.81 o                         
  17   1   0       6068.70       6309.39       566.19 o                         
  19   1   0       1592.51        964.54       449.99 o                         
   2   2   0       3429.40       3088.10       172.15 o                         
   4   2   0       7774.93       6796.33       232.43 o                         
   6   2   0       1068.37       1359.10        98.40 o                         
   8   2   0      25032.84      26238.27       588.83 o                         
  10   2   0      27477.19      29033.21       752.53 o                         
  12   2   0       1463.00       1438.86       177.19 o                         
  14   2   0       9185.39       9426.32       478.43 o                         
  16   2   0       7645.80       8629.55       625.79 o                         
  18   2   0       1230.69        683.48       382.26 o                         
   1   3   0      53835.46      53969.67       780.87 o                         
   3   3   0       6848.86       7565.80       204.34 o                         
   5   3   0          8.67          0.66        43.26 o                         
   7   3   0      23072.19      27899.26       589.42 o                         
   9   3   0        180.57         56.63        85.04 o                         
  11   3   0        876.61        776.99       141.78 o                         
  13   3   0      11021.15      11567.33       432.76 o                         
  15   3   0         60.66        365.23       563.13 o                         
  17   3   0      15363.10      21058.73      1040.74 o                         
  19   3   0       4776.08       5034.12       830.46 o                         
   0   4   0      40864.46      39667.49       746.45 o                         
   2   4   0      27120.16      27534.43       476.64 o                         
   4   4   0      17217.16      17695.27       382.71 o                         
   6   4   0      19334.68      18484.91       417.56 o                         
   8   4   0       3580.27       3802.16       229.00 o                         
  10   4   0        187.97        113.06       127.62 o                         
  12   4   0       9872.98      10464.56       404.16 o                         
  14   4   0        428.33        -68.78       176.87 o                         
  16   4   0       3062.42       2909.45       862.89 o                         
  18   4   0       5604.35       6001.44       673.99 o                         
   1   5   0       3394.04       2733.46       131.70 o                         
   3   5   0      10583.62       9668.69       209.48 o                         
   5   5   0       5454.16       5281.54       154.87 o                         
   7   5   0      99244.45     104913.62      1901.83 o                         
   9   5   0      29377.31      30610.75       695.63 o                         
  11   5   0       9085.70       8575.96       349.05 o                         
  13   5   0       2154.07       2265.43       243.39 o                         
  15   5   0         70.76        167.36       222.55 o                         
  17   5   0       1024.28        944.02       403.71 o                         
  19   5   0        709.44        382.35       587.65 o                         
   0   6   0      29323.22      30277.71       607.97 o                         
   2   6   0      39946.05      41018.86       638.06 o                         
   4   6   0      64101.13      68469.23      1128.62 o                         
   6   6   0      14883.83      14599.31       368.47 o                         
   8   6   0      83296.01      90842.70      1719.14 o                         
  10   6   0       8773.22       8917.47       342.44 o                         
  12   6   0       2033.38       1586.82       227.18 o                         
  14   6   0        996.38        932.24       242.58 o                         
  16   6   0        753.68        253.89       366.19 o                         
  18   6   0        714.50         84.07      1378.56 o                         
   1   7   0       3260.04       2647.35        84.64 o                         
   3   7   0       3166.10       2617.14       122.99 o                         
   5   7   0       2459.60       1849.03       122.71 o                         
   7   7   0       9746.54      10696.29       334.58 o                         
   9   7   0         28.67         19.92       118.82 o                         
  11   7   0         64.76         51.37       135.92 o                         
  13   7   0       4604.22       5109.31       323.11 o                         
  15   7   0       3688.78       3773.98       443.81 o                         
  17   7   0       4216.40       3584.00       589.39 o                         
  19   7   0       1646.11        898.48       599.51 o                         
   0   8   0      40717.47      43152.31       854.18 o                         
   2   8   0       5213.33       4702.17       134.81 o                         
   4   8   0       3768.84       3934.81       134.60 o                         
   6   8   0      66245.95      72178.45      1271.76 o                         
   8   8   0          3.23        -56.09        80.80 o                         
  10   8   0       8242.69       7884.05       342.15 o                         
  12   8   0       7539.99       8346.96       370.01 o                         
  14   8   0        150.34        150.36       226.77 o                         
  16   8   0       7749.02       7987.28       767.19 o                         
  18   8   0        249.67         29.05       501.00 o                         
   1   9   0        899.35        613.18        75.96 o                         
   3   9   0       1231.25        979.10       121.08 o                         
   5   9   0      16863.41      17403.88       387.21 o                         
   7   9   0      27000.00      27171.72       605.86 o                         
   9   9   0      22289.10      25783.41       688.40 o                         
  11   9   0        573.52        837.18       184.98 o                         
  13   9   0       3300.63       3544.95       389.01 o                         
  15   9   0      11165.17      14207.62      1603.97 o                         
  17   9   0       2407.35       1959.33       449.75 o                         
   0  10   0      12064.73      12012.68       320.75 o                         
   2  10   0      28319.80      28335.13       511.65 o                         
   4  10   0       2627.44       2627.61       125.64 o                         
   6  10   0       1348.98       1369.10       172.66 o                         
   8  10   0       2827.00       2689.15       166.56 o                         
  10  10   0       3689.35       4252.40       233.53 o                         
  12  10   0         37.84         20.71       182.73 o                         
  14  10   0        509.84        970.39       406.53 o                         
  16  10   0       2959.25       2252.08       403.56 o                         
  18  10   0       1617.85       1282.86       783.00 o                         
   1  11   0       3495.06       3466.04       123.84 o                         
   3  11   0      11639.69      11763.92       270.51 o                         
   5  11   0       2882.03       3263.17       155.26 o                         
   7  11   0        931.65        891.71       142.23 o                         
   9  11   0         73.19        -77.64       133.97 o                         
  11  11   0        158.97         56.76       164.16 o                         
  13  11   0        307.18        274.80       320.32 o                         
  15  11   0       6419.55       8138.49       966.50 o                         
  17  11   0         38.97       -375.59       375.59 o                         
   0  12   0        296.91        100.30        98.21 o                         
   2  12   0      53540.73      57383.12       984.10 o                         
   4  12   0      24470.78      25880.04       524.74 o                         
   6  12   0        770.55        710.33       112.95 o                         
   8  12   0      41857.86      48942.74      1092.64 o                         
  10  12   0       2934.15       2755.42       244.57 o                         
  12  12   0       3411.68       3096.95       711.82 o                         
  14  12   0       3238.94       2904.45       419.97 o                         
  16  12   0         27.15       -430.01       430.01 o                         
   1  13   0       6316.35       6796.37       196.08 o                         
   3  13   0      21247.76      22923.47       498.98 o                         
   5  13   0      32341.70      36721.95       701.19 o                         
   7  13   0      10257.41      10854.69       334.58 o                         
   9  13   0       1927.90       1577.51       214.19 o                         
  11  13   0       3188.14       2836.75       404.53 o                         
  13  13   0       1411.11        782.44       518.05 o                         
  15  13   0       1152.30        587.83       326.90 o                         
   0  14   0      52794.58      57367.93      1426.90 o                         
   2  14   0      15226.21      16710.75       398.32 o                         
   4  14   0       1204.15        975.74       111.74 o                         
   6  14   0         11.43         73.17       110.31 o                         
   8  14   0      20479.27      25426.92       833.53 o                         
  10  14   0       4846.38       5096.23       373.68 o                         
  12  14   0       4456.18       5212.41       955.42 o                         
  14  14   0      11712.77      15123.09      1699.67 o                         
  16  14   0        925.88       1068.88       469.81 o                         
   1  15   0      11398.32      12630.44       359.51 o                         
   3  15   0        190.60         91.20        85.14 o                         
   5  15   0        369.08        358.37        95.62 o                         
   7  15   0         26.98        -60.18       101.42 o                         
   9  15   0      20414.74      27366.33       785.58 o                         
  11  15   0       3082.76       3087.69       827.29 o                         
  13  15   0        619.31        282.89       321.88 o                         
  15  15   0        101.59       -245.82       388.34 o                         
   0  16   0      11934.49      14153.30       560.68 o                         
   2  16   0        180.46        196.92       133.11 o                         
   4  16   0       3176.55       3088.77       176.22 o                         
   6  16   0       1536.51       1379.31       168.25 o                         
   8  16   0        610.01        373.43       143.86 o                         
  10  16   0        508.94        484.78       242.54 o                         
  12  16   0       1496.54       1543.15       609.79 o                         
  14  16   0        115.18       -314.30       314.30 o                         
   1  17   0       8685.49       8656.90       457.90 o                         
   3  17   0         10.31         79.76       111.23 o                         
   5  17   0         69.32        288.15       142.71 o                         
   7  17   0         10.93       -139.23       139.23 o                         
   9  17   0       8595.52      10246.72       826.51 o                         
  11  17   0       1750.77       2244.45       309.89 o                         
  13  17   0          1.74         -6.70       279.62 o                         
   0  18   0       3928.94       3724.04       340.69 o                         
   2  18   0         69.50        -50.20       127.96 o                         
   4  18   0       6512.54       7651.12       396.42 o                         
   6  18   0       8362.54      10096.24       741.33 o                         
   8  18   0       5857.45       8076.33       736.10 o                         
  10  18   0       8251.14      10539.23       611.25 o                         
  12  18   0       3031.15       3480.01      1047.96 o                         
   1  19   0       5780.48       6784.21       524.45 o                         
   3  19   0       1823.94       1777.77       242.97 o                         
   5  19   0        218.71         75.13       169.83 o                         
   7  19   0       2897.43       3410.12       387.68 o                         
   9  19   0       6059.20       7322.67       863.59 o                         
  11  19   0        119.03        -64.10       346.42 o                         
   0  20   0        892.96        594.77       357.49 o                         
   2  20   0        543.49        445.16       193.91 o                         
   4  20   0        898.67        872.06       250.29 o                         
   6  20   0        155.70         26.40       245.07 o                         
   8  20   0       2391.78       2541.96       364.26 o                         
  10  20   0        352.36         27.45       563.13 o                         
   1  21   0       5377.41       5742.89       566.02 o                         
   3  21   0         68.62         12.22       192.36 o                         
   5  21   0       1314.91       1236.29       342.38 o                         
   7  21   0       1295.71       1054.59       259.24 o                         
   9  21   0         71.12        485.75       335.90 o                         
   0  22   0       2873.60       3517.98       730.80 o                         
   2  22   0        535.09        167.24       405.74 o                         
   4  22   0        128.73        306.36       279.62 o                         
   6  22   0        258.14         59.32       292.92 o                         
   1  23   0        308.54        237.27       414.44 o                         
   3  23   0         24.82        239.99       286.18 o                         
   5  23   0         74.04        283.12       314.53 o                         
   2   1   1      37631.61      37915.81       480.55 o                         
   3   1   1          0.21         30.39        24.24 o                         
   4   1   1       3900.92       4264.36        92.21 o                         
   5   1   1       3473.48       3475.56        89.85 o                         
   6   1   1      18248.82      18687.18       282.35 o                         
   7   1   1         19.63         24.69        42.64 o                         
   8   1   1       4317.24       4149.69       179.81 o                         
   9   1   1        357.54        376.25        71.02 o                         
  10   1   1      18071.15      19771.46       347.28 o                         
  11   1   1        902.82        709.97        92.96 o                         
  12   1   1       5064.29       5884.70       195.47 o                         
  13   1   1        157.08        136.95       103.83 o                         
  14   1   1        809.91        809.71       131.19 o                         
  15   1   1        850.77        758.89       201.13 o                         
  16   1   1      13616.87      16815.29       784.95 o                         
  17   1   1       1150.38       1199.77       250.55 o                         
  18   1   1      16150.53      21363.47       904.13 o                         
  19   1   1        142.32       -246.29       246.29 o                         
   1   2   1     192070.52     178328.86      1844.14 o                         
   2   2   1       2848.16       2667.22        53.64 o                         
   3   2   1      83416.27      83832.76      1032.68 o                         
   4   2   1      51011.96      50774.62       677.35 o                         
   5   2   1      70126.35      74276.17       955.38 o                         
   6   2   1       8297.22       9300.75       173.72 o                         
   7   2   1        180.26        103.55        62.56 o                         
   8   2   1       2305.14       2099.23        94.16 o                         
   9   2   1        245.78        274.07        67.00 o                         
  10   2   1        766.09        724.25        88.30 o                         
  11   2   1       5428.72       5527.63       184.98 o                         
  12   2   1        220.17        187.41        97.53 o                         
  13   2   1        333.40        316.64       107.63 o                         
  14   2   1       1025.23        918.47       146.79 o                         
  15   2   1       5061.19       5887.91       348.81 o                         
  16   2   1         15.62       -160.52       211.18 o                         
  17   2   1       4812.57       4899.95       385.97 o                         
  18   2   1         42.37        381.51       219.96 o                         
  19   2   1        753.93        839.57       264.31 o                         
   1   3   1       6828.23       6522.09        91.90 o                         
   2   3   1      33874.24      34452.57       439.05 o                         
   3   3   1      42599.14      44437.21       581.43 o                         
   4   3   1      71811.09      76211.80       965.28 o                         
   5   3   1        310.75        192.66        44.06 o                         
   6   3   1       8041.69       7636.28       150.29 o                         
   7   3   1       1016.59        922.30        66.78 o                         
   8   3   1       3152.82       3368.93       116.87 o                         
   9   3   1        590.18        465.83        75.38 o                         
  10   3   1      11767.71      11347.13       252.89 o                         
  11   3   1        987.54        941.00       102.53 o                         
  12   3   1       1737.71       1414.23       140.66 o                         
  13   3   1          1.67        -97.99        97.99 o                         
  14   3   1       2622.11       1997.51       194.59 o                         
  15   3   1        236.85        440.55       195.34 o                         
  16   3   1         23.00        -25.75       189.92 o                         
  17   3   1          1.78         76.33       188.20 o                         
  18   3   1        973.50        851.06       251.70 o                         
  19   3   1        454.29        330.18       379.46 o                         
   0   4   1      12648.12      12245.75       188.59 o                         
   1   4   1      19778.52      19969.55       224.82 o                         
   2   4   1      35319.70      34583.66       417.54 o                         
   3   4   1       5539.20       5408.24       111.76 o                         
   4   4   1      13209.09      15495.11       243.52 o                         
   5   4   1      45868.88      47783.31       641.19 o                         
   6   4   1       2160.37       1879.44        80.85 o                         
   7   4   1       3640.69       3190.97       111.33 o                         
   8   4   1       3947.35       4895.92       145.23 o                         
   9   4   1       6926.87       7219.02       191.48 o                         
  10   4   1        176.29        328.27        80.33 o                         
  11   4   1      19715.05      20821.81       414.83 o                         
  12   4   1       2556.36       2276.10       147.73 o                         
  13   4   1       2013.11       1752.87       156.19 o                         
  14   4   1        362.09        344.68       143.27 o                         
  15   4   1       5726.01       6246.17       351.99 o                         
  16   4   1        949.13        780.45       199.98 o                         
  17   4   1        684.31        345.49       220.60 o                         
  18   4   1        394.38        589.88       271.38 o                         
  19   4   1        276.56        109.85       267.68 o                         
   1   5   1       9980.78       9848.11       134.34 o                         
   2   5   1      15255.28      15223.75       210.94 o                         
   3   5   1      14990.96      15081.49       220.76 o                         
   4   5   1        651.41        666.73        45.97 o                         
   5   5   1       2725.80       2974.55        94.38 o                         
   6   5   1          6.77         33.66        44.44 o                         
   7   5   1       6052.96       6312.16       152.38 o                         
   8   5   1        502.82        390.71        70.10 o                         
   9   5   1        141.32        124.36        62.47 o                         
  10   5   1       9308.39      10252.30       246.40 o                         
  11   5   1       3069.07       3405.34       155.16 o                         
  12   5   1        155.84         58.12       100.92 o                         
  13   5   1        380.60        121.54       108.85 o                         
  14   5   1       1507.92       1588.11       189.64 o                         
  15   5   1        988.12        585.46       177.96 o                         
  16   5   1          5.14       -219.97       219.97 o                         
  17   5   1        359.60        189.67       198.15 o                         
  18   5   1         64.48       -114.59       248.89 o                         
  19   5   1        384.34        172.25       282.12 o                         
   0   6   1        201.50        308.72        36.48 o                         
   1   6   1      12248.19      12534.61       160.60 o                         
   2   6   1        687.72        505.85        36.31 o                         
   3   6   1      15346.04      15427.58       229.38 o                         
   4   6   1       6561.18       6345.77       133.18 o                         
   5   6   1      30355.78      32403.56       445.43 o                         
   6   6   1       1054.72       1060.02        72.75 o                         
   7   6   1       1422.52       1200.55        81.43 o                         
   8   6   1      13663.80      13221.60       266.32 o                         
   9   6   1         75.95        159.72        75.35 o                         
  10   6   1          6.55          6.47        78.71 o                         
  11   6   1       6920.33       7444.79       224.83 o                         
  12   6   1       5298.04       5723.50       219.27 o                         
  13   6   1        770.14        425.88       119.72 o                         
  14   6   1        772.32        761.75       194.89 o                         
  15   6   1       4702.35       4680.23       331.88 o                         
  16   6   1         41.35        123.88       197.05 o                         
  17   6   1        550.27        214.37       216.70 o                         
  18   6   1         48.94        305.65       259.31 o                         
  19   6   1        396.11        287.06       300.98 o                         
   1   7   1         76.85         85.16        25.59 o                         
   2   7   1       1327.46       1292.35        47.37 o                         
   3   7   1         90.49         93.83        36.40 o                         
   4   7   1        105.19         69.55        39.62 o                         
   5   7   1       6047.41       5255.00       128.08 o                         
   6   7   1        966.61        836.76        65.58 o                         
   7   7   1         63.32         25.00        53.33 o                         
   8   7   1       4120.08       3701.48       128.59 o                         
   9   7   1        567.49        530.65        79.46 o                         
  10   7   1       4032.83       3977.20       171.60 o                         
  11   7   1       1990.76       1788.31       127.07 o                         
  12   7   1       2716.68       2573.69       210.23 o                         
  13   7   1        556.67        591.86       139.25 o                         
  14   7   1       1096.33       1089.08       213.37 o                         
  15   7   1         91.72         14.93       202.84 o                         
  16   7   1        680.51        858.53       238.79 o                         
  17   7   1        215.88         75.65       213.75 o                         
  18   7   1        706.70        959.53       313.13 o                         
  19   7   1          1.75        458.91       388.54 o                         
   0   8   1      14882.30      15100.63       243.52 o                         
   1   8   1       1559.22       1651.41        56.43 o                         
   2   8   1       9059.44       8826.88       137.91 o                         
   3   8   1      46868.20      47218.61       530.10 o                         
   4   8   1       1810.74       1433.42        69.90 o                         
   5   8   1         96.56         76.30        48.60 o                         
   6   8   1       2591.99       2376.06       104.93 o                         
   7   8   1      12680.68      13513.30       271.34 o                         
   8   8   1       1228.65        962.76        84.48 o                         
   9   8   1      11128.70      11219.32       263.98 o                         
  10   8   1         17.67        -23.00        75.94 o                         
  11   8   1        128.95         39.39       100.85 o                         
  12   8   1        723.47        634.86       114.46 o                         
  13   8   1      11661.28      13374.05       385.53 o                         
  14   8   1        368.56        240.87       166.99 o                         
  15   8   1          3.84         43.92       185.68 o                         
  16   8   1        230.07          4.93       209.17 o                         
  17   8   1         34.53        209.24       279.17 o                         
  18   8   1          8.52        386.38       268.72 o                         
   1   9   1          4.53        -11.61        31.18 o                         
   2   9   1       1624.98       1393.66        56.41 o                         
   3   9   1          1.34         -5.74        34.30 o                         
   4   9   1       2691.16       2274.16        77.35 o                         
   5   9   1        814.41        663.96        62.14 o                         
   6   9   1        372.17        310.33        64.92 o                         
   7   9   1         15.72         20.82        66.55 o                         
   8   9   1        168.60         95.20        67.34 o                         
   9   9   1       9491.70       9650.41       232.50 o                         
  10   9   1        103.67       -120.18       120.18 o                         
  11   9   1        421.39        170.32        97.99 o                         
  12   9   1       1981.20       1975.15       169.28 o                         
  13   9   1       1382.89       1102.48       190.82 o                         
  14   9   1          1.83       -146.69       168.08 o                         
  15   9   1       1480.35       1573.38       244.83 o                         
  16   9   1        162.65        392.61       215.38 o                         
  17   9   1        642.05        486.28       253.76 o                         
  18   9   1        771.17        905.28       325.01 o                         
   0  10   1       2098.28       1827.25        85.59 o                         
   1  10   1      37836.86      39418.00       442.98 o                         
   2  10   1        921.19       1018.92        53.51 o                         
   3  10   1      62952.76      66437.75       750.79 o                         
   4  10   1       1471.31       1258.80        70.27 o                         
   5  10   1       1321.75       1049.75        73.81 o                         
   6  10   1       1352.58       1146.72        85.10 o                         
   7  10   1       7351.11       7652.52       199.39 o                         
   8  10   1         48.58         47.94        70.98 o                         
   9  10   1       3083.41       2980.09       138.08 o                         
  10  10   1         48.90         20.27        99.66 o                         
  11  10   1        413.94        212.72        99.15 o                         
  12  10   1       2936.89       2975.10       207.07 o                         
  13  10   1      10977.26      12695.89       687.64 o                         
  14  10   1        132.02       -119.35       166.56 o                         
  15  10   1       2327.93       2066.41       259.26 o                         
  16  10   1        285.41        355.76       241.47 o                         
  17  10   1        911.96        797.97       328.74 o                         
  18  10   1         17.11        270.76       415.41 o                         
   1  11   1       3614.58       3564.38        91.89 o                         
   2  11   1      18858.56      18663.98       250.89 o                         
   3  11   1         27.42        -19.82        47.11 o                         
   4  11   1        158.70         61.95        45.81 o                         
   5  11   1       5492.82       5750.58       160.53 o                         
   6  11   1      13259.71      13377.49       267.41 o                         
   7  11   1       4816.44       5029.13       160.51 o                         
   8  11   1         81.44          1.35        77.15 o                         
   9  11   1          1.07        -58.04        81.98 o                         
  10  11   1       1591.22       1448.75       130.42 o                         
  11  11   1       5239.78       5922.22       240.14 o                         
  12  11   1        211.64         64.87       142.48 o                         
  13  11   1         50.54        124.34       164.14 o                         
  14  11   1       7851.42       9194.91       483.81 o                         
  15  11   1         57.04         47.36       208.10 o                         
  16  11   1       2918.84       3091.95       350.21 o                         
  17  11   1        700.48        798.71       292.97 o                         
   0  12   1       2403.37       2131.74        95.39 o                         
   1  12   1        114.63         49.71        41.76 o                         
   2  12   1          0.23          6.31        44.29 o                         
   3  12   1        134.51        117.39        53.23 o                         
   4  12   1        414.24        424.28        60.46 o                         
   5  12   1       8779.57       8676.49       183.48 o                         
   6  12   1        173.08         47.02        54.64 o                         
   7  12   1        169.50         84.36        75.32 o                         
   8  12   1        354.34        244.65        84.28 o                         
   9  12   1         23.04        110.20        91.19 o                         
  10  12   1       1873.32       1510.93       138.03 o                         
  11  12   1       3341.24       3324.58       309.68 o                         
  12  12   1        731.34        452.57       155.48 o                         
  13  12   1       6734.66       7985.12       613.94 o                         
  14  12   1       1571.93       1293.91       245.28 o                         
  15  12   1       1592.72       1671.53       257.04 o                         
  16  12   1          2.97       -234.34       234.34 o                         
  17  12   1         99.84       -167.95       284.77 o                         
   1  13   1       1315.60       1158.94        81.36 o                         
   2  13   1       1003.73        815.29        66.01 o                         
   3  13   1       7489.75       7740.10       166.10 o                         
   4  13   1      13718.99      14649.12       273.44 o                         
   5  13   1        510.38        518.51        67.64 o                         
   6  13   1        192.24        150.79        76.83 o                         
   7  13   1        948.95        839.53        93.68 o                         
   8  13   1       2884.74       2456.63       134.79 o                         
   9  13   1        170.95         96.54        94.88 o                         
  10  13   1       5747.79       5778.04       236.62 o                         
  11  13   1          4.25       -137.69       137.69 o                         
  12  13   1        516.61        297.49       188.68 o                         
  13  13   1        590.03        721.85       226.31 o                         
  14  13   1       2677.39       2435.98       297.43 o                         
  15  13   1         84.60        113.49       251.04 o                         
  16  13   1        145.91        105.42       251.71 o                         
   0  14   1        685.96        654.54        91.42 o                         
   1  14   1       1767.15       1722.68        87.25 o                         
   2  14   1         48.66        138.08        57.54 o                         
   3  14   1       3920.09       4517.92       135.06 o                         
   4  14   1         77.17         10.31        53.33 o                         
   5  14   1       4878.09       4892.02       159.19 o                         
   6  14   1        438.19        484.48        77.88 o                         
   7  14   1       9239.21      10631.75       239.27 o                         
   8  14   1         30.68        -71.88        71.88 o                         
   9  14   1       6137.52       6367.84       320.09 o                         
  10  14   1        190.99        140.27       140.52 o                         
  11  14   1        815.27        463.98       165.72 o                         
  12  14   1         59.65       -208.62       208.62 o                         
  13  14   1          9.29       -217.62       217.62 o                         
  14  14   1        245.16        241.41       280.68 o                         
  15  14   1        937.80        869.34       285.88 o                         
  16  14   1        183.79        185.25       350.06 o                         
   1  15   1       1535.22       1651.39        87.84 o                         
   2  15   1       2021.92       1775.13        94.39 o                         
   3  15   1          8.41         22.71        57.81 o                         
   4  15   1       8705.77       9497.58       211.87 o                         
   5  15   1        594.11        339.66        74.91 o                         
   6  15   1       1418.55       1298.08        98.66 o                         
   7  15   1        472.79        414.02        93.64 o                         
   8  15   1        863.77        713.56       118.70 o                         
   9  15   1         55.35         73.73        94.09 o                         
  10  15   1       1071.49        659.97       156.72 o                         
  11  15   1        167.88        495.93       181.03 o                         
  12  15   1       1510.23        882.47       275.25 o                         
  13  15   1        104.85        192.07       193.17 o                         
  14  15   1         95.36       -233.59       233.59 o                         
  15  15   1        245.63        127.74       325.50 o                         
   0  16   1       3666.59       4163.11       339.12 o                         
   1  16   1       1552.62       1624.35        96.24 o                         
   2  16   1        672.10        555.34        80.75 o                         
   3  16   1       3024.70       3161.68       130.39 o                         
   4  16   1        343.42        315.34        81.38 o                         
   5  16   1       5735.11       6193.81       173.57 o                         
   6  16   1        777.83        524.54        84.58 o                         
   7  16   1      28011.59      34982.40       593.85 o                         
   8  16   1          3.26        106.59       130.56 o                         
   9  16   1      17985.59      23979.79       918.81 o                         
  10  16   1       1052.18       1320.56       242.60 o                         
  11  16   1       2536.02       2844.92       317.08 o                         
  12  16   1          0.59       -199.88       199.88 o                         
  13  16   1       2542.67       2626.50       298.90 o                         
  14  16   1        529.68        499.46       283.82 o                         
   1  17   1         14.68        -10.06        87.26 o                         
   2  17   1        473.69        460.77        75.94 o                         
   3  17   1         36.41        105.39        72.17 o                         
   4  17   1        133.49        143.04       114.85 o                         
   5  17   1         68.80        -48.72        93.49 o                         
   6  17   1       1949.88       1904.26       125.65 o                         
   7  17   1         73.25       -121.36       121.36 o                         
   8  17   1       1248.37       1415.86       153.09 o                         
   9  17   1          0.68         16.64       137.65 o                         
  10  17   1         19.09        -30.95       157.63 o                         
  11  17   1         97.05        190.37       132.46 o                         
  12  17   1        583.12        653.84       183.54 o                         
  13  17   1         50.58        462.36       283.23 o                         
  14  17   1        193.18       -248.51       277.58 o                         
   0  18   1        602.35        495.56       130.08 o                         
   1  18   1        315.48        274.87       118.66 o                         
   2  18   1       4991.78       6007.68       231.16 o                         
   3  18   1       1567.25       1598.62       132.50 o                         
   4  18   1        497.73        530.65       120.57 o                         
   5  18   1        271.27        146.30       103.60 o                         
   6  18   1        146.03         60.19       108.94 o                         
   7  18   1       4100.18       4899.05       273.06 o                         
   8  18   1        258.11        169.70       129.22 o                         
   9  18   1       2268.10       2339.82       299.71 o                         
  10  18   1          1.05        184.82       127.80 o                         
  11  18   1       1137.63       1288.01       234.30 o                         
  12  18   1        975.99        810.07       238.45 o                         
  13  18   1         92.59        -94.22       231.57 o                         
   1  19   1         61.56         38.24       152.53 o                         
   2  19   1        372.99        450.31       136.64 o                         
   3  19   1         75.27        132.97       103.13 o                         
   4  19   1        385.11        488.80       137.64 o                         
   5  19   1        576.90        542.13       135.57 o                         
   6  19   1        557.22        668.43       143.98 o                         
   7  19   1        684.32        549.48       144.16 o                         
   8  19   1       1099.81        840.01       163.29 o                         
   9  19   1         46.55         91.31       150.22 o                         
  10  19   1        884.41        881.45       224.66 o                         
  11  19   1          2.78         47.92       229.28 o                         
  12  19   1       2182.37       2115.57       380.11 o                         
   0  20   1        759.80        942.99       278.55 o                         
   1  20   1       4127.66       4327.69       274.71 o                         
   2  20   1        614.34        674.72       156.62 o                         
   3  20   1        255.35        241.03       128.62 o                         
   4  20   1          4.39         13.16       155.18 o                         
   5  20   1       1775.82       1998.82       185.05 o                         
   6  20   1        195.17         77.17       126.91 o                         
   7  20   1         25.50        -49.00       158.39 o                         
   8  20   1        113.90        186.68       214.66 o                         
   9  20   1         49.02        220.66       196.53 o                         
  10  20   1         24.53        430.64       256.87 o                         
   1  21   1        108.49        -71.76       195.22 o                         
   2  21   1        594.65        846.45       193.34 o                         
   3  21   1         37.22         53.88       158.63 o                         
   4  21   1         35.62        126.00       139.29 o                         
   5  21   1        430.65        301.04       188.78 o                         
   6  21   1       1363.17       1475.44       209.72 o                         
   7  21   1          7.99          3.14       175.43 o                         
   8  21   1        159.63        255.94       287.20 o                         
   9  21   1          7.70        328.84       274.92 o                         
   0  22   1         77.89        204.35       306.95 o                         
   1  22   1       4738.57       5399.92       382.76 o                         
   2  22   1          5.78        -13.47       196.28 o                         
   3  22   1        228.28        242.54       205.27 o                         
   4  22   1        382.20        745.08       188.71 o                         
   5  22   1       1890.20       2167.45       463.03 o                         
   6  22   1          0.33        139.70       195.88 o                         
   7  22   1        239.57       -110.10       208.14 o                         
   1  23   1         11.62         82.35       278.01 o                         
   2  23   1        416.00        564.29       230.83 o                         
   3  23   1         50.47         44.33       271.80 o                         
   4  23   1        871.83        832.58       222.78 o                         
   5  23   1        351.26       -224.08       224.08 o                         
   2   0   2      76713.34      72317.88      1117.85 o                         
   3   0   2       7836.24       8148.30       175.18 o                         
   4   0   2      19971.84      21605.78       436.73 o                         
   5   0   2      11933.42      11675.33       280.10 o                         
   6   0   2      29278.82      28644.95       580.92 o                         
   7   0   2         63.95        108.44        68.14 o                         
   8   0   2      39572.36      41093.53       827.05 o                         
   9   0   2         14.90         30.46        90.33 o                         
  10   0   2      26605.36      27089.73       733.58 o                         
  11   0   2         69.88         56.72       113.57 o                         
  12   0   2         35.84         57.57       113.07 o                         
  13   0   2        388.45        397.35       144.72 o                         
  14   0   2       6612.97       6080.42       388.39 o                         
  15   0   2        296.30        388.48       229.00 o                         
  16   0   2      17927.90      23834.01      1092.71 o                         
  17   0   2         88.87        207.72       306.46 o                         
  18   0   2         11.33        -99.73       453.19 o                         
  19   0   2          1.41       -426.91       473.58 o                         
   1   1   2       5321.95       5314.14        67.08 o                         
   2   1   2       4115.14       3981.59        68.69 o                         
   3   1   2       3827.62       3869.80        83.34 o                         
   4   1   2      48495.53      49588.62       643.76 o                         
   5   1   2      26599.03      26213.57       378.47 o                         
   6   1   2        891.68        853.11        66.04 o                         
   7   1   2       2834.28       2862.06       100.14 o                         
   8   1   2       4008.52       3814.16       120.99 o                         
   9   1   2       2828.30       3100.03       135.04 o                         
  10   1   2          0.28         91.94        69.58 o                         
  11   1   2         99.21        -71.03        89.61 o                         
  12   1   2        717.27        533.51       100.27 o                         
  13   1   2       7041.02       7380.28       238.90 o                         
  14   1   2        148.27         61.47       125.78 o                         
  15   1   2         40.69        214.81       181.97 o                         
  16   1   2        383.98        520.63       185.05 o                         
  17   1   2       5260.77       5972.54       398.13 o                         
  18   1   2         32.87        191.30       219.99 o                         
  19   1   2        611.90        721.01       332.11 o                         
   0   2   2     365999.78     296997.66      5556.85 o                         
   1   2   2      12194.15      12328.57       159.13 o                         
   2   2   2     147828.48     140905.44      1493.96 o                         
   3   2   2      16170.00      16524.00       224.01 o                         
   4   2   2      13655.84      13423.28       208.75 o                         
   5   2   2       1084.83        996.97        57.88 o                         
   6   2   2       3114.51       3289.85        96.91 o                         
   7   2   2       3242.52       2530.21        96.66 o                         
   8   2   2       8439.78       8427.83       186.71 o                         
   9   2   2          7.29         18.28        57.71 o                         
  10   2   2       6446.28       6669.33       187.31 o                         
  11   2   2        489.81        314.40        88.54 o                         
  12   2   2      21741.14      23816.91       455.51 o                         
  13   2   2        788.27        692.14       108.62 o                         
  14   2   2        128.90         29.59       140.28 o                         
  15   2   2         30.69        165.69       164.41 o                         
  16   2   2      13310.95      14614.49       668.74 o                         
  17   2   2         17.90        -31.60       190.73 o                         
  18   2   2       3380.33       2847.46       425.58 o                         
  19   2   2          0.21       -102.23       309.14 o                         
   1   3   2       5639.11       5465.31        79.15 o                         
   2   3   2      10071.28      10121.94       143.75 o                         
   3   3   2      22535.33      23080.64       311.09 o                         
   4   3   2      53608.07      56504.78       736.67 o                         
   5   3   2       4736.56       4728.69       109.27 o                         
   6   3   2        113.39         71.14        46.95 o                         
   7   3   2      38798.87      40484.73       572.03 o                         
   8   3   2         90.20        -50.07        57.74 o                         
   9   3   2       5153.80       4948.12       157.11 o                         
  10   3   2        929.76        887.37        89.20 o                         
  11   3   2       9447.58      10079.70       255.15 o                         
  12   3   2       4304.47       4604.78       183.56 o                         
  13   3   2        386.67        278.63       128.51 o                         
  14   3   2       2541.52       2360.73       213.61 o                         
  15   3   2          2.25       -186.47       186.47 o                         
  16   3   2        689.03        176.24       228.09 o                         
  17   3   2       4270.09       3997.41       350.67 o                         
  18   3   2         40.36       -107.12       235.57 o                         
  19   3   2       1790.62       1199.69       341.96 o                         
   0   4   2         84.07        145.30        22.13 o                         
   1   4   2       1266.58       1274.47        34.55 o                         
   2   4   2        330.77        403.67        32.90 o                         
   3   4   2         19.82         -9.58        21.90 o                         
   4   4   2      15673.63      15293.30       230.84 o                         
   5   4   2      19754.15      20346.45       423.04 o                         
   6   4   2        986.61        825.44        72.32 o                         
   7   4   2       3279.33       3576.86       123.57 o                         
   8   4   2      31170.08      33255.00       493.84 o                         
   9   4   2         21.38        -45.10        59.62 o                         
  10   4   2       2539.84       2498.50       158.88 o                         
  11   4   2         18.56         77.61        78.59 o                         
  12   4   2        159.88        102.44       111.17 o                         
  13   4   2       1322.67       1255.94       133.62 o                         
  14   4   2         31.27        165.96       148.10 o                         
  15   4   2        930.38        565.33       191.19 o                         
  16   4   2         54.45       -136.95       183.31 o                         
  17   4   2         39.62       -200.23       200.23 o                         
  18   4   2       1395.13       1463.04       297.06 o                         
  19   4   2        173.40        507.95       326.28 o                         
   1   5   2      78435.09      77410.43       778.08 o                         
   2   5   2       1443.69       1453.77        42.72 o                         
   3   5   2          4.19          1.28        28.02 o                         
   4   5   2      16081.19      16080.77       235.33 o                         
   5   5   2       3991.41       3200.15       108.31 o                         
   6   5   2        358.39        323.13        49.29 o                         
   7   5   2       8082.29       8509.78       183.49 o                         
   8   5   2        327.24        297.90        74.33 o                         
   9   5   2       1534.69       1477.69       107.57 o                         
  10   5   2       6220.80       6799.71       204.49 o                         
  11   5   2         12.41        -82.03        82.03 o                         
  12   5   2       3588.88       3444.45       168.65 o                         
  13   5   2        407.69        324.76       118.09 o                         
  14   5   2        395.95        219.36       237.48 o                         
  15   5   2       5168.17       5077.43       343.05 o                         
  16   5   2         51.06        -57.71       172.15 o                         
  17   5   2       1730.82       1768.11       298.74 o                         
  18   5   2        245.89       -100.29       239.87 o                         
  19   5   2         14.42        199.16       260.54 o                         
   0   6   2        862.76        859.84        47.16 o                         
   1   6   2       6872.06       6849.90       100.19 o                         
   2   6   2      19986.47      20403.06       257.23 o                         
   3   6   2       2202.59       2176.68        70.04 o                         
   4   6   2       3051.96       3007.50        86.07 o                         
   5   6   2      14297.12      14514.07       234.99 o                         
   6   6   2      52538.70      54580.78       714.14 o                         
   7   6   2       3585.97       3855.20       135.34 o                         
   8   6   2      23340.00      25135.63       416.22 o                         
   9   6   2         30.20        -19.63        67.94 o                         
  10   6   2      10033.59       9828.81       301.70 o                         
  11   6   2       1272.34       1137.63       110.30 o                         
  12   6   2      14036.26      14606.74       345.35 o                         
  13   6   2       2910.71       3248.52       188.21 o                         
  14   6   2       1183.35       1125.26       192.25 o                         
  15   6   2       1300.50       1138.20       402.09 o                         
  16   6   2       1702.17       1505.89       264.16 o                         
  17   6   2         16.76         26.92       252.52 o                         
  18   6   2        589.95        609.89       260.87 o                         
  19   6   2       2241.06       2255.05       444.76 o                         
   1   7   2      20158.71      20862.41       235.77 o                         
   2   7   2          1.40         11.86        25.04 o                         
   3   7   2       7374.18       7448.64       126.90 o                         
   4   7   2       1656.71       1365.27        64.94 o                         
   5   7   2      43574.57      44899.73       596.13 o                         
   6   7   2       3381.49       3482.78       107.16 o                         
   7   7   2      35657.51      36902.78       541.79 o                         
   8   7   2       4251.57       3825.41       133.79 o                         
   9   7   2      58473.33      67112.91       954.51 o                         
  10   7   2       5944.86       5710.04       181.44 o                         
  11   7   2      11066.08      11913.39       306.90 o                         
  12   7   2        371.63        344.78       108.03 o                         
  13   7   2         26.92        -96.65       114.50 o                         
  14   7   2       5123.62       5165.75       357.32 o                         
  15   7   2        487.30        467.10       213.98 o                         
  16   7   2       3162.07       2972.19       296.93 o                         
  17   7   2       1199.20        676.25       246.26 o                         
  18   7   2       3807.83       4084.60       403.21 o                         
  19   7   2         76.44       -427.09       427.09 o                         
   0   8   2      23181.51      22740.28       369.12 o                         
   1   8   2      10580.54      10008.69       143.88 o                         
   2   8   2        623.62        451.28        38.91 o                         
   3   8   2        738.83        580.68        44.87 o                         
   4   8   2      23053.54      23948.13       347.64 o                         
   5   8   2        573.89        594.24        62.32 o                         
   6   8   2         36.32        -19.88        52.87 o                         
   7   8   2      18948.09      20326.36       335.23 o                         
   8   8   2         47.58         34.56        81.01 o                         
   9   8   2      12720.41      13535.75       292.46 o                         
  10   8   2        965.37        902.29        93.08 o                         
  11   8   2       2099.79       1975.69       127.92 o                         
  12   8   2        152.65        147.76       106.42 o                         
  13   8   2        193.74        271.91       131.72 o                         
  14   8   2          2.27        -32.09       149.72 o                         
  15   8   2         14.19        -89.71       196.04 o                         
  16   8   2       3398.50       3272.07       373.09 o                         
  17   8   2         74.99        100.62       238.02 o                         
  18   8   2         16.80        -13.03       277.66 o                         
   1   9   2        502.48        438.81        36.76 o                         
   2   9   2        815.57        876.15        51.20 o                         
   3   9   2       7349.42       7036.34       122.97 o                         
   4   9   2      10393.67      10325.39       192.52 o                         
   5   9   2          9.88        -45.46        47.84 o                         
   6   9   2         44.29         39.85        53.70 o                         
   7   9   2        206.66         21.68        57.33 o                         
   8   9   2        119.41        149.34        72.75 o                         
   9   9   2        171.70        109.43        73.23 o                         
  10   9   2       3588.76       3328.59       159.95 o                         
  11   9   2       6398.39       6837.88       226.13 o                         
  12   9   2        967.02        681.29       130.85 o                         
  13   9   2          7.80         32.67       147.01 o                         
  14   9   2          1.15       -138.75       154.43 o                         
  15   9   2      15379.33      18318.25       775.75 o                         
  16   9   2         51.85         50.65       191.77 o                         
  17   9   2          2.00        271.02       291.28 o                         
  18   9   2        496.28        100.55       276.63 o                         
   0  10   2       9267.31       9857.58       223.93 o                         
   1  10   2      23902.92      24440.31       312.77 o                         
   2  10   2      13971.66      15182.93       226.57 o                         
   3  10   2       3379.38       3484.46       134.85 o                         
   4  10   2       1656.34       1423.30        64.36 o                         
   5  10   2         39.74         27.73        46.66 o                         
   6  10   2       4835.84       4766.78       139.90 o                         
   7  10   2       7750.94       7447.81       194.31 o                         
   8  10   2      27210.23      30428.92       537.99 o                         
   9  10   2       5921.99       6138.97       197.29 o                         
  10  10   2        151.60         11.27        91.91 o                         
  11  10   2        116.17        109.51        95.97 o                         
  12  10   2         23.68         98.46       139.15 o                         
  13  10   2       1116.03        492.98       185.34 o                         
  14  10   2       1598.36       1625.69       231.40 o                         
  15  10   2        329.65         -0.82       194.39 o                         
  16  10   2       1078.44        386.82       286.77 o                         
  17  10   2        558.31        570.39       254.05 o                         
  18  10   2        460.20        647.39       503.03 o                         
   1  11   2        530.06        440.33        48.11 o                         
   2  11   2       1462.31       1364.46        64.75 o                         
   3  11   2        763.74        754.92        58.51 o                         
   4  11   2       6852.06       7086.85       146.49 o                         
   5  11   2       6997.31       7452.24       156.92 o                         
   6  11   2       2479.93       2467.07       113.93 o                         
   7  11   2       6384.88       6645.03       186.22 o                         
   8  11   2        818.78        711.64        93.30 o                         
   9  11   2        622.11        335.31        84.75 o                         
  10  11   2        189.53        273.29       111.46 o                         
  11  11   2        109.36        243.84       128.71 o                         
  12  11   2         47.84        117.45       134.73 o                         
  13  11   2         99.17        -29.90       178.15 o                         
  14  11   2          5.58         39.68       173.77 o                         
  15  11   2       3125.84       3713.33       369.87 o                         
  16  11   2         15.60          4.85       228.12 o                         
  17  11   2        463.58        755.51       305.34 o                         
   0  12   2        260.97         84.68        58.00 o                         
   1  12   2       4904.56       5051.39       131.04 o                         
   2  12   2      84880.65      93072.84      1066.60 o                         
   3  12   2        627.60        564.41        57.52 o                         
   4  12   2       5444.04       5157.49       131.27 o                         
   5  12   2        819.27        679.71        65.41 o                         
   6  12   2       1958.27       1682.30        91.22 o                         
   7  12   2       3122.92       3098.69       140.40 o                         
   8  12   2      25445.24      29250.27       521.79 o                         
   9  12   2        322.36        268.25        95.73 o                         
  10  12   2         13.68         -4.56       104.49 o                         
  11  12   2         86.54        121.48       165.02 o                         
  12  12   2        333.74        301.22       157.32 o                         
  13  12   2       1728.97       1757.50       255.26 o                         
  14  12   2       6592.23       6409.01       495.26 o                         
  15  12   2        943.09       1051.40       256.41 o                         
  16  12   2        919.42        822.83       355.49 o                         
  17  12   2        445.67        124.47       350.42 o                         
   1  13   2       2602.11       2462.26       111.48 o                         
   2  13   2        236.28        147.17        52.14 o                         
   3  13   2       7727.49       7487.24       164.76 o                         
   4  13   2        100.82         68.77        55.15 o                         
   5  13   2       3391.44       3175.86       135.72 o                         
   6  13   2        607.00        496.74        71.49 o                         
   7  13   2       4041.56       3697.33       146.15 o                         
   8  13   2        279.22        353.81        85.65 o                         
   9  13   2       2008.29       2020.07       142.86 o                         
  10  13   2        215.00        104.57       119.02 o                         
  11  13   2       1767.40       1767.11       221.84 o                         
  12  13   2         55.06        -11.40       165.05 o                         
  13  13   2       1398.32       1126.00       266.67 o                         
  14  13   2          1.00       -161.31       211.57 o                         
  15  13   2        239.87        190.90       328.86 o                         
  16  13   2          0.08       -258.54       258.54 o                         
   0  14   2        142.08        167.36        86.39 o                         
   1  14   2         85.14         40.85        53.05 o                         
   2  14   2         56.63         26.60        55.62 o                         
   3  14   2         23.35          1.95        49.31 o                         
   4  14   2      10027.94      11009.68       219.93 o                         
   5  14   2         35.83        -59.98        59.98 o                         
   6  14   2        518.65        261.86        76.81 o                         
   7  14   2        253.18        127.20        74.89 o                         
   8  14   2      23838.14      28560.17       527.89 o                         
   9  14   2        947.36        919.69       122.81 o                         
  10  14   2          2.74        108.89       129.73 o                         
  11  14   2       1666.95       1814.68       235.08 o                         
  12  14   2       6451.39       7165.97       654.95 o                         
  13  14   2       2231.67       2114.48       265.08 o                         
  14  14   2       1505.40        943.68       262.11 o                         
  15  14   2       1193.80        559.03       263.75 o                         
  16  14   2        214.24          4.31       407.20 o                         
   1  15   2       6549.90       7176.73       173.48 o                         
   2  15   2         24.84         25.53        60.78 o                         
   3  15   2        177.95         75.79        77.85 o                         
   4  15   2       2172.41       2059.95       130.26 o                         
   5  15   2       1513.15       1390.61       104.28 o                         
   6  15   2          4.47        -32.31        72.81 o                         
   7  15   2        160.36        220.43        86.92 o                         
   8  15   2       1294.71       1102.27       143.70 o                         
   9  15   2      15978.32      19919.51       633.66 o                         
  10  15   2         61.86         40.79       120.06 o                         
  11  15   2       1337.54       1151.96       248.18 o                         
  12  15   2          5.69        -66.07       391.33 o                         
  13  15   2        224.08        221.17       189.33 o                         
  14  15   2         51.93        172.33       326.95 o                         
  15  15   2        854.67        857.05       361.47 o                         
   0  16   2       9214.80      10810.56       365.05 o                         
   1  16   2        276.80        270.47        72.51 o                         
   2  16   2       5452.50       5704.09       195.74 o                         
   3  16   2        942.55        902.59        89.62 o                         
   4  16   2        280.85        291.58        76.47 o                         
   5  16   2          3.88         34.29        71.35 o                         
   6  16   2        824.38        742.65        95.65 o                         
   7  16   2         64.30        126.82       104.98 o                         
   8  16   2          8.46         31.22        92.64 o                         
   9  16   2        219.94         59.89       137.80 o                         
  10  16   2       1467.62       2042.11       276.24 o                         
  11  16   2         31.06       -158.09       158.09 o                         
  12  16   2        209.31        197.39       184.91 o                         
  13  16   2          5.47        -99.31       204.52 o                         
  14  16   2        354.41        136.90       280.38 o                         
   1  17   2       7400.62       8752.06       241.73 o                         
   2  17   2          0.78        -30.92        82.20 o                         
   3  17   2         20.84          9.92        79.60 o                         
   4  17   2         39.41        -14.64        80.05 o                         
   5  17   2          6.28        -82.78        82.78 o                         
   6  17   2        306.86        300.73        96.60 o                         
   7  17   2        189.04        129.01       108.51 o                         
   8  17   2        598.73        525.06       184.75 o                         
   9  17   2       6846.92       7873.29       328.56 o                         
  10  17   2        259.76        108.73       205.45 o                         
  11  17   2        171.59        124.30       145.25 o                         
  12  17   2         14.05        149.23       182.10 o                         
  13  17   2        740.24        746.81       269.86 o                         
   0  18   2       2144.66       2113.09       214.00 o                         
   1  18   2        108.21        183.94        99.54 o                         
   2  18   2       2434.46       2455.55       203.41 o                         
   3  18   2         36.40         61.03        91.27 o                         
   4  18   2       3034.40       3228.49       172.78 o                         
   5  18   2         63.32         41.52       119.22 o                         
   6  18   2       6897.01       7753.30       327.37 o                         
   7  18   2          5.55         -3.11       125.94 o                         
   8  18   2       2267.00       2212.82       198.76 o                         
   9  18   2         79.94       -146.45       146.45 o                         
  10  18   2       7263.63       9047.57       474.79 o                         
  11  18   2        595.07        362.22       209.12 o                         
  12  18   2        353.88        112.49       254.80 o                         
  13  18   2        495.00         76.74       228.21 o                         
   1  19   2      11415.17      13007.87       449.77 o                         
   2  19   2         71.26         99.18       133.46 o                         
   3  19   2         20.20        128.42       131.41 o                         
   4  19   2         15.00       -107.10       107.10 o                         
   5  19   2        734.81        910.33       148.93 o                         
   6  19   2          5.03         85.27       134.95 o                         
   7  19   2       2371.63       2609.55       210.76 o                         
   8  19   2        510.04        163.24       194.30 o                         
   9  19   2       2156.09       1405.55       220.50 o                         
  10  19   2        164.85        191.05       204.19 o                         
  11  19   2        424.76         23.62       191.09 o                         
   0  20   2       1252.07       1382.59       267.68 o                         
   1  20   2        245.07        197.06       137.81 o                         
   2  20   2       3884.44       4565.59       290.34 o                         
   3  20   2        286.67        154.94       144.23 o                         
   4  20   2       3100.13       3824.29       273.11 o                         
   5  20   2        165.56         97.96       127.10 o                         
   6  20   2        394.45        225.45       156.10 o                         
   7  20   2          0.48        -95.26       174.22 o                         
   8  20   2       1445.81       1978.96       316.04 o                         
   9  20   2        383.93        157.98       201.03 o                         
  10  20   2          9.69        191.05       202.10 o                         
   1  21   2        838.79        794.16       168.11 o                         
   2  21   2       1228.06       1535.77       229.63 o                         
   3  21   2        143.61       -109.71       194.78 o                         
   4  21   2       2284.55       3246.58       285.23 o                         
   5  21   2        173.11       -100.53       190.34 o                         
   6  21   2       1398.15       1359.36       351.78 o                         
   7  21   2       1731.14       2236.39       253.51 o                         
   8  21   2        107.19        395.48       200.09 o                         
   9  21   2       1458.18       1022.34       263.43 o                         
   0  22   2       1822.62       3344.34       488.24 o                         
   1  22   2       1389.74       1250.98       338.07 o                         
   2  22   2        357.36        442.24       200.67 o                         
   3  22   2        119.16        178.12       164.27 o                         
   4  22   2         18.75        -26.42       184.56 o                         
   5  22   2         89.74        233.70       191.02 o                         
   6  22   2        608.60        760.52       221.30 o                         
   7  22   2        471.44         52.19       192.94 o                         
   1  23   2        544.74        434.20       428.21 o                         
   2  23   2        680.07        645.07       237.01 o                         
   3  23   2        113.43       -182.61       182.61 o                         
   4  23   2       1321.75       1223.54       243.62 o                         
   5  23   2        374.73        405.88       248.52 o                         
   1   1   3       7432.93       7555.47        95.05 o                         
   2   1   3       4306.00       4564.93        70.94 o                         
   3   1   3       3293.57       3497.69        86.32 o                         
   4   1   3      21333.35      21710.53       311.93 o                         
   5   1   3      10557.14      11243.09       187.22 o                         
   6   1   3      21463.90      21865.34       330.58 o                         
   7   1   3          6.18         28.03        46.62 o                         
   8   1   3       4823.32       4831.52       138.18 o                         
   9   1   3       3059.61       3011.67       123.06 o                         
  10   1   3       6441.00       5593.41       164.86 o                         
  11   1   3       2103.99       1718.84       117.22 o                         
  12   1   3      15493.34      17446.19       384.97 o                         
  13   1   3        182.58         60.72        98.69 o                         
  14   1   3         90.52        132.09       128.96 o                         
  15   1   3       1224.79       1192.78       209.75 o                         
  16   1   3       2567.84       2485.09       277.40 o                         
  17   1   3        501.14        270.58       212.91 o                         
  18   1   3       2380.79       2980.00       393.85 o                         
  19   1   3        253.89         53.11       247.41 o                         
   0   2   3      11111.84      11108.18       223.73 o                         
   1   2   3      11537.74      11609.76       149.23 o                         
   2   2   3       4561.19       4147.82        65.75 o                         
   3   2   3        160.89         83.10        24.42 o                         
   4   2   3        498.62        311.84        34.48 o                         
   5   2   3      27393.66      29155.86       411.55 o                         
   6   2   3       2965.52       2314.16        84.33 o                         
   7   2   3       9639.11       8775.28       177.45 o                         
   8   2   3      12035.17      12442.25       234.64 o                         
   9   2   3         17.24        -56.59        56.59 o                         
  10   2   3       2071.99       1825.94       140.95 o                         
  11   2   3      16064.98      17394.10       349.27 o                         
  12   2   3       1871.18       1810.92       126.64 o                         
  13   2   3        549.65        488.57       115.26 o                         
  14   2   3        544.12        404.92       144.78 o                         
  15   2   3       2335.75       1967.01       236.58 o                         
  16   2   3        355.02        192.90       219.13 o                         
  17   2   3       3399.76       3507.18       327.85 o                         
  18   2   3         55.72        199.95       338.14 o                         
  19   2   3          4.78       -131.50       232.06 o                         
   1   3   3       1361.96       1232.36        32.99 o                         
   2   3   3       4428.46       4272.94        76.00 o                         
   3   3   3          4.66        -14.06        24.38 o                         
   4   3   3       8780.18       9132.37       155.95 o                         
   5   3   3        743.96        711.39        47.09 o                         
   6   3   3       3155.96       2439.95        87.16 o                         
   7   3   3        114.57         57.68        45.14 o                         
   8   3   3         19.35         63.31        65.69 o                         
   9   3   3          4.82         71.87        69.20 o                         
  10   3   3       2719.20       2579.00       124.86 o                         
  11   3   3        613.54        722.02        95.25 o                         
  12   3   3        273.09        170.35        87.84 o                         
  13   3   3         42.05         99.42       114.13 o                         
  14   3   3       4527.19       4962.64       277.81 o                         
  15   3   3       1897.19       1838.65       220.38 o                         
  16   3   3          8.54       -177.60       177.60 o                         
  17   3   3        113.20        -20.72       314.39 o                         
  18   3   3        106.72       -179.26       245.80 o                         
  19   3   3          0.18        -68.72       259.03 o                         
   0   4   3       1037.87       1179.58        52.24 o                         
   1   4   3      13689.16      14096.24       182.89 o                         
   2   4   3        337.97        511.91        30.71 o                         
   3   4   3       1786.50       1571.21        51.40 o                         
   4   4   3      10345.90       9430.41       154.97 o                         
   5   4   3      40122.93      41523.64       510.36 o                         
   6   4   3       2070.03       2024.39        83.89 o                         
   7   4   3      10172.66       9978.49       199.18 o                         
   8   4   3      27851.94      30094.19       462.00 o                         
   9   4   3      33583.21      36261.92       578.03 o                         
  10   4   3       4798.39       4409.76       165.35 o                         
  11   4   3      28134.94      30690.39       556.65 o                         
  12   4   3        147.95         67.87        96.28 o                         
  13   4   3       3831.65       3796.64       251.41 o                         
  14   4   3       6356.87       6815.38       308.47 o                         
  15   4   3       6120.38       7178.79       387.92 o                         
  16   4   3          1.47       -119.42       173.32 o                         
  17   4   3       1540.71       1534.12       247.26 o                         
  18   4   3        806.87        965.75       313.29 o                         
  19   4   3         76.68        -75.22       362.31 o                         
   1   5   3       2109.58       2384.17        52.79 o                         
   2   5   3        559.78        430.74        24.73 o                         
   3   5   3      18451.11      18402.07       249.78 o                         
   4   5   3      25153.79      25230.85       348.43 o                         
   5   5   3      11806.08      12151.96       197.62 o                         
   6   5   3      12041.99      11683.62       201.05 o                         
   7   5   3      11977.75      12767.88       222.21 o                         
   8   5   3       8701.30       8986.92       203.61 o                         
   9   5   3       8237.79       8974.21       218.54 o                         
  10   5   3       5914.78       6053.19       208.58 o                         
  11   5   3       1336.43       1162.12       114.25 o                         
  12   5   3        324.83        290.78       101.42 o                         
  13   5   3       3859.71       3868.20       193.77 o                         
  14   5   3        103.75         91.17       132.15 o                         
  15   5   3        518.46        420.29       197.69 o                         
  16   5   3        187.66        -80.76       169.76 o                         
  17   5   3       1086.66       1113.14       236.56 o                         
  18   5   3        397.16        229.94       266.04 o                         
  19   5   3        132.75        -48.73       309.97 o                         
   0   6   3      45270.80      47816.02       707.99 o                         
   1   6   3      22550.44      22393.10       276.53 o                         
   2   6   3      16216.50      16092.26       211.74 o                         
   3   6   3      23527.28      23400.87       308.61 o                         
   4   6   3        272.78        224.33        41.11 o                         
   5   6   3      13331.72      11992.82       202.79 o                         
   6   6   3       5191.34       4393.86       137.96 o                         
   7   6   3      13795.85      15226.15       351.82 o                         
   8   6   3       6668.49       7116.26       176.25 o                         
   9   6   3        545.05        426.18        76.62 o                         
  10   6   3        632.89        506.02        92.27 o                         
  11   6   3         25.79        -17.11        87.26 o                         
  12   6   3         12.48          2.23        96.05 o                         
  13   6   3       6845.92       7904.38       294.01 o                         
  14   6   3        852.65        785.33       195.63 o                         
  15   6   3        266.73        167.16       163.75 o                         
  16   6   3       1114.96        800.27       224.54 o                         
  17   6   3        360.87        365.71       205.13 o                         
  18   6   3        199.93        141.29       291.57 o                         
  19   6   3          6.43       -135.74       268.45 o                         
   1   7   3       3384.89       3253.05        67.98 o                         
   2   7   3       1474.68       1498.90        54.96 o                         
   3   7   3      12409.29      12506.64       184.13 o                         
   4   7   3        948.93       1305.99        65.65 o                         
   5   7   3       1115.64       1150.05        74.88 o                         
   6   7   3       4813.81       4818.68       129.52 o                         
   7   7   3          2.45        -15.67        51.89 o                         
   8   7   3       2217.69       1910.63       100.10 o                         
   9   7   3       5765.01       5710.69       172.59 o                         
  10   7   3        352.02        264.44        75.54 o                         
  11   7   3       3331.60       3492.13       154.24 o                         
  12   7   3       1494.31       1384.75       118.33 o                         
  13   7   3        708.60        580.47       156.44 o                         
  14   7   3         74.24        -34.71       164.46 o                         
  15   7   3         34.85        -55.90       201.38 o                         
  16   7   3        626.37        447.64       208.14 o                         
  17   7   3        323.98        291.96       215.13 o                         
  18   7   3        496.89        219.21       283.82 o                         
   0   8   3      59310.40      61388.43       946.55 o                         
   1   8   3         68.69         51.62        27.40 o                         
   2   8   3      25131.38      27141.75       315.77 o                         
   3   8   3      23739.23      23828.60       302.52 o                         
   4   8   3        292.20        300.42        40.76 o                         
   5   8   3        357.79        228.74        50.14 o                         
   6   8   3         98.34         71.54        52.45 o                         
   7   8   3      21313.89      23180.15       373.30 o                         
   8   8   3       6376.57       7094.96       199.06 o                         
   9   8   3      11848.27      12390.24       277.94 o                         
  10   8   3         17.68         13.10        83.49 o                         
  11   8   3       3850.79       3687.18       186.86 o                         
  12   8   3         13.82        -74.36        94.46 o                         
  13   8   3      15329.96      18724.99       537.32 o                         
  14   8   3       2210.73       1826.69       249.87 o                         
  15   8   3        459.86        599.01       221.70 o                         
  16   8   3       1419.50       1080.98       244.16 o                         
  17   8   3          8.09        305.34       276.74 o                         
  18   8   3         19.53        342.02       287.11 o                         
   1   9   3        910.45        845.88        46.87 o                         
   2   9   3        238.77        148.99        32.46 o                         
   3   9   3       1734.96       1887.20        69.34 o                         
   4   9   3      22252.51      22059.81       303.60 o                         
   5   9   3       2375.44       2240.36       106.01 o                         
   6   9   3        178.34        144.36        61.41 o                         
   7   9   3      12266.33      13283.88       261.16 o                         
   8   9   3       3411.38       3027.31       131.14 o                         
   9   9   3       1608.65       1542.77       115.44 o                         
  10   9   3       1646.68       1615.72       147.41 o                         
  11   9   3       3896.05       3586.40       170.69 o                         
  12   9   3       2380.73       2171.78       169.13 o                         
  13   9   3          4.92        203.01       147.69 o                         
  14   9   3         34.09        -24.32       267.82 o                         
  15   9   3       1108.05        925.03       212.13 o                         
  16   9   3       2735.98       2341.74       295.92 o                         
  17   9   3       5290.42       5999.22       435.57 o                         
  18   9   3       1241.26       1376.87       328.55 o                         
   0  10   3       1175.63        906.39        72.11 o                         
   1  10   3      39949.09      41349.78       463.90 o                         
   2  10   3       1954.34       1744.21        65.84 o                         
   3  10   3      28563.14      29027.39       345.76 o                         
   4  10   3        170.59         98.19        55.79 o                         
   5  10   3       1857.84       1559.74        88.08 o                         
   6  10   3        165.02        186.61        64.57 o                         
   7  10   3       2117.96       2066.85       110.27 o                         
   8  10   3        171.04        121.47        76.77 o                         
   9  10   3       1761.83       1468.10       116.46 o                         
  10  10   3       5321.52       5371.86       195.72 o                         
  11  10   3        303.97        215.73       102.56 o                         
  12  10   3        366.13        223.18       157.69 o                         
  13  10   3       3115.68       3364.51       256.10 o                         
  14  10   3       4852.41       5082.87       350.54 o                         
  15  10   3        519.70        532.79       307.53 o                         
  16  10   3         76.62         90.75       218.29 o                         
  17  10   3       1015.76        645.66       261.02 o                         
  18  10   3         31.39       -587.65       587.65 o                         
   1  11   3       1469.17       1427.81        78.09 o                         
   2  11   3       1079.73        976.77        57.21 o                         
   3  11   3      13194.67      14151.05       219.43 o                         
   4  11   3       3229.52       3563.47       132.43 o                         
   5  11   3       1415.85       1266.97        88.62 o                         
   6  11   3       2210.31       2395.56        98.66 o                         
   7  11   3       1844.85       1581.76       100.29 o                         
   8  11   3        526.39        373.81        80.31 o                         
   9  11   3       6166.23       6155.52       202.98 o                         
  10  11   3       4532.25       4393.68       187.88 o                         
  11  11   3        305.42        220.81       109.07 o                         
  12  11   3         15.08         49.32       129.78 o                         
  13  11   3       2753.91       2429.63       244.96 o                         
  14  11   3       7303.95       8591.30       458.90 o                         
  15  11   3        620.96        279.19       250.18 o                         
  16  11   3        238.52        161.83       251.61 o                         
  17  11   3       1057.54       1118.74       339.77 o                         
   0  12   3          9.60        -15.73        78.88 o                         
   1  12   3       2069.67       1706.64        80.85 o                         
   2  12   3        198.53         80.69        44.63 o                         
   3  12   3      10576.90      11185.67       192.29 o                         
   4  12   3        409.47        479.69        59.53 o                         
   5  12   3        810.85        742.51        67.21 o                         
   6  12   3         30.53         61.53        59.15 o                         
   7  12   3       1908.77       1458.69        94.96 o                         
   8  12   3        274.45         73.04        77.26 o                         
   9  12   3        966.14        865.98       132.39 o                         
  10  12   3        306.00        284.36       115.94 o                         
  11  12   3          6.08         64.82       129.90 o                         
  12  12   3       2609.35       2703.19       309.68 o                         
  13  12   3        678.57        491.40       177.62 o                         
  14  12   3        286.04         87.76       191.32 o                         
  15  12   3         51.65       -205.12       268.27 o                         
  16  12   3        109.60       -230.88       230.88 o                         
  17  12   3         76.04       -314.77       314.77 o                         
   1  13   3       3661.63       3714.78       118.07 o                         
   2  13   3       5468.91       5211.04       124.79 o                         
   3  13   3       1432.31       1278.14        75.50 o                         
   4  13   3       8043.96       8718.27       179.07 o                         
   5  13   3       9457.05       9589.35       199.81 o                         
   6  13   3       2243.02       1968.10        97.04 o                         
   7  13   3        121.56        133.50        72.88 o                         
   8  13   3         38.55         36.37        77.25 o                         
   9  13   3        471.93        559.74       107.48 o                         
  10  13   3       8127.30       8448.46       449.09 o                         
  11  13   3       1018.90       1359.02       297.50 o                         
  12  13   3        942.93        683.19       180.83 o                         
  13  13   3         34.27        225.53       311.88 o                         
  14  13   3       5690.31       5503.87       419.97 o                         
  15  13   3        119.26        -62.66       245.03 o                         
  16  13   3        649.21        508.55       292.68 o                         
   0  14   3        350.85        385.31        99.51 o                         
   1  14   3       3416.45       3170.57       116.49 o                         
   2  14   3       2709.27       2637.55       107.53 o                         
   3  14   3       9768.65      10887.46       223.19 o                         
   4  14   3       1396.75       1496.37       108.38 o                         
   5  14   3       3748.47       3708.21       130.52 o                         
   6  14   3        709.64        608.51        81.41 o                         
   7  14   3       4331.06       4612.82       165.32 o                         
   8  14   3        699.08        579.31       128.93 o                         
   9  14   3       3572.74       3656.93       183.59 o                         
  10  14   3         27.51        -54.08       133.86 o                         
  11  14   3        167.55        -89.40       182.93 o                         
  12  14   3         11.15        267.60       206.36 o                         
  13  14   3       1270.31       1295.06       256.46 o                         
  14  14   3        399.37         94.84       432.20 o                         
  15  14   3        334.42        447.65       285.81 o                         
  16  14   3        325.09         34.37       324.61 o                         
   1  15   3        122.81        167.41        70.68 o                         
   2  15   3       1291.28       1033.30        85.77 o                         
   3  15   3        343.66        308.05        68.19 o                         
   4  15   3        717.34        472.28        73.58 o                         
   5  15   3        121.05        128.12        80.05 o                         
   6  15   3        183.98        160.92        65.38 o                         
   7  15   3        496.94        501.73        87.34 o                         
   8  15   3          9.22         35.56        91.39 o                         
   9  15   3         23.58         13.16       118.04 o                         
  10  15   3       1712.01       1878.23       288.59 o                         
  11  15   3         24.30          9.03       141.45 o                         
  12  15   3        631.31        652.31       220.37 o                         
  13  15   3         42.60        200.53       216.59 o                         
  14  15   3        830.65        330.04       243.33 o                         
  15  15   3         35.73        -83.25       257.00 o                         
   0  16   3       8030.16       9309.75       348.11 o                         
   1  16   3        814.47        614.44        85.33 o                         
   2  16   3        696.49        588.79        83.84 o                         
   3  16   3       8872.93      10198.72       331.24 o                         
   4  16   3       3143.17       3163.96       131.75 o                         
   5  16   3       2844.66       2664.82       169.15 o                         
   6  16   3       1264.41       1348.19       128.08 o                         
   7  16   3       9774.81      11223.88       297.35 o                         
   8  16   3        419.16        281.45        99.97 o                         
   9  16   3       5393.38       5856.38       272.83 o                         
  10  16   3        183.07        266.09       132.40 o                         
  11  16   3        597.25        483.58       165.13 o                         
  12  16   3       1382.97       1433.79       219.97 o                         
  13  16   3       1402.30       1569.02       348.64 o                         
  14  16   3          2.22        -55.01       228.28 o                         
   1  17   3         83.11         58.00        81.25 o                         
   2  17   3       2247.91       2300.00       121.78 o                         
   3  17   3         99.83        158.65        79.53 o                         
   4  17   3         28.40        -82.75        82.75 o                         
   5  17   3        207.33        133.19        82.92 o                         
   6  17   3       3349.68       3655.47       334.06 o                         
   7  17   3        148.20        118.11       133.98 o                         
   8  17   3        191.09        178.90       122.82 o                         
   9  17   3         43.71        -62.48       119.99 o                         
  10  17   3         16.81         57.20       137.22 o                         
  11  17   3         66.62        219.04       194.44 o                         
  12  17   3        330.23        481.26       217.68 o                         
  13  17   3          8.89       -113.16       242.58 o                         
   0  18   3       4745.21       5956.14       362.30 o                         
   1  18   3       1156.55       1144.66       129.94 o                         
   2  18   3        121.72        109.43        99.74 o                         
   3  18   3       7410.00       7933.17       253.84 o                         
   4  18   3        168.68        209.14       140.10 o                         
   5  18   3         36.14         33.77       107.01 o                         
   6  18   3        860.13       1002.94       143.94 o                         
   7  18   3       2237.79       2205.25       222.36 o                         
   8  18   3         38.85        -18.42       104.19 o                         
   9  18   3         31.38         11.37       127.80 o                         
  10  18   3       1607.77       1638.27       243.28 o                         
  11  18   3       1294.20       1691.49       309.30 o                         
  12  18   3         22.53        191.88       198.37 o                         
   1  19   3       1050.21        977.80       170.66 o                         
   2  19   3         11.14        -43.53       158.42 o                         
   3  19   3       2202.55       2517.10       277.97 o                         
   4  19   3        706.42        810.34       156.62 o                         
   5  19   3       1593.11       1849.98       167.07 o                         
   6  19   3        224.25         85.71       216.82 o                         
   7  19   3       1509.76       1907.36       195.13 o                         
   8  19   3          1.56        -70.51       197.64 o                         
   9  19   3         66.84        129.37       175.16 o                         
  10  19   3         77.00        170.67       173.48 o                         
  11  19   3         74.76         22.54       204.57 o                         
   0  20   3         48.89         62.49       181.47 o                         
   1  20   3       1970.16       2379.31       235.36 o                         
   2  20   3        852.81       1314.85       196.77 o                         
   3  20   3         86.99         19.49       130.71 o                         
   4  20   3        272.61        197.43       171.80 o                         
   5  20   3       2831.05       3108.05       291.08 o                         
   6  20   3         77.58         47.79       175.74 o                         
   7  20   3         18.69        105.78       174.76 o                         
   8  20   3        443.10        248.59       203.27 o                         
   9  20   3        179.71         81.31       216.35 o                         
  10  20   3       1362.26       1116.77       236.81 o                         
   1  21   3         37.39         16.04       180.41 o                         
   2  21   3        307.63        381.67       182.51 o                         
   3  21   3       1626.69       1904.56       231.30 o                         
   4  21   3        858.74       1047.51       218.03 o                         
   5  21   3        984.89        963.83       208.48 o                         
   6  21   3        700.40        386.33       246.50 o                         
   7  21   3        435.70        458.15       246.75 o                         
   8  21   3         76.80        235.65       211.94 o                         
   9  21   3        387.51        361.88       232.37 o                         
   0  22   3        862.76       1222.64       339.73 o                         
   1  22   3       6611.81       8501.46       436.95 o                         
   2  22   3        333.77         75.68       171.91 o                         
   3  22   3       1505.83       1296.51       229.42 o                         
   4  22   3        141.69        309.02       163.11 o                         
   5  22   3       4180.52       4765.87       523.29 o                         
   6  22   3         89.99        281.06       261.91 o                         
   7  22   3        294.44        185.19       238.37 o                         
   1  23   3        105.92       -164.43       395.90 o                         
   2  23   3          4.83        123.40       215.69 o                         
   3  23   3          4.62         90.70       213.26 o                         
   4  23   3       3799.19       4030.33       435.40 o                         
   0   0   4     257757.66     219342.56      5097.45 o                         
   1   0   4       1335.22       1437.88        45.20 o                         
   2   0   4      98040.35      97727.38      1371.32 o                         
   3   0   4        538.89        525.01        40.69 o                         
   4   0   4      21262.63      20052.36       362.42 o                         
   5   0   4       7564.22       7598.87       212.05 o                         
   6   0   4      83585.95      88486.98      1633.39 o                         
   7   0   4      11958.87      12319.73       318.74 o                         
   8   0   4        113.46         -3.98        80.73 o                         
   9   0   4        880.84        720.52       109.31 o                         
  10   0   4      33350.89      35450.02       782.43 o                         
  11   0   4      16908.09      18037.13       515.49 o                         
  12   0   4      13597.70      15068.43       474.87 o                         
  13   0   4       3314.13       3370.53       304.80 o                         
  14   0   4       2105.86       2192.59       275.12 o                         
  15   0   4        119.84        284.58       311.03 o                         
  16   0   4      16813.47      19301.08       941.35 o                         
  17   0   4        126.69        -73.50       321.86 o                         
  18   0   4        394.02        387.07       431.52 o                         
  19   0   4        315.27        638.26       426.06 o                         
   1   1   4        593.92        692.63        25.90 o                         
   2   1   4       4078.29       4198.18        64.21 o                         
   3   1   4       1182.65       1058.75        37.24 o                         
   4   1   4       1658.16       1999.40        54.38 o                         
   5   1   4        871.11        540.43        42.82 o                         
   6   1   4        301.30        184.63        53.43 o                         
   7   1   4         43.75         37.62        57.02 o                         
   8   1   4       4719.90       3999.77       147.90 o                         
   9   1   4        356.94        349.38        76.76 o                         
  10   1   4        918.82        856.46        94.35 o                         
  11   1   4       4294.40       4766.65       173.95 o                         
  12   1   4       1458.72       1233.28       119.40 o                         
  13   1   4        983.23        860.68       118.41 o                         
  14   1   4         78.46         32.80       140.19 o                         
  15   1   4         11.73         82.43       147.14 o                         
  16   1   4        824.03        599.70       204.60 o                         
  17   1   4        883.89        883.33       282.14 o                         
  18   1   4        216.32        255.25       246.49 o                         
  19   1   4        259.76        207.19       273.51 o                         
   0   2   4       1624.57       2121.12        56.13 o                         
   1   2   4        572.63        467.22        32.99 o                         
   2   2   4      20311.71      19308.57       226.89 o                         
   3   2   4       6110.23       5588.85        93.17 o                         
   4   2   4       7825.95       8900.00       150.03 o                         
   5   2   4       1526.73       1398.49        60.95 o                         
   6   2   4      42286.97      44189.48       577.37 o                         
   7   2   4        301.18        215.80        56.96 o                         
   8   2   4       2013.73       2189.83       109.89 o                         
   9   2   4       3270.17       2763.11       119.78 o                         
  10   2   4      37566.47      42963.76       664.50 o                         
  11   2   4          2.56         37.49        87.03 o                         
  12   2   4        918.20        760.20       107.96 o                         
  13   2   4       2117.87       1858.28       140.45 o                         
  14   2   4        497.79        530.72       135.97 o                         
  15   2   4         42.20        -43.59       155.99 o                         
  16   2   4       2530.61       2412.14       265.76 o                         
  17   2   4          0.75        -13.63       191.05 o                         
  18   2   4         66.79        228.34       241.49 o                         
  19   2   4          3.83        128.55       243.02 o                         
   1   3   4      26075.98      26664.50       322.61 o                         
   2   3   4        468.97        435.58        25.61 o                         
   3   3   4        516.77        555.86        42.96 o                         
   4   3   4       6196.80       6241.90       119.20 o                         
   5   3   4         62.42          0.02        29.78 o                         
   6   3   4          7.50         45.52        41.78 o                         
   7   3   4      38846.91      41850.40       561.87 o                         
   8   3   4        209.86         78.16        55.41 o                         
   9   3   4          0.80        -14.75        67.24 o                         
  10   3   4       6342.78       6647.07       190.81 o                         
  11   3   4       8653.95       9447.20       254.60 o                         
  12   3   4       7256.98       8194.92       253.59 o                         
  13   3   4       4495.99       4408.10       196.84 o                         
  14   3   4        407.74        446.12       169.50 o                         
  15   3   4       1571.77       1191.12       203.08 o                         
  16   3   4         39.36          3.62       191.02 o                         
  17   3   4       2010.10       2301.61       293.77 o                         
  18   3   4        401.30        -23.36       218.89 o                         
  19   3   4         17.52        322.94       266.05 o                         
   0   4   4        375.51        272.58        31.74 o                         
   1   4   4       1062.85       1066.99        39.02 o                         
   2   4   4       8066.92       8230.30       128.26 o                         
   3   4   4        893.60        864.58        41.28 o                         
   4   4   4       3268.75       3651.93        96.03 o                         
   5   4   4       2566.51       2627.30        79.67 o                         
   6   4   4        928.04        939.67        74.57 o                         
   7   4   4       3537.31       3547.93       149.57 o                         
   8   4   4      12838.45      14281.48       251.21 o                         
   9   4   4        216.93        205.80        65.35 o                         
  10   4   4       1718.45       1468.91       108.94 o                         
  11   4   4       1985.31       2086.94       143.84 o                         
  12   4   4       1406.93       1296.12       121.85 o                         
  13   4   4        376.32        189.12       105.80 o                         
  14   4   4       5565.31       6549.88       290.28 o                         
  15   4   4          8.35       -104.20       199.32 o                         
  16   4   4          3.57        144.16       184.04 o                         
  17   4   4         40.43         14.98       218.82 o                         
  18   4   4        732.58        108.48       267.10 o                         
  19   4   4        486.34        466.03       297.98 o                         
   1   5   4      45026.96      46551.62       511.43 o                         
   2   5   4      25256.35      25806.21       350.41 o                         
   3   5   4        238.20        283.94        35.01 o                         
   4   5   4      15405.32      16476.69       236.79 o                         
   5   5   4        466.42        216.67        41.71 o                         
   6   5   4       9512.34       9771.37       186.39 o                         
   7   5   4      59373.55      62896.16       814.99 o                         
   8   5   4          2.86         10.62        53.46 o                         
   9   5   4      12173.27      12198.23       248.40 o                         
  10   5   4       5939.43       5931.10       184.18 o                         
  11   5   4       9636.98      10576.60       254.37 o                         
  12   5   4       4364.52       4618.31       197.21 o                         
  13   5   4         33.78        -92.63       118.19 o                         
  14   5   4          3.82        277.05       163.56 o                         
  15   5   4       1495.74       1489.47       230.97 o                         
  16   5   4        107.73         92.42       251.64 o                         
  17   5   4        513.02        791.32       245.72 o                         
  18   5   4       1179.24        768.48       338.38 o                         
  19   5   4        115.80       -280.70       300.69 o                         
   0   6   4       2287.02       1919.83        65.55 o                         
   1   6   4       3401.98       3746.87        69.92 o                         
   2   6   4      22959.29      23594.49       306.33 o                         
   3   6   4      57756.89      60055.30       672.41 o                         
   4   6   4      19569.44      20921.04       283.99 o                         
   5   6   4      13114.01      15020.37       239.40 o                         
   6   6   4       6531.07       5932.22       145.50 o                         
   7   6   4      17582.42      17190.29       308.54 o                         
   8   6   4      52276.80      56426.75       763.72 o                         
   9   6   4       2365.15       2345.71       116.28 o                         
  10   6   4      21840.58      23382.64       422.79 o                         
  11   6   4         30.29         -1.09        77.99 o                         
  12   6   4      16587.26      18886.88       405.84 o                         
  13   6   4         11.85       -134.84       135.09 o                         
  14   6   4      10645.20      11634.60       415.41 o                         
  15   6   4         88.25         53.73       156.76 o                         
  16   6   4       2527.96       2385.70       283.85 o                         
  17   6   4        362.45        437.34       245.45 o                         
  18   6   4        178.47       -169.03       309.60 o                         
  19   6   4       3057.76       2662.23       417.42 o                         
   1   7   4      12310.37      11875.46       155.82 o                         
   2   7   4       2209.03       2154.41        71.96 o                         
   3   7   4      52099.75      54008.51       614.18 o                         
   4   7   4      22265.86      22085.80       309.77 o                         
   5   7   4      23374.77      25969.49       369.02 o                         
   6   7   4       2577.36       2540.51       120.12 o                         
   7   7   4       3742.17       3345.48       119.03 o                         
   8   7   4        457.05        286.44        72.53 o                         
   9   7   4      10044.23      10904.46       239.02 o                         
  10   7   4       3762.08       4128.86       165.19 o                         
  11   7   4        214.20         68.29        96.30 o                         
  12   7   4       1070.98        901.17       118.71 o                         
  13   7   4       6598.66       7613.24       321.55 o                         
  14   7   4       3438.73       3284.98       272.61 o                         
  15   7   4        629.74        464.40       194.73 o                         
  16   7   4       1202.01        485.78       204.21 o                         
  17   7   4       7522.76       8406.00       525.38 o                         
  18   7   4       3015.01       3081.22       345.30 o                         
   0   8   4      95789.73     103228.80      1634.90 o                         
   1   8   4      16274.54      18622.16       242.89 o                         
   2   8   4       6763.63       6066.24       115.50 o                         
   3   8   4      16181.62      16848.15       234.76 o                         
   4   8   4       6314.56       6424.10       124.33 o                         
   5   8   4      25495.02      25484.95       372.38 o                         
   6   8   4       9209.30       8891.42       190.75 o                         
   7   8   4       2751.12       2459.66       112.34 o                         
   8   8   4       2732.83       2532.05       120.23 o                         
   9   8   4       5256.10       5383.54       203.55 o                         
  10   8   4       1664.89       1389.79       116.57 o                         
  11   8   4        272.15        157.86        97.21 o                         
  12   8   4        787.94        746.32       130.11 o                         
  13   8   4        468.39        386.84       145.73 o                         
  14   8   4       3088.68       3403.41       290.08 o                         
  15   8   4         22.93        -16.57       170.64 o                         
  16   8   4       3097.21       2932.94       289.39 o                         
  17   8   4        539.00        298.81       267.09 o                         
  18   8   4        418.65        231.32       275.71 o                         
   1   9   4      13812.66      13491.85       194.26 o                         
   2   9   4       9111.42       8714.43       151.43 o                         
   3   9   4        966.58        997.20        49.42 o                         
   4   9   4       2169.92       2515.35        81.76 o                         
   5   9   4      12387.19      12652.49       274.43 o                         
   6   9   4      10357.49      10734.43       221.93 o                         
   7   9   4      12712.93      12856.92       267.05 o                         
   8   9   4        281.89        250.86        71.93 o                         
   9   9   4      16806.23      18397.79       363.66 o                         
  10   9   4        518.00        146.49        90.27 o                         
  11   9   4          0.25        104.79        95.26 o                         
  12   9   4        108.51        149.52       118.68 o                         
  13   9   4          3.51         76.45       138.90 o                         
  14   9   4       1036.06        954.87       229.64 o                         
  15   9   4       6242.74       5950.74       410.76 o                         
  16   9   4        620.39        636.62       275.66 o                         
  17   9   4          5.19       -199.90       282.37 o                         
  18   9   4       1790.07       1141.22       314.41 o                         
   0  10   4      15940.79      17246.84       329.36 o                         
   1  10   4       5658.16       5612.99       138.68 o                         
   2  10   4       1833.38       1411.48        66.57 o                         
   3  10   4        199.68        183.81        41.53 o                         
   4  10   4       1922.87       1717.10        86.32 o                         
   5  10   4        221.57        166.28        47.51 o                         
   6  10   4       1116.44        912.59        85.09 o                         
   7  10   4       5301.75       5419.57       165.71 o                         
   8  10   4       3682.42       3828.71       149.97 o                         
   9  10   4       2438.55       1995.41       126.01 o                         
  10  10   4         58.98        -45.03        86.51 o                         
  11  10   4        912.51        912.47       123.56 o                         
  12  10   4        486.70        364.14       148.37 o                         
  13  10   4       1550.89       1047.49       213.02 o                         
  14  10   4       3592.31       3506.16       309.22 o                         
  15  10   4        688.17        508.60       237.14 o                         
  16  10   4        671.98        255.66       216.13 o                         
  17  10   4        155.12        -11.44       221.04 o                         
   1  11   4       3520.01       3791.81       122.19 o                         
   2  11   4        595.06        432.45        55.09 o                         
   3  11   4        272.99        181.96        47.29 o                         
   4  11   4       4335.71       3989.08       105.25 o                         
   5  11   4       4694.38       4741.82       133.13 o                         
   6  11   4         17.97         16.40        56.35 o                         
   7  11   4         33.84         27.23        70.98 o                         
   8  11   4         89.33        102.64        78.07 o                         
   9  11   4         13.36         87.60        93.61 o                         
  10  11   4          0.47        -87.37        87.37 o                         
  11  11   4        617.83        408.17       192.43 o                         
  12  11   4        270.68         78.18       127.88 o                         
  13  11   4        182.31        391.25       176.09 o                         
  14  11   4        132.77         94.73       187.70 o                         
  15  11   4       5801.81       6825.67       778.56 o                         
  16  11   4         71.85       -117.47       281.77 o                         
  17  11   4          2.48         26.06       258.75 o                         
   0  12   4       2183.77       1594.36        96.76 o                         
   1  12   4      12939.88      13413.19       223.56 o                         
   2  12   4      34627.37      35748.62       483.01 o                         
   3  12   4       7682.69       8148.04       155.95 o                         
   4  12   4      17193.83      18869.51       314.35 o                         
   5  12   4       2111.65       1929.80        90.70 o                         
   6  12   4       1233.55       1152.14        79.04 o                         
   7  12   4        826.52        689.34        84.01 o                         
   8  12   4      21933.22      25357.53       450.97 o                         
   9  12   4        799.36        639.87       103.87 o                         
  10  12   4       1307.37       1011.16       144.40 o                         
  11  12   4       2847.21       2819.27       312.57 o                         
  12  12   4       2343.85       1818.20       239.73 o                         
  13  12   4       5463.71       6015.64       391.09 o                         
  14  12   4       4275.29       3840.07       355.52 o                         
  15  12   4       1738.54       1789.46       368.28 o                         
  16  12   4         81.36         32.28       279.96 o                         
   1  13   4          4.22         39.82        51.17 o                         
   2  13   4        679.13        654.97        69.09 o                         
   3  13   4        855.48        860.66        89.35 o                         
   4  13   4        112.08        -40.34        52.71 o                         
   5  13   4       3040.05       3041.78       108.16 o                         
   6  13   4       1073.90        680.44        72.00 o                         
   7  13   4        862.03        592.65        73.76 o                         
   8  13   4       1669.02       1500.36       151.27 o                         
   9  13   4       1854.43       1667.50       148.48 o                         
  10  13   4         82.37       -109.87       109.87 o                         
  11  13   4        255.74        127.30       172.77 o                         
  12  13   4        315.68        108.33       179.35 o                         
  13  13   4        132.60       -198.83       198.83 o                         
  14  13   4        139.35        130.09       188.04 o                         
  15  13   4        123.55        -48.86       254.43 o                         
  16  13   4         52.17        -81.78       255.99 o                         
   0  14   4        877.01        867.05       100.38 o                         
   1  14   4       4404.47       4209.26       132.73 o                         
   2  14   4      28067.62      32256.52       474.66 o                         
   3  14   4       2227.17       2044.61       109.90 o                         
   4  14   4       3068.11       2990.13       145.36 o                         
   5  14   4        239.49        127.70        57.55 o                         
   6  14   4       1039.41        858.22        95.19 o                         
   7  14   4          3.37        -56.00        79.42 o                         
   8  14   4      12195.79      13294.47       324.15 o                         
   9  14   4        211.18        267.85        97.82 o                         
  10  14   4        116.63          6.02       127.58 o                         
  11  14   4         41.92         35.64       179.47 o                         
  12  14   4        155.20         24.32       187.48 o                         
  13  14   4        238.49         65.98       265.68 o                         
  14  14   4       3001.42       2690.94       404.35 o                         
  15  14   4        508.60        412.90       264.16 o                         
   1  15   4       2943.00       2788.68       159.52 o                         
   2  15   4        159.73         77.49        66.23 o                         
   3  15   4       2830.69       2786.47       121.47 o                         
   4  15   4          5.59        -14.29        63.24 o                         
   5  15   4       1500.84       1444.88       115.14 o                         
   6  15   4        742.02        882.35        82.62 o                         
   7  15   4        595.08        524.64        90.06 o                         
   8  15   4        142.33         -2.09        86.72 o                         
   9  15   4       2717.81       2719.52       165.80 o                         
  10  15   4       1302.77       1404.47       165.84 o                         
  11  15   4        241.58         -7.78       137.00 o                         
  12  15   4         56.28         45.87       231.11 o                         
  13  15   4        228.94         43.77       205.11 o                         
  14  15   4        504.62        515.99       253.26 o                         
  15  15   4       1355.86       1005.40       308.75 o                         
   0  16   4        186.69         -2.43       122.82 o                         
   1  16   4         37.12        118.17        78.27 o                         
   2  16   4        888.65        836.66        88.00 o                         
   3  16   4        576.86        681.03        82.73 o                         
   4  16   4        853.14        842.66       128.64 o                         
   5  16   4          7.70         54.81        67.55 o                         
   6  16   4       1545.78       1842.24       149.53 o                         
   7  16   4        228.99        142.40        88.21 o                         
   8  16   4       1427.11       1584.08       132.80 o                         
   9  16   4         25.18       -169.47       169.47 o                         
  10  16   4       2694.87       3727.87       217.03 o                         
  11  16   4         59.67        -38.13       128.42 o                         
  12  16   4         61.42        337.56       271.99 o                         
  13  16   4        316.23        499.14       239.88 o                         
  14  16   4        938.41        553.19       315.09 o                         
   1  17   4       6183.28       6415.52       218.06 o                         
   2  17   4        110.67        109.49        98.08 o                         
   3  17   4        851.90        777.42       108.65 o                         
   4  17   4        195.42        257.51       105.15 o                         
   5  17   4         10.45         25.09       130.42 o                         
   6  17   4          6.37        -27.14        92.26 o                         
   7  17   4       3473.87       3284.61       340.61 o                         
   8  17   4        239.64        254.89       118.09 o                         
   9  17   4       1585.08       1689.57       167.89 o                         
  10  17   4        188.97        163.86       153.89 o                         
  11  17   4        157.87         -0.14       199.48 o                         
  12  17   4        446.22        241.09       220.57 o                         
  13  17   4         76.47        705.54       347.75 o                         
   0  18   4       9161.52      10641.72       545.68 o                         
   1  18   4       7185.51       7996.18       244.36 o                         
   2  18   4        161.49        255.77       102.83 o                         
   3  18   4       1797.80       1813.35       157.97 o                         
   4  18   4       2200.29       2712.74       214.39 o                         
   5  18   4         55.65         89.50       127.87 o                         
   6  18   4       1892.41       1710.00       149.26 o                         
   7  18   4          2.87         78.34       122.31 o                         
   8  18   4          6.69         32.34       108.37 o                         
   9  18   4         25.38         16.62       156.33 o                         
  10  18   4       1358.12       1033.99       227.32 o                         
  11  18   4        331.71        350.33       225.27 o                         
  12  18   4        346.01        406.41       238.82 o                         
   1  19   4       2762.66       2934.36       214.39 o                         
   2  19   4          0.03        -65.98       135.71 o                         
   3  19   4          1.37       -139.61       166.37 o                         
   4  19   4         67.33         41.49       136.87 o                         
   5  19   4         23.03        -41.98       156.14 o                         
   6  19   4          7.71       -138.39       142.34 o                         
   7  19   4       4335.87       5215.68       492.46 o                         
   8  19   4        691.10        426.81       178.92 o                         
   9  19   4       1365.75        971.10       236.15 o                         
  10  19   4        582.61        984.82       262.52 o                         
  11  19   4        362.33         81.94       238.57 o                         
   0  20   4       6896.29       8856.29       511.50 o                         
   1  20   4       2051.81       2372.82       211.71 o                         
   2  20   4       7837.98      10591.64       445.39 o                         
   3  20   4        408.49        221.60       156.75 o                         
   4  20   4       3042.55       3556.72       263.57 o                         
   5  20   4        175.10        103.14       141.46 o                         
   6  20   4        144.73        162.49       181.21 o                         
   7  20   4        111.64        309.51       176.75 o                         
   8  20   4         15.43         57.99       198.03 o                         
   9  20   4        107.78        -28.06       216.94 o                         
  10  20   4         74.96       -313.94       313.94 o                         
   1  21   4       1748.55       2204.38       225.78 o                         
   2  21   4       1331.70       2090.84       258.14 o                         
   3  21   4       3570.50       3992.62       297.79 o                         
   4  21   4       1698.54       1820.21       225.87 o                         
   5  21   4       1639.45       2169.79       256.24 o                         
   6  21   4        862.92        981.75       201.31 o                         
   7  21   4         67.05       -207.51       207.51 o                         
   8  21   4          0.29        258.48       231.91 o                         
   0  22   4       1171.98       2557.21       764.18 o                         
   1  22   4       1660.90       2055.04       241.88 o                         
   2  22   4        492.80        608.87       238.42 o                         
   3  22   4        865.28        793.87       225.41 o                         
   4  22   4          1.49        -74.22       215.12 o                         
   5  22   4        264.09        194.85       198.95 o                         
   6  22   4        483.45        238.06       209.31 o                         
   7  22   4        184.98       -177.31       235.90 o                         
   1  23   4        195.00        268.37       241.40 o                         
   2  23   4        373.96        137.97       270.93 o                         
   3  23   4          1.28         -8.74       203.18 o                         
   4  23   4       1361.48       1228.38       385.65 o                         
   1   1   5      10292.36      10738.84       156.85 o                         
   2   1   5      32168.20      32378.64       357.36 o                         
   3   1   5       6575.65       6649.56        95.16 o                         
   4   1   5      66594.38      68386.41       799.45 o                         
   5   1   5       4342.85       3956.34        88.23 o                         
   6   1   5      17098.06      16660.49       274.51 o                         
   7   1   5       3840.61       3629.54       109.17 o                         
   8   1   5        350.96        303.11        66.65 o                         
   9   1   5       2016.83       1935.03       104.27 o                         
  10   1   5       3999.80       4373.93       189.75 o                         
  11   1   5        765.39        548.94        97.67 o                         
  12   1   5      30829.55      37704.49       665.47 o                         
  13   1   5        156.86         87.67       120.29 o                         
  14   1   5        543.56        493.12       152.27 o                         
  15   1   5         95.32         30.99       200.85 o                         
  16   1   5         20.05        -94.61       293.62 o                         
  17   1   5         14.84        370.05       255.14 o                         
  18   1   5        353.71        789.41       266.65 o                         
  19   1   5         84.61        -82.89       262.57 o                         
   0   2   5      12495.66      12781.24       236.41 o                         
   1   2   5       7693.24       7179.96       209.72 o                         
   2   2   5      11182.37      11145.59       141.88 o                         
   3   2   5        390.43        430.04        30.11 o                         
   4   2   5       1204.36       1001.30        42.71 o                         
   5   2   5      31518.88      31956.53       400.29 o                         
   6   2   5      18341.72      19850.43       293.72 o                         
   7   2   5       3433.97       3664.41       130.11 o                         
   8   2   5      20775.34      21541.02       336.62 o                         
   9   2   5       8294.10       8324.39       197.62 o                         
  10   2   5       9427.81      10197.17       242.42 o                         
  11   2   5      12217.10      13877.47       316.45 o                         
  12   2   5      10053.44      10768.74       312.21 o                         
  13   2   5          1.55        108.48       103.86 o                         
  14   2   5          9.64       -133.61       133.61 o                         
  15   2   5       1388.50       1326.83       197.75 o                         
  16   2   5       2727.54       3017.71       447.96 o                         
  17   2   5        770.76        446.85       238.40 o                         
  18   2   5          3.31       -153.87       245.23 o                         
  19   2   5          4.42        270.52       254.99 o                         
   1   3   5      14337.31      14132.65       221.67 o                         
   2   3   5       2033.30       1864.13        41.72 o                         
   3   3   5        794.19        780.51        31.52 o                         
   4   3   5       6449.29       5860.13       101.72 o                         
   5   3   5       7813.15       7436.19       132.98 o                         
   6   3   5       4472.88       4695.62       117.73 o                         
   7   3   5       4579.88       4971.63       127.75 o                         
   8   3   5       6337.52       6221.41       158.30 o                         
   9   3   5       3497.92       3369.86       127.24 o                         
  10   3   5         94.64         10.49        67.77 o                         
  11   3   5        127.72        117.33        82.04 o                         
  12   3   5       4153.85       4458.32       231.46 o                         
  13   3   5        167.58        130.93       103.08 o                         
  14   3   5       1735.49       1540.90       193.64 o                         
  15   3   5       6077.21       6092.65       365.69 o                         
  16   3   5        499.03        387.15       191.36 o                         
  17   3   5          2.10        155.05       242.69 o                         
  18   3   5        136.79       -240.42       240.42 o                         
  19   3   5        704.38        828.61       278.26 o                         
   0   4   5         19.64         33.87        16.70 o                         
   1   4   5       4217.42       3574.44        72.03 o                         
   2   4   5      47408.25      47841.40       561.40 o                         
   3   4   5        942.03        639.42        43.50 o                         
   4   4   5       8826.67       9365.25       137.52 o                         
   5   4   5      73298.91      77074.14       934.96 o                         
   6   4   5      23279.69      22572.55       328.20 o                         
   7   4   5      23572.87      25017.25       366.30 o                         
   8   4   5      22854.84      25552.22       399.18 o                         
   9   4   5      13581.75      15129.89       284.26 o                         
  10   4   5       3734.57       3262.82       137.42 o                         
  11   4   5      30226.52      35087.89       583.21 o                         
  12   4   5        150.49        -13.05        98.48 o                         
  13   4   5       1297.79       1164.98       137.05 o                         
  14   4   5        614.16        408.76       186.10 o                         
  15   4   5       2333.42       1913.34       238.98 o                         
  16   4   5        165.33        199.09       211.60 o                         
  17   4   5        176.16       -212.11       212.11 o                         
  18   4   5       2667.37       3038.28       458.34 o                         
  19   4   5        197.32        -84.17       294.66 o                         
   1   5   5       2842.17       2384.59        68.65 o                         
   2   5   5      23027.43      24173.17       306.58 o                         
   3   5   5       2552.69       2632.87        68.26 o                         
   4   5   5       9866.98      10773.67       162.70 o                         
   5   5   5        505.88        422.97        49.92 o                         
   6   5   5       8533.17       9031.42       184.77 o                         
   7   5   5       2360.34       2154.13        94.32 o                         
   8   5   5       5999.72       6107.15       148.39 o                         
   9   5   5       3356.42       3524.99       128.46 o                         
  10   5   5       1679.55       1511.63       111.96 o                         
  11   5   5       3107.77       3174.08       148.86 o                         
  12   5   5          1.75         43.16        86.77 o                         
  13   5   5        328.97        147.65       124.01 o                         
  14   5   5        277.38        103.88       150.29 o                         
  15   5   5         87.98        140.96       179.08 o                         
  16   5   5         65.25        -26.27       245.20 o                         
  17   5   5        138.64        508.23       251.15 o                         
  18   5   5         97.20         49.39       329.23 o                         
  19   5   5        305.51         96.93       292.51 o                         
   0   6   5      25640.85      26899.40       499.02 o                         
   1   6   5       1373.82       1482.40        41.81 o                         
   2   6   5       1475.30       1528.57        53.31 o                         
   3   6   5        682.01        625.85        51.78 o                         
   4   6   5       1958.54       1694.19        73.08 o                         
   5   6   5      19405.64      19841.33       293.73 o                         
   6   6   5       2042.30       2299.85        88.14 o                         
   7   6   5       2392.14       2491.90       100.68 o                         
   8   6   5       7145.65       7466.67       183.28 o                         
   9   6   5        955.17        626.65        83.07 o                         
  10   6   5        602.91        588.42        96.93 o                         
  11   6   5         96.62         34.95        83.99 o                         
  12   6   5          8.12          2.77        82.86 o                         
  13   6   5       7185.26       7863.30       323.24 o                         
  14   6   5       5713.63       6034.20       309.76 o                         
  15   6   5        403.43        155.37       189.70 o                         
  16   6   5        250.60        274.02       240.40 o                         
  17   6   5        135.04         67.00       233.81 o                         
  18   6   5         42.16          9.71       256.93 o                         
   1   7   5        146.56        175.52        24.86 o                         
   2   7   5        281.62        299.65        36.20 o                         
   3   7   5       4314.61       3810.42       108.29 o                         
   4   7   5       1526.82       1455.55        75.10 o                         
   5   7   5       1717.83       1817.09        76.89 o                         
   6   7   5        316.76        302.08        59.45 o                         
   7   7   5        554.83        498.26        60.84 o                         
   8   7   5       2299.35       2242.33       125.25 o                         
   9   7   5       5709.98       5905.95       246.11 o                         
  10   7   5        691.39        346.63        98.17 o                         
  11   7   5       4117.13       4094.99       186.50 o                         
  12   7   5       2355.19       2382.51       147.64 o                         
  13   7   5       1846.41       1936.71       186.47 o                         
  14   7   5         39.91        -96.06       190.19 o                         
  15   7   5        376.88        283.02       223.10 o                         
  16   7   5        964.91        966.96       285.76 o                         
  17   7   5         64.68        -85.02       256.96 o                         
  18   7   5        319.73        619.95       272.72 o                         
   0   8   5      16691.60      18432.43       328.81 o                         
   1   8   5         12.81        -21.48        26.89 o                         
   2   8   5       7583.72       6467.71       130.96 o                         
   3   8   5       7980.80       6787.50       136.16 o                         
   4   8   5        931.40        864.73        48.72 o                         
   5   8   5         27.50         -3.64        50.12 o                         
   6   8   5        296.30        144.61        55.15 o                         
   7   8   5      11003.41      11354.51       238.20 o                         
   8   8   5          6.79          1.57        59.88 o                         
   9   8   5      10347.88      10553.09       245.49 o                         
  10   8   5       2770.08       2631.31       134.19 o                         
  11   8   5        396.82        287.02        96.11 o                         
  12   8   5        900.53        776.12       138.34 o                         
  13   8   5      14837.08      17483.07       600.93 o                         
  14   8   5       5922.27       6276.67       447.65 o                         
  15   8   5        236.26         90.85       202.09 o                         
  16   8   5       1357.76       1273.64       262.75 o                         
  17   8   5        470.14        139.89       221.70 o                         
  18   8   5        105.29       -290.77       341.87 o                         
   1   9   5       3322.74       3385.94        81.10 o                         
   2   9   5       1655.95       1376.35        57.51 o                         
   3   9   5       8008.32       7269.39       144.74 o                         
   4   9   5      10602.79      10952.71       178.56 o                         
   5   9   5          5.50        -30.55        37.23 o                         
   6   9   5       2078.44       2057.89        97.72 o                         
   7   9   5       2060.09       1621.14       109.16 o                         
   8   9   5       1348.45       1156.36        99.68 o                         
   9   9   5       4158.47       4000.57       158.60 o                         
  10   9   5         73.79         21.34        81.46 o                         
  11   9   5         77.27         65.89       101.32 o                         
  12   9   5       8488.95       8816.10       326.42 o                         
  13   9   5        243.90        349.04       154.15 o                         
  14   9   5          4.83       -156.05       179.51 o                         
  15   9   5         71.91       -219.88       219.88 o                         
  16   9   5       2425.47       2607.50       298.32 o                         
  17   9   5        836.30       1165.35       339.38 o                         
  18   9   5        746.10        739.05       288.75 o                         
   0  10   5      23078.52      24573.32       434.89 o                         
   1  10   5       4189.13       3957.76       105.73 o                         
   2  10   5       2035.51       1516.80        71.69 o                         
   3  10   5      45587.18      48150.24       572.66 o                         
   4  10   5       6690.67       6822.90       140.65 o                         
   5  10   5        137.42        108.36        37.09 o                         
   6  10   5       2666.71       2698.52       124.84 o                         
   7  10   5       5665.06       5683.68       171.80 o                         
   8  10   5       4184.85       4239.10       162.35 o                         
   9  10   5       1059.70        956.15       108.66 o                         
  10  10   5       4593.99       4284.58       178.95 o                         
  11  10   5       1971.25       2120.88       183.74 o                         
  12  10   5       6672.58       7195.69       328.87 o                         
  13  10   5       2559.23       2232.02       234.85 o                         
  14  10   5       2231.74       1966.30       288.62 o                         
  15  10   5         99.28        -66.82       187.93 o                         
  16  10   5        607.46        519.59       230.89 o                         
  17  10   5        751.26        708.17       379.23 o                         
   1  11   5       7299.27       7578.60       156.94 o                         
   2  11   5       8870.68       8699.67       164.52 o                         
   3  11   5       2823.22       2687.88        90.73 o                         
   4  11   5      24820.93      25675.42       360.65 o                         
   5  11   5      12858.42      14423.22       253.14 o                         
   6  11   5       4056.27       3764.87       127.14 o                         
   7  11   5        760.33        728.52        72.67 o                         
   8  11   5        771.90        549.27        93.44 o                         
   9  11   5        277.25        109.65        96.24 o                         
  10  11   5        904.47        840.95       130.33 o                         
  11  11   5         57.24        132.66       139.90 o                         
  12  11   5       5512.28       5462.12       307.88 o                         
  13  11   5        123.66         34.19       187.78 o                         
  14  11   5       3102.18       3274.12       366.45 o                         
  15  11   5         55.44       -199.29       199.29 o                         
  16  11   5         22.38       -217.50       250.32 o                         
  17  11   5       1245.28        971.11       320.01 o                         
   0  12   5       4011.54       3945.83       149.14 o                         
   1  12   5         53.94         40.86        43.88 o                         
   2  12   5      11672.91      12013.08       220.11 o                         
   3  12   5       3808.19       3741.64       114.56 o                         
   4  12   5       2042.62       1768.17        87.71 o                         
   5  12   5       2545.01       2629.86        94.41 o                         
   6  12   5         82.39         -4.70        53.97 o                         
   7  12   5       4811.06       5149.17       213.15 o                         
   8  12   5        568.78        445.87       111.06 o                         
   9  12   5        916.39        719.52       130.93 o                         
  10  12   5         27.46        -11.61       113.91 o                         
  11  12   5          0.23        -57.18       133.99 o                         
  12  12   5        173.20        153.35       153.04 o                         
  13  12   5          5.81        335.87       173.42 o                         
  14  12   5        326.62        -61.51       180.15 o                         
  15  12   5        508.13        294.04       261.51 o                         
  16  12   5         78.06        160.90       287.92 o                         
   1  13   5       1707.09       1561.95        82.37 o                         
   2  13   5       2642.22       2603.83       102.59 o                         
   3  13   5       2214.92       2292.61       100.87 o                         
   4  13   5       9136.10       9607.17       200.82 o                         
   5  13   5         53.04          1.03        51.42 o                         
   6  13   5       2611.14       2815.32       119.38 o                         
   7  13   5        122.92        111.12        61.90 o                         
   8  13   5        207.71        220.79        73.05 o                         
   9  13   5        387.12        453.44        91.69 o                         
  10  13   5       1549.03       1338.38       158.06 o                         
  11  13   5        290.07        209.18       147.92 o                         
  12  13   5       1541.25       1067.27       230.63 o                         
  13  13   5         81.32        145.19       227.59 o                         
  14  13   5       3779.00       3934.95       513.03 o                         
  15  13   5       2264.18       2729.19       336.57 o                         
  16  13   5        483.74        416.88       293.25 o                         
   0  14   5         86.28         10.76        73.40 o                         
   1  14   5       7378.77       7224.89       188.39 o                         
   2  14   5        457.98        391.59        72.56 o                         
   3  14   5       5468.41       5383.14       150.43 o                         
   4  14   5       1353.55        959.70       110.67 o                         
   5  14   5        116.31          2.80        59.47 o                         
   6  14   5       1535.32       1633.56       103.20 o                         
   7  14   5         57.52         23.52        64.78 o                         
   8  14   5       4080.98       3777.97       163.18 o                         
   9  14   5         11.02         -1.37       100.91 o                         
  10  14   5        475.44        235.28       134.27 o                         
  11  14   5        263.50        -90.68       198.86 o                         
  12  14   5        480.61        237.48       208.02 o                         
  13  14   5       2945.19       2957.58       407.77 o                         
  14  14   5        241.51         44.93       206.94 o                         
  15  14   5       1539.32       1020.33       497.27 o                         
   1  15   5          5.28         37.88        61.54 o                         
   2  15   5       1042.04        982.18       104.69 o                         
   3  15   5       1343.35       1158.60        97.35 o                         
   4  15   5       2077.72       1911.68       113.87 o                         
   5  15   5       1612.06       1232.70       109.98 o                         
   6  15   5       1844.99       1848.93       153.60 o                         
   7  15   5         21.87        -92.04        92.04 o                         
   8  15   5        190.81        165.21        84.78 o                         
   9  15   5        851.21        845.59       166.48 o                         
  10  15   5       1257.88       1447.46       187.28 o                         
  11  15   5          0.73         -2.52       124.51 o                         
  12  15   5        467.30        -20.64       229.78 o                         
  13  15   5       1160.36       1131.41       270.44 o                         
  14  15   5        617.16        555.91       260.84 o                         
  15  15   5        218.38        328.45       351.10 o                         
   0  16   5       4986.41       4790.14       364.73 o                         
   1  16   5       4665.69       4957.25       162.96 o                         
   2  16   5      10250.67      11110.29       266.09 o                         
   3  16   5       9816.34      10739.50       260.06 o                         
   4  16   5       5041.07       4983.99       183.81 o                         
   5  16   5        490.18        382.07        94.69 o                         
   6  16   5       1640.76       1452.87       135.41 o                         
   7  16   5       2199.36       2263.89       239.73 o                         
   8  16   5          9.99        -62.57        99.27 o                         
   9  16   5        679.35        704.37       150.63 o                         
  10  16   5         27.19        -43.39       100.90 o                         
  11  16   5        761.15        321.63       236.26 o                         
  12  16   5        571.56        516.23       271.70 o                         
  13  16   5       3337.32       3730.27       371.87 o                         
  14  16   5        107.69        388.39       301.19 o                         
   1  17   5        391.63        353.78       115.73 o                         
   2  17   5       1082.98        894.12       117.78 o                         
   3  17   5          4.80          8.50        80.89 o                         
   4  17   5        238.26         41.25       114.74 o                         
   5  17   5        166.19         86.88       101.64 o                         
   6  17   5       1893.53       1860.37       235.55 o                         
   7  17   5         42.28        257.69        93.68 o                         
   8  17   5        540.44        340.92       138.54 o                         
   9  17   5        343.62        104.22       194.90 o                         
  10  17   5        310.21        186.30       197.13 o                         
  11  17   5          5.98        -24.97       223.24 o                         
  12  17   5         13.25         11.15       248.18 o                         
  13  17   5        141.23        183.83       252.65 o                         
   0  18   5       2068.54       2340.28       228.10 o                         
   1  18   5       2289.85       2332.64       156.45 o                         
   2  18   5        724.79        750.74       124.86 o                         
   3  18   5       5083.99       5943.19       267.58 o                         
   4  18   5       2765.82       2803.96       188.37 o                         
   5  18   5       1172.66       1208.16       175.88 o                         
   6  18   5        374.14        416.85       138.17 o                         
   7  18   5        175.69         20.17       151.03 o                         
   8  18   5        913.65        572.29       213.24 o                         
   9  18   5         97.98        143.42       196.30 o                         
  10  18   5         18.90         47.16       198.39 o                         
  11  18   5       1370.70       1994.21       271.39 o                         
  12  18   5        496.99        518.77       219.61 o                         
   1  19   5        420.78        544.39       140.58 o                         
   2  19   5         46.68        188.17       117.65 o                         
   3  19   5        448.87        432.30       228.69 o                         
   4  19   5        139.28         90.80       151.83 o                         
   5  19   5       1030.60       1054.87       186.79 o                         
   6  19   5        174.95         24.11       162.28 o                         
   7  19   5        271.77        295.39       194.13 o                         
   8  19   5        554.55        466.52       243.45 o                         
   9  19   5        677.14        369.77       198.79 o                         
  10  19   5         16.54         80.45       239.87 o                         
  11  19   5          0.95        101.58       247.12 o                         
   0  20   5       3888.64       4827.35       416.19 o                         
   1  20   5       1272.85       1533.80       179.34 o                         
   2  20   5        143.59        -80.10       124.78 o                         
   3  20   5        244.11        353.82       159.16 o                         
   4  20   5         72.22         75.36       159.17 o                         
   5  20   5       2611.70       2869.00       369.00 o                         
   6  20   5        232.63        138.80       192.80 o                         
   7  20   5         38.85       -183.04       183.04 o                         
   8  20   5        358.71        153.22       229.70 o                         
   9  20   5          0.94         -6.22       198.77 o                         
  10  20   5         70.69         47.55       241.47 o                         
   1  21   5        232.67        256.61       162.92 o                         
   2  21   5        125.48         86.85       177.84 o                         
   3  21   5        552.07        480.74       171.36 o                         
   4  21   5        797.59        576.26       195.37 o                         
   5  21   5       1002.45       1112.49       225.66 o                         
   6  21   5        329.07        241.91       183.20 o                         
   7  21   5         42.10        205.72       219.10 o                         
   8  21   5         17.28       -133.07       271.99 o                         
   0  22   5       2244.22       2515.72       343.34 o                         
   1  22   5       4659.71       5984.09       367.04 o                         
   2  22   5       3841.83       5037.02       349.02 o                         
   3  22   5        513.81        714.33       272.62 o                         
   4  22   5        490.27        335.01       220.42 o                         
   5  22   5       2881.00       3206.61       353.09 o                         
   6  22   5        411.61        327.14       365.31 o                         
   1  23   5         53.64        197.08       228.48 o                         
   2  23   5         47.37       -236.82       236.82 o                         
   3  23   5        517.40        803.33       246.09 o                         
   0   0   6      38036.91      40657.99      1072.17 o                         
   1   0   6       2061.38       2239.41        73.98 o                         
   2   0   6          5.27         23.34        24.31 o                         
   3   0   6        662.22        675.11        49.01 o                         
   4   0   6      42470.60      45867.42       766.56 o                         
   5   0   6      49991.97      52834.62       875.22 o                         
   6   0   6      55909.25      56926.06       956.07 o                         
   7   0   6       2882.02       2809.67       122.26 o                         
   8   0   6       2676.21       2529.02       148.36 o                         
   9   0   6      44891.77      48200.99       906.28 o                         
  10   0   6      31061.36      33890.71       748.51 o                         
  11   0   6      33342.93      39106.67       950.77 o                         
  12   0   6       1660.96       1426.43       177.79 o                         
  13   0   6      12289.52      13505.66       503.57 o                         
  14   0   6       1033.43       1036.63       205.49 o                         
  15   0   6       8941.43      10025.20       647.19 o                         
  16   0   6       1219.95       1149.95       373.31 o                         
  17   0   6        337.21        861.65       297.51 o                         
  18   0   6        624.57        284.95       320.03 o                         
  19   0   6        969.13        400.30       420.68 o                         
   1   1   6       2119.66       1800.48        43.47 o                         
   2   1   6       2761.58       2774.31        65.34 o                         
   3   1   6        256.28        190.49        31.51 o                         
   4   1   6       1784.55       1853.74        54.92 o                         
   5   1   6      20515.49      20543.94       285.89 o                         
   6   1   6      53899.30      57675.50       700.09 o                         
   7   1   6      10681.32      10666.32       193.59 o                         
   8   1   6        840.42        900.27        69.68 o                         
   9   1   6       6067.43       6142.26       184.43 o                         
  10   1   6       1442.48       1381.41        91.56 o                         
  11   1   6       1262.28       1299.07       105.26 o                         
  12   1   6          1.03        -78.62       117.63 o                         
  13   1   6       1739.09       1398.68       151.97 o                         
  14   1   6       3231.75       3026.08       215.80 o                         
  15   1   6        100.26        -78.06       167.68 o                         
  16   1   6        362.55        277.50       209.03 o                         
  17   1   6        147.30        -60.12       215.33 o                         
  18   1   6        545.87        524.22       240.57 o                         
  19   1   6         19.07         82.52       268.78 o                         
   0   2   6      15383.31      15276.13       310.65 o                         
   1   2   6       7405.15       7301.19       108.94 o                         
   2   2   6      42795.35      42638.55       480.18 o                         
   3   2   6       3872.33       3698.94        70.63 o                         
   4   2   6       1461.19        999.93        43.39 o                         
   5   2   6       1630.77       1642.18        59.19 o                         
   6   2   6      44531.06      48993.59       596.27 o                         
   7   2   6        765.22        670.07        53.99 o                         
   8   2   6          1.34        -17.75        53.19 o                         
   9   2   6          5.95        -14.59        67.69 o                         
  10   2   6       6694.88       7123.88       186.35 o                         
  11   2   6        236.54        210.97        93.09 o                         
  12   2   6        587.54        595.28       101.40 o                         
  13   2   6       1390.18       1292.92       130.24 o                         
  14   2   6      10500.12      12085.29       425.76 o                         
  15   2   6         91.83         48.74       167.45 o                         
  16   2   6       2242.03       2334.22       268.27 o                         
  17   2   6        309.72        419.44       231.49 o                         
  18   2   6        482.31        186.53       248.28 o                         
  19   2   6         24.48        -44.52       292.90 o                         
   1   3   6        591.34        559.40        43.45 o                         
   2   3   6       6127.34       6958.66       103.97 o                         
   3   3   6       3348.23       3235.09        67.74 o                         
   4   3   6       4832.86       5163.66        93.91 o                         
   5   3   6        257.83        322.90        39.61 o                         
   6   3   6      10526.17      11200.07       191.08 o                         
   7   3   6      11966.26      12529.52       224.65 o                         
   8   3   6      11158.03      11774.05       227.25 o                         
   9   3   6         97.56         17.28        63.12 o                         
  10   3   6       4497.55       4413.42       155.23 o                         
  11   3   6      10386.35      11725.62       263.96 o                         
  12   3   6       1312.93       1122.23       111.19 o                         
  13   3   6       6039.75       6648.63       236.22 o                         
  14   3   6        886.56        826.38       160.27 o                         
  15   3   6          2.41        -91.04       171.64 o                         
  16   3   6        568.25        361.99       201.72 o                         
  17   3   6       2733.36       3015.67       347.39 o                         
  18   3   6         62.36        163.85       232.09 o                         
  19   3   6         42.92        353.42       319.46 o                         
   0   4   6        553.37        544.66        26.06 o                         
   1   4   6      16013.33      15371.00       258.91 o                         
   2   4   6       8704.42       8178.29       116.28 o                         
   3   4   6         58.92         13.60        27.83 o                         
   4   4   6         24.75        -14.61        22.31 o                         
   5   4   6       3487.14       3105.42        78.54 o                         
   6   4   6       8767.00       9379.73       164.29 o                         
   7   4   6       1544.56       1299.42        73.35 o                         
   8   4   6        906.24        928.23       108.42 o                         
   9   4   6       2155.80       1696.52        99.52 o                         
  10   4   6        889.30        693.78        92.37 o                         
  11   4   6       2618.69       2418.36       129.59 o                         
  12   4   6        611.07        642.04       104.37 o                         
  13   4   6        687.53        538.00       122.45 o                         
  14   4   6       2539.29       2787.40       401.15 o                         
  15   4   6        837.58        566.08       196.35 o                         
  16   4   6         31.84        101.73       193.66 o                         
  17   4   6        151.02        -25.08       244.07 o                         
  18   4   6        188.61        147.93       250.91 o                         
  19   4   6         40.45        -26.32       402.45 o                         
   1   5   6      12833.88      12905.07       173.61 o                         
   2   5   6       8715.05       8973.19       138.32 o                         
   3   5   6       3874.33       3139.93       123.66 o                         
   4   5   6       4962.42       4799.87        92.97 o                         
   5   5   6        244.55        299.74        35.76 o                         
   6   5   6       4269.04       4224.08       125.31 o                         
   7   5   6      18517.96      20717.06       400.73 o                         
   8   5   6          3.75        -32.28        67.09 o                         
   9   5   6        321.76        233.90        67.02 o                         
  10   5   6       2482.33       2487.42       123.65 o                         
  11   5   6       3430.57       3401.27       239.10 o                         
  12   5   6       1299.56       1518.62       148.70 o                         
  13   5   6       2210.29       2467.84       263.78 o                         
  14   5   6       1683.56       1732.58       193.00 o                         
  15   5   6       2570.43       2431.95       280.84 o                         
  16   5   6        813.24        671.01       339.43 o                         
  17   5   6        970.44        894.84       240.48 o                         
  18   5   6        297.42         56.04       266.87 o                         
   0   6   6      19155.18      20413.82       397.32 o                         
   1   6   6      12331.70      12354.82       174.85 o                         
   2   6   6         30.10         24.26        26.17 o                         
   3   6   6       5583.20       5397.80       139.78 o                         
   4   6   6      17672.20      18919.72       267.10 o                         
   5   6   6      30285.69      32097.88       419.41 o                         
   6   6   6       6574.72       6431.22       145.32 o                         
   7   6   6       9462.71       9032.88       208.37 o                         
   8   6   6      17544.57      19057.18       330.97 o                         
   9   6   6      12759.70      14422.81       277.02 o                         
  10   6   6       7405.24       7972.86       219.21 o                         
  11   6   6       2478.94       2349.91       137.92 o                         
  12   6   6      13451.35      14704.68       335.62 o                         
  13   6   6       1991.37       1565.17       227.69 o                         
  14   6   6        956.01        475.78       204.50 o                         
  15   6   6       1210.17        775.01       221.92 o                         
  16   6   6        891.15        526.24       220.39 o                         
  17   6   6        734.30        213.41       237.96 o                         
  18   6   6         32.70        559.22       305.40 o                         
   1   7   6      12051.25      12521.81       171.24 o                         
   2   7   6       5005.46       4410.13        93.00 o                         
   3   7   6       7224.05       7639.37       141.36 o                         
   4   7   6        201.08        306.05        45.49 o                         
   5   7   6      42142.89      42870.08       511.07 o                         
   6   7   6       4530.84       4428.02       144.00 o                         
   7   7   6      18017.60      17569.69       301.33 o                         
   8   7   6         89.95         79.14        67.16 o                         
   9   7   6      17119.94      18398.15       348.52 o                         
  10   7   6        754.47        555.08        90.17 o                         
  11   7   6       3999.08       3651.43       167.18 o                         
  12   7   6        865.84        699.10       116.22 o                         
  13   7   6       3625.77       3626.26       234.40 o                         
  14   7   6         60.55       -148.99       187.90 o                         
  15   7   6        409.06        153.70       178.10 o                         
  16   7   6         93.80         13.45       204.57 o                         
  17   7   6       1301.72        938.43       262.33 o                         
  18   7   6         26.19         45.49       250.59 o                         
   0   8   6        353.56        244.82        51.94 o                         
   1   8   6         75.44         67.57        25.82 o                         
   2   8   6       4950.70       4919.63       105.76 o                         
   3   8   6       1365.29        998.60        58.34 o                         
   4   8   6       1791.81       1705.44        79.79 o                         
   5   8   6       1485.97       1500.67        76.13 o                         
   6   8   6       1864.91       1516.66        85.93 o                         
   7   8   6       9536.20       9671.64       209.26 o                         
   8   8   6        797.55        525.27        82.94 o                         
   9   8   6       7890.34       8634.36       213.50 o                         
  10   8   6         60.94        -62.91        72.77 o                         
  11   8   6        432.48        340.11       120.98 o                         
  12   8   6          4.53         85.60       107.89 o                         
  13   8   6        531.46        273.03       130.74 o                         
  14   8   6        636.69        196.03       184.14 o                         
  15   8   6         62.92        191.55       197.08 o                         
  16   8   6        231.85        129.89       205.58 o                         
  17   8   6         27.54        -48.68       217.82 o                         
  18   8   6          2.07       -231.55       383.34 o                         
   1   9   6      11621.74      12517.84       178.27 o                         
   2   9   6        188.59         83.77        37.83 o                         
   3   9   6        702.36        562.74        51.25 o                         
   4   9   6      12907.56      13087.78       226.63 o                         
   5   9   6        762.19        886.44        74.38 o                         
   6   9   6       1113.86       1106.21       109.53 o                         
   7   9   6          8.68        -12.64        62.16 o                         
   8   9   6       2634.12       2288.77       118.97 o                         
   9   9   6       1609.14       1483.23       111.39 o                         
  10   9   6        142.12         23.36        82.09 o                         
  11   9   6        691.23        468.75       131.03 o                         
  12   9   6       1051.05       1077.02       175.83 o                         
  13   9   6        124.67        294.25       184.52 o                         
  14   9   6       1291.77       1047.84       208.71 o                         
  15   9   6       7321.00       8113.27       480.99 o                         
  16   9   6        675.99        239.72       245.76 o                         
  17   9   6        701.36        746.38       308.62 o                         
   0  10   6      13395.37      13358.39       278.42 o                         
   1  10   6       2695.16       2864.08        80.88 o                         
   2  10   6      23572.70      24838.18       341.60 o                         
   3  10   6         59.58         25.45        53.31 o                         
   4  10   6         53.13        -43.17        46.07 o                         
   5  10   6       1585.38       1538.49        86.41 o                         
   6  10   6       7272.62       7362.39       163.36 o                         
   7  10   6         54.33         23.35        63.10 o                         
   8  10   6       1352.61       1180.75       101.81 o                         
   9  10   6         26.18        -63.30        87.06 o                         
  10  10   6       1996.00       1942.63       137.08 o                         
  11  10   6       2295.74       2026.02       166.92 o                         
  12  10   6         20.23        204.11       159.45 o                         
  13  10   6       3357.95       3023.59       271.50 o                         
  14  10   6       4516.52       4739.07       415.31 o                         
  15  10   6        526.94        577.19       242.58 o                         
  16  10   6         64.20         85.10       227.02 o                         
  17  10   6         12.04        358.88       255.60 o                         
   1  11   6       6981.61       6962.31       134.47 o                         
   2  11   6         49.43         36.74        40.01 o                         
   3  11   6        230.96         68.35        46.20 o                         
   4  11   6        749.50        560.50        64.82 o                         
   5  11   6        157.45         70.92        64.16 o                         
   6  11   6        627.08        694.53        81.57 o                         
   7  11   6        339.41        373.83        68.81 o                         
   8  11   6          5.54         41.47        94.72 o                         
   9  11   6       4175.18       4600.21       293.95 o                         
  10  11   6        514.84        450.85       119.28 o                         
  11  11   6       1474.21       1249.97       199.14 o                         
  12  11   6        114.74        -86.46       132.03 o                         
  13  11   6        121.51        274.88       226.40 o                         
  14  11   6        582.41        881.67       237.68 o                         
  15  11   6        737.61        422.31       241.11 o                         
  16  11   6        308.00        131.52       234.66 o                         
  17  11   6        253.17        169.00       277.11 o                         
   0  12   6        578.40        585.51        87.60 o                         
   1  12   6       3021.91       3008.57       102.18 o                         
   2  12   6      37510.18      40750.84       551.81 o                         
   3  12   6       8290.08       8632.83       180.72 o                         
   4  12   6       1503.74       1325.16        92.43 o                         
   5  12   6       2058.70       1864.81        91.23 o                         
   6  12   6         11.75         71.50        73.16 o                         
   7  12   6       6035.17       6331.14       199.83 o                         
   8  12   6       5077.29       5502.75       165.23 o                         
   9  12   6       7326.61       7713.01       281.31 o                         
  10  12   6        399.34        293.24       111.25 o                         
  11  12   6       5547.91       5679.08       301.28 o                         
  12  12   6        542.05        518.10       176.72 o                         
  13  12   6       5454.60       5743.22       378.66 o                         
  14  12   6       8104.60       8761.61       608.92 o                         
  15  12   6       1062.19        909.78       276.50 o                         
  16  12   6        103.08        319.76       265.62 o                         
   1  13   6        536.52        383.77        58.84 o                         
   2  13   6        408.37        200.40        60.82 o                         
   3  13   6        470.44        410.61        62.57 o                         
   4  13   6       1491.72       1217.03        86.09 o                         
   5  13   6       3252.01       3317.00       139.87 o                         
   6  13   6       3335.75       3630.01       144.62 o                         
   7  13   6       1295.58       1229.67       110.81 o                         
   8  13   6        703.95        764.02        87.46 o                         
   9  13   6       1143.02       1067.08       123.20 o                         
  10  13   6       1453.87       1620.28       220.67 o                         
  11  13   6       1968.46       2082.59       206.97 o                         
  12  13   6         26.87       -146.75       146.75 o                         
  13  13   6        192.56        230.23       198.47 o                         
  14  13   6       1210.15       1386.17       312.34 o                         
  15  13   6        354.98        518.86       243.38 o                         
  16  13   6       1630.11       1217.07       394.72 o                         
   0  14   6        126.36        168.49        80.06 o                         
   1  14   6      14885.31      16090.65       303.90 o                         
   2  14   6       1120.02        911.14        77.87 o                         
   3  14   6       5048.99       5016.96       157.70 o                         
   4  14   6       2104.55       2573.19       131.87 o                         
   5  14   6        241.26        244.72        72.18 o                         
   6  14   6       1826.97       1608.65       116.48 o                         
   7  14   6        109.85         41.58        84.35 o                         
   8  14   6       9170.01      11671.45       363.13 o                         
   9  14   6       2878.43       2928.84       227.00 o                         
  10  14   6        454.19        165.61       176.73 o                         
  11  14   6        818.34        820.87       165.77 o                         
  12  14   6       1800.94       1730.00       251.69 o                         
  13  14   6        327.21        311.40       201.58 o                         
  14  14   6        949.16        516.67       249.01 o                         
  15  14   6          2.73        227.30       285.60 o                         
   1  15   6        119.08        156.18        68.64 o                         
   2  15   6        836.17        796.75        83.22 o                         
   3  15   6       6829.09       7550.80       188.53 o                         
   4  15   6       1405.26        877.78       101.15 o                         
   5  15   6      10153.88      10953.98       279.76 o                         
   6  15   6       1846.02       1774.51       138.72 o                         
   7  15   6       1518.59       1213.74       139.78 o                         
   8  15   6         67.43         29.63        83.75 o                         
   9  15   6       1250.83       1145.65       203.97 o                         
  10  15   6        439.96        428.92       110.32 o                         
  11  15   6       2113.60       2584.22       286.66 o                         
  12  15   6        862.52        297.47       225.00 o                         
  13  15   6        123.18         93.46       251.69 o                         
  14  15   6       1172.12       1384.31       463.71 o                         
   0  16   6       3716.71       3981.18       289.05 o                         
   1  16   6        629.40        495.80        80.97 o                         
   2  16   6       2021.30       2248.72       125.54 o                         
   3  16   6        487.10        426.19        90.62 o                         
   4  16   6        309.78        207.45        88.51 o                         
   5  16   6        844.14        551.02       106.44 o                         
   6  16   6        686.27        493.12       125.43 o                         
   7  16   6        179.55        139.14       174.63 o                         
   8  16   6       1217.81        747.46       154.52 o                         
   9  16   6         34.82         48.36       152.22 o                         
  10  16   6        350.15        -88.02       298.12 o                         
  11  16   6          2.55       -163.84       191.07 o                         
  12  16   6        362.21        293.59       242.26 o                         
  13  16   6        392.21        592.82       323.65 o                         
  14  16   6        304.18        178.20       343.46 o                         
   1  17   6        126.83        107.76        78.96 o                         
   2  17   6         58.64          2.67        88.65 o                         
   3  17   6       4398.94       4858.09       191.50 o                         
   4  17   6       5111.17       5556.35       229.87 o                         
   5  17   6       3365.94       3688.55       221.39 o                         
   6  17   6         16.50        -23.95       103.01 o                         
   7  17   6       1645.04       1646.41       199.06 o                         
   8  17   6         74.29        103.43       143.38 o                         
   9  17   6        305.00        156.23       160.99 o                         
  10  17   6         18.73       -169.49       169.49 o                         
  11  17   6       2351.99       2377.86       464.30 o                         
  12  17   6        517.22        472.39       240.81 o                         
  13  17   6        307.27         71.35       411.16 o                         
   0  18   6       2318.07       1973.98       240.45 o                         
   1  18   6       8243.45       8682.67       309.55 o                         
   2  18   6       2293.44       2574.56       180.04 o                         
   3  18   6       4483.98       4723.53       211.11 o                         
   4  18   6        720.28        401.67       122.95 o                         
   5  18   6       1682.68       1880.39       184.58 o                         
   6  18   6       2353.73       2618.82       229.37 o                         
   7  18   6        344.20        230.68       181.54 o                         
   8  18   6         61.57       -167.65       167.65 o                         
   9  18   6        362.04        419.33       177.41 o                         
  10  18   6       3355.62       3776.43       300.31 o                         
  11  18   6        132.85        442.66       206.94 o                         
  12  18   6        332.14        474.55       314.63 o                         
   1  19   6       2637.50       2866.85       295.97 o                         
   2  19   6          4.11        -97.29       124.62 o                         
   3  19   6       1310.87       1064.38       186.36 o                         
   4  19   6         43.32         33.93       179.79 o                         
   5  19   6        410.95        100.15       150.77 o                         
   6  19   6        105.93         92.17       171.98 o                         
   7  19   6       2549.15       2271.00       247.29 o                         
   8  19   6        214.99        507.48       200.79 o                         
   9  19   6        148.87        118.26       184.57 o                         
  10  19   6        108.56        517.02       255.65 o                         
  11  19   6        172.35       -281.29       314.12 o                         
   0  20   6       1381.82       1518.00       241.60 o                         
   1  20   6       2105.68       1979.42       194.19 o                         
   2  20   6       2304.04       2698.17       229.07 o                         
   3  20   6       1388.01       1546.91       204.09 o                         
   4  20   6        135.62         76.61       148.56 o                         
   5  20   6         85.66         42.05       183.94 o                         
   6  20   6         26.33         62.20       166.46 o                         
   7  20   6        370.79        143.94       177.28 o                         
   8  20   6         33.40        -86.72       245.90 o                         
   9  20   6          5.64       -259.95       259.95 o                         
   1  21   6        338.41         50.85       148.08 o                         
   2  21   6        473.79        538.70       157.21 o                         
   3  21   6        232.20        136.30       208.99 o                         
   4  21   6        227.43         40.45       169.42 o                         
   5  21   6       1511.77       1481.77       310.47 o                         
   6  21   6         73.90       -222.56       285.85 o                         
   7  21   6       1389.51       1871.63       302.43 o                         
   8  21   6          6.78       -294.32       294.32 o                         
   0  22   6       1159.74        936.44       572.62 o                         
   1  22   6         93.04        291.40       169.51 o                         
   2  22   6        336.08        382.75       230.00 o                         
   3  22   6          3.47       -162.71       284.53 o                         
   4  22   6          0.21         -7.62       239.91 o                         
   5  22   6        277.64        226.28       301.82 o                         
   6  22   6        333.72       -128.85       254.77 o                         
   1  23   6       1002.31        689.59       414.22 o                         
   2  23   6        200.91         51.47       244.14 o                         
   1   1   7       9466.92       9680.53       143.67 o                         
   2   1   7       1423.99       1489.38        74.69 o                         
   3   1   7      34392.14      36506.98       415.55 o                         
   4   1   7      87152.13      90953.10       940.07 o                         
   5   1   7       8575.80       9597.46       164.86 o                         
   6   1   7       2074.54       2223.01        99.99 o                         
   7   1   7      20990.53      22979.81       338.40 o                         
   8   1   7        667.74        505.89        73.19 o                         
   9   1   7        291.70        349.35        69.23 o                         
  10   1   7       2142.67       2170.75       111.93 o                         
  11   1   7        413.23        364.12        85.51 o                         
  12   1   7      15845.66      17614.80       340.78 o                         
  13   1   7          3.48        -84.77        94.81 o                         
  14   1   7        110.11         74.73       129.66 o                         
  15   1   7        212.75        168.26       181.15 o                         
  16   1   7        112.65        -97.14       187.44 o                         
  17   1   7        113.75        -16.88       242.39 o                         
  18   1   7        442.84        394.12       241.20 o                         
  19   1   7       2064.78       1441.62       330.80 o                         
   0   2   7      20384.20      21088.67       381.30 o                         
   1   2   7      37745.10      38424.30       463.07 o                         
   2   2   7        900.70        787.24        32.90 o                         
   3   2   7       8278.24       9147.13       131.40 o                         
   4   2   7       6490.08       7343.67       120.70 o                         
   5   2   7      13934.09      13879.78       201.14 o                         
   6   2   7      31295.79      32912.49       425.93 o                         
   7   2   7       8052.96       7891.51       159.35 o                         
   8   2   7       6127.31       6170.49       162.35 o                         
   9   2   7        560.17        450.88        63.22 o                         
  10   2   7      20945.69      23505.01       396.48 o                         
  11   2   7       1246.67       1045.99        93.46 o                         
  12   2   7       9876.12      10921.78       275.55 o                         
  13   2   7       1806.59       1841.39       151.28 o                         
  14   2   7       6091.16       7292.43       298.21 o                         
  15   2   7        517.18        281.51       160.14 o                         
  16   2   7       1648.25       1587.33       260.51 o                         
  17   2   7        822.95        867.38       249.35 o                         
  18   2   7         99.70        183.68       255.94 o                         
  19   2   7        192.00        -16.64       510.22 o                         
   1   3   7       3429.58       3351.51       136.65 o                         
   2   3   7         33.26         21.65        12.11 o                         
   3   3   7        497.92        412.25        40.76 o                         
   4   3   7      21859.36      21602.51       276.80 o                         
   5   3   7        308.64        161.49        35.03 o                         
   6   3   7      10815.22      11745.04       200.31 o                         
   7   3   7      24838.55      26083.11       360.06 o                         
   8   3   7        366.75        308.47        68.02 o                         
   9   3   7        114.11        138.63        64.73 o                         
  10   3   7       2340.63       2425.22       142.25 o                         
  11   3   7        322.77        239.73        81.60 o                         
  12   3   7       7612.94       8674.79       247.63 o                         
  13   3   7        384.24        234.58       105.83 o                         
  14   3   7       2865.88       3137.49       245.35 o                         
  15   3   7       4452.01       4655.25       319.13 o                         
  16   3   7       1714.54       1451.11       229.37 o                         
  17   3   7        918.27       1204.92       267.65 o                         
  18   3   7        311.52       -157.09       242.81 o                         
  19   3   7        227.59       -300.48       493.17 o                         
   0   4   7      18316.73      17782.25       939.48 o                         
   1   4   7       6791.94       7296.53       143.96 o                         
   2   4   7       9037.59       8254.25       139.47 o                         
   3   4   7       1778.22       1880.06        54.47 o                         
   4   4   7      17596.13      16325.57       218.65 o                         
   5   4   7      32272.51      32307.26       397.14 o                         
   6   4   7        442.59        360.46        46.72 o                         
   7   4   7       2446.62       2210.49        97.43 o                         
   8   4   7       9050.62       8904.96       179.32 o                         
   9   4   7       7508.96       7742.44       197.36 o                         
  10   4   7        498.81        345.31        78.84 o                         
  11   4   7      13237.93      14547.52       331.90 o                         
  12   4   7       4626.95       4732.76       186.74 o                         
  13   4   7       5217.62       5215.87       226.10 o                         
  14   4   7         14.14        248.74       165.33 o                         
  15   4   7       1633.66       1344.55       257.07 o                         
  16   4   7       2505.22       2602.85       287.62 o                         
  17   4   7         20.82       -139.83       186.53 o                         
  18   4   7        469.81        242.54       288.05 o                         
   1   5   7          1.36         38.24        36.87 o                         
   2   5   7        239.80        144.05        25.81 o                         
   3   5   7         15.98         10.41        31.72 o                         
   4   5   7       7963.62       7510.33       134.94 o                         
   5   5   7        227.07         71.71        31.73 o                         
   6   5   7        995.54        931.14        56.92 o                         
   7   5   7          5.23         10.10        45.73 o                         
   8   5   7         87.03        -14.83        49.43 o                         
   9   5   7       8607.97       8843.65       213.11 o                         
  10   5   7         98.67         75.49        72.59 o                         
  11   5   7        723.51        724.44       105.99 o                         
  12   5   7        300.00        276.32       126.50 o                         
  13   5   7       1243.14       1266.83       158.11 o                         
  14   5   7        608.42        508.70       265.53 o                         
  15   5   7          7.36         26.57       166.42 o                         
  16   5   7       2477.98       2337.57       270.04 o                         
  17   5   7         53.20        230.48       205.56 o                         
  18   5   7        942.80        865.57       281.52 o                         
   0   6   7        450.86        384.76        43.70 o                         
   1   6   7        843.71        615.15        38.16 o                         
   2   6   7       4200.04       4933.71        92.04 o                         
   3   6   7      24228.02      23403.22       316.22 o                         
   4   6   7        541.67        541.60        44.00 o                         
   5   6   7      19351.49      19571.66       264.41 o                         
   6   6   7       3156.55       3420.91        95.87 o                         
   7   6   7          4.51         32.69        57.20 o                         
   8   6   7         64.45         75.97        51.21 o                         
   9   6   7       1840.52       1655.65       103.88 o                         
  10   6   7        108.95         17.62        76.94 o                         
  11   6   7      11138.75      12645.90       299.37 o                         
  12   6   7          2.75        -38.01        95.33 o                         
  13   6   7       3711.27       3928.53       244.80 o                         
  14   6   7        176.09        147.58       157.61 o                         
  15   6   7        813.89        466.36       224.66 o                         
  16   6   7         40.67         45.78       191.30 o                         
  17   6   7        102.42        -67.75       277.79 o                         
  18   6   7          3.25        -88.53       271.93 o                         
   1   7   7       1884.57       1980.83        69.97 o                         
   2   7   7         61.27         21.72        24.77 o                         
   3   7   7        684.41        712.68        49.27 o                         
   4   7   7        222.27        209.93        41.31 o                         
   5   7   7        258.79        144.48        46.34 o                         
   6   7   7         60.90         32.10        44.08 o                         
   7   7   7          2.95         14.64        38.67 o                         
   8   7   7        121.97         64.25        63.18 o                         
   9   7   7       3003.81       2742.32       125.50 o                         
  10   7   7         69.22         91.54        84.71 o                         
  11   7   7       4112.23       4502.68       182.00 o                         
  12   7   7       2464.77       2391.15       201.15 o                         
  13   7   7       2199.83       2445.28       225.05 o                         
  14   7   7        541.27        460.13       212.11 o                         
  15   7   7       1338.93       1474.03       259.37 o                         
  16   7   7        960.99        657.06       225.41 o                         
  17   7   7         64.64        277.69       272.13 o                         
  18   7   7        126.22         36.55       247.62 o                         
   0   8   7      17457.54      18032.86       368.33 o                         
   1   8   7       1291.54       1109.79        49.00 o                         
   2   8   7       1149.45       1009.02        74.53 o                         
   3   8   7      29022.62      30460.70       427.33 o                         
   4   8   7       1908.40       1805.88        78.76 o                         
   5   8   7       1531.83       1237.98        72.05 o                         
   6   8   7       2833.84       2532.18        92.60 o                         
   7   8   7       5957.23       6335.50       155.29 o                         
   8   8   7       1509.43       1510.11       100.80 o                         
   9   8   7       3682.25       3661.26       176.53 o                         
  10   8   7       3210.03       2907.17       138.74 o                         
  11   8   7       3763.60       3874.06       187.67 o                         
  12   8   7       1820.61       2109.43       262.22 o                         
  13   8   7       5122.44       5034.78       307.49 o                         
  14   8   7       1919.70       1872.60       380.52 o                         
  15   8   7        292.66        127.15       245.21 o                         
  16   8   7        976.09        793.48       268.65 o                         
  17   8   7        273.04        -45.51       233.08 o                         
   1   9   7       3864.83       4095.58        91.37 o                         
   2   9   7       1048.07        802.19        52.27 o                         
   3   9   7       3322.65       3271.15       102.72 o                         
   4   9   7      14662.27      14700.19       244.40 o                         
   5   9   7       1196.18       1095.26        75.33 o                         
   6   9   7       4294.72       4066.90       170.63 o                         
   7   9   7       1192.81       1094.27        76.72 o                         
   8   9   7          4.64          8.98        63.77 o                         
   9   9   7          2.85        -18.87        75.61 o                         
  10   9   7         25.94        139.04        80.02 o                         
  11   9   7        460.53        339.26       122.31 o                         
  12   9   7       4251.21       4747.41       257.34 o                         
  13   9   7          5.10        252.34       151.84 o                         
  14   9   7         15.78       -119.77       212.79 o                         
  15   9   7        206.61        158.79       196.74 o                         
  16   9   7         66.60       -261.67       261.67 o                         
  17   9   7        280.36        859.93       283.83 o                         
   0  10   7       1679.94       1703.34        82.13 o                         
   1  10   7       1908.49       1928.50        62.50 o                         
   2  10   7       9412.66       9784.86       174.51 o                         
   3  10   7       8685.68       8480.28       164.51 o                         
   4  10   7       4618.36       4627.16       130.07 o                         
   5  10   7       2542.04       2359.93       115.00 o                         
   6  10   7       4388.69       4402.95       142.18 o                         
   7  10   7       8064.08       8796.90       213.10 o                         
   8  10   7       8239.36       8987.78       230.99 o                         
   9  10   7       7643.29       8079.94       231.94 o                         
  10  10   7      10204.82      10773.76       323.71 o                         
  11  10   7        356.92        306.82       118.28 o                         
  12  10   7       3702.02       3593.92       242.96 o                         
  13  10   7       1800.73       1197.29       193.55 o                         
  14  10   7       3989.79       3770.62       308.51 o                         
  15  10   7        122.96        151.33       225.38 o                         
  16  10   7        256.22        204.37       285.34 o                         
  17  10   7        382.90        454.86       253.28 o                         
   1  11   7       1613.69       1731.36        91.29 o                         
   2  11   7       1179.01       1202.48        66.85 o                         
   3  11   7       6098.18       6200.90       135.91 o                         
   4  11   7       6401.67       6769.29       159.27 o                         
   5  11   7        486.32        248.80        69.12 o                         
   6  11   7       9239.88       9318.66       224.34 o                         
   7  11   7       7955.79       8794.38       231.36 o                         
   8  11   7          2.30        -18.03        35.96 o                         
   9  11   7          2.69         -0.29        93.67 o                         
  10  11   7        340.70        150.46       123.16 o                         
  11  11   7        865.28        916.42       137.18 o                         
  12  11   7       2106.79       2334.79       250.78 o                         
  13  11   7        207.43        -31.88       161.59 o                         
  14  11   7       2841.96       2305.70       291.46 o                         
  15  11   7         67.62          2.54       273.48 o                         
  16  11   7        232.83        358.01       255.04 o                         
   0  12   7       9094.72      10484.43       262.28 o                         
   1  12   7       9773.73      10204.52       195.91 o                         
   2  12   7       1986.29       1667.56        87.26 o                         
   3  12   7        489.11        255.73        56.25 o                         
   4  12   7       3862.60       4211.59       125.63 o                         
   5  12   7       1032.72       1002.02        82.44 o                         
   6  12   7       2281.77       2311.49       121.49 o                         
   7  12   7       4306.07       4306.70       168.44 o                         
   8  12   7       1821.53       1594.79       143.46 o                         
   9  12   7       4707.12       5611.53       194.16 o                         
  10  12   7       3286.41       3388.56       203.28 o                         
  11  12   7        303.88        104.61       158.98 o                         
  12  12   7        351.76       -180.94       190.07 o                         
  13  12   7         33.49        118.51       236.80 o                         
  14  12   7         12.67         29.53       212.96 o                         
  15  12   7        221.29        218.51       250.40 o                         
  16  12   7         12.37       -234.78       248.46 o                         
   1  13   7          4.98          1.74        49.47 o                         
   2  13   7        661.41        594.78        68.55 o                         
   3  13   7        500.83        598.57        76.87 o                         
   4  13   7      14548.21      16419.77       301.91 o                         
   5  13   7        340.85        207.32        69.01 o                         
   6  13   7         23.28         20.10        80.28 o                         
   7  13   7       1358.72       1253.76       115.35 o                         
   8  13   7       1116.02        787.15       131.70 o                         
   9  13   7        202.98        234.19        52.23 o                         
  10  13   7       2246.89       2479.41       142.71 o                         
  11  13   7         93.18        159.39       180.03 o                         
  12  13   7       1306.05       1035.53       219.70 o                         
  13  13   7        668.95        844.99       274.14 o                         
  14  13   7       1275.83        626.67       295.67 o                         
  15  13   7        558.57        520.16       290.19 o                         
   0  14   7       3594.11       3391.19       173.11 o                         
   1  14   7       6854.08       7257.29       187.08 o                         
   2  14   7       2177.97       2104.10       111.37 o                         
   3  14   7       3180.08       3433.21       124.75 o                         
   4  14   7         15.60        -61.93        64.75 o                         
   5  14   7       1683.28       1490.98       101.53 o                         
   6  14   7       1500.77       1319.30       120.41 o                         
   7  14   7       1431.94       1331.52       117.32 o                         
   8  14   7       6537.08       6761.33       257.36 o                         
   9  14   7        293.70        -12.43       122.52 o                         
  10  14   7       1211.50       1193.31       161.09 o                         
  11  14   7          3.12        113.88       180.96 o                         
  12  14   7        181.27        400.82       194.94 o                         
  13  14   7       2914.28       2715.00       373.75 o                         
  14  14   7        125.23        254.73       215.82 o                         
  15  14   7        668.54        330.23       385.05 o                         
   1  15   7        959.76        748.46       125.27 o                         
   2  15   7        504.94        495.98        72.63 o                         
   3  15   7        277.09        244.74        71.10 o                         
   4  15   7       6558.12       6757.99       203.88 o                         
   5  15   7       1224.31       1192.36       127.85 o                         
   6  15   7        327.46         46.16       102.24 o                         
   7  15   7        190.77        169.54       105.50 o                         
   8  15   7        916.64        560.86       149.46 o                         
   9  15   7        974.22        677.02       181.60 o                         
  10  15   7        563.67        542.43       203.72 o                         
  11  15   7         42.22        -71.46       154.02 o                         
  12  15   7       1764.61       1624.62       270.26 o                         
  13  15   7        193.36        -26.63       235.79 o                         
  14  15   7         66.15       -161.28       278.32 o                         
   0  16   7       9663.84      11845.21       402.84 o                         
   1  16   7       2816.82       3209.16       142.85 o                         
   2  16   7       4903.33       5386.25       187.87 o                         
   3  16   7       7813.24       9007.02       279.70 o                         
   4  16   7       7419.70       8197.15       325.78 o                         
   5  16   7       1371.56       1198.08       158.75 o                         
   6  16   7       2438.61       2284.50       223.87 o                         
   7  16   7        234.58        173.85       122.31 o                         
   8  16   7        671.96        561.05       163.77 o                         
   9  16   7        776.51        771.13       272.79 o                         
  10  16   7         95.67        147.73       161.18 o                         
  11  16   7       1279.23       1103.36       239.69 o                         
  12  16   7         11.93        -28.24       220.67 o                         
  13  16   7      10383.58      13921.30      1027.09 o                         
   1  17   7        332.15        383.42        94.63 o                         
   2  17   7       2278.26       2223.43       144.45 o                         
   3  17   7        965.42        814.21        97.73 o                         
   4  17   7          0.89         50.76        91.11 o                         
   5  17   7        228.06          4.00       105.17 o                         
   6  17   7       2199.99       2137.83       211.79 o                         
   7  17   7        854.61       1022.84       196.69 o                         
   8  17   7          9.04         35.53       161.18 o                         
   9  17   7         12.33         67.58       155.00 o                         
  10  17   7         19.65          5.17       191.33 o                         
  11  17   7        290.31        451.81       200.50 o                         
  12  17   7         45.71        647.76       294.02 o                         
   0  18   7       1104.49       1007.54       241.08 o                         
   1  18   7        811.03        688.84       186.68 o                         
   2  18   7        363.76        306.51       117.29 o                         
   3  18   7       5685.65       5380.95       267.10 o                         
   4  18   7        232.87        281.11       141.01 o                         
   5  18   7       4686.11       4843.57       304.66 o                         
   6  18   7       1549.34       1585.17       210.40 o                         
   7  18   7         38.24        -40.30       170.04 o                         
   8  18   7         16.01        294.12       192.03 o                         
   9  18   7        192.28        223.03       275.87 o                         
  10  18   7        834.46        988.43       278.41 o                         
  11  18   7        263.91        -18.85       248.64 o                         
   1  19   7        328.83        230.65       118.87 o                         
   2  19   7        396.80        179.07       197.60 o                         
   3  19   7        449.00        179.50       163.77 o                         
   4  19   7       1004.13        992.27       210.34 o                         
   5  19   7          8.52        184.11       138.10 o                         
   6  19   7        705.68        773.99       181.08 o                         
   7  19   7        515.09        443.29       254.00 o                         
   8  19   7        343.07        139.08       201.37 o                         
   9  19   7         67.01        278.05       303.35 o                         
  10  19   7         10.27        -67.12       272.38 o                         
   0  20   7       2663.54       2727.35       331.19 o                         
   1  20   7          5.05       -127.97       127.97 o                         
   2  20   7       2720.38       3251.18       230.94 o                         
   3  20   7        622.16        433.67       172.94 o                         
   4  20   7        319.61        195.89       149.82 o                         
   5  20   7       2993.41       3781.41       400.29 o                         
   6  20   7        798.89        219.75       228.21 o                         
   7  20   7        221.62        495.31       221.74 o                         
   8  20   7        320.14        476.94       239.47 o                         
   9  20   7         35.71       -120.22       722.89 o                         
   1  21   7          0.58        117.16       156.59 o                         
   2  21   7         83.09        175.02       202.48 o                         
   3  21   7          5.27         85.61       202.53 o                         
   4  21   7       1047.53       1278.60       467.96 o                         
   5  21   7         36.10       -146.96       205.76 o                         
   6  21   7         27.46         -3.96       268.42 o                         
   7  21   7         38.00       -265.36       346.24 o                         
   0  22   7       1364.40       1247.43       317.81 o                         
   1  22   7        370.15        -80.25       165.54 o                         
   2  22   7       1241.68       1103.73       215.72 o                         
   3  22   7         41.29        196.95       297.73 o                         
   4  22   7       1421.08        927.01       409.83 o                         
   5  22   7       2365.15       2690.20       319.42 o                         
   0   0   8      75147.97      74789.88      1849.99 o                         
   1   0   8      29358.41      31469.44       562.50 o                         
   2   0   8          6.71         60.01        37.22 o                         
   3   0   8      40163.53      44241.70       697.84 o                         
   4   0   8      55267.38      57205.52       895.15 o                         
   5   0   8      11976.62      11167.04       256.35 o                         
   6   0   8      74247.37      82374.83      1343.38 o                         
   7   0   8      30763.51      33865.18       645.92 o                         
   8   0   8        157.72         51.86        76.01 o                         
   9   0   8       8825.30       9567.51       282.69 o                         
  10   0   8         40.40        -42.60        80.56 o                         
  11   0   8      35347.24      41077.21       869.80 o                         
  12   0   8        200.94        136.23       248.96 o                         
  13   0   8      13267.39      16087.13       652.08 o                         
  14   0   8      16776.25      21487.66       773.30 o                         
  15   0   8       8543.61      12263.13      2178.96 o                         
  16   0   8       4660.86       5240.47       883.45 o                         
  17   0   8       1415.21        820.56       451.99 o                         
  18   0   8         31.64       -179.34       364.97 o                         
   1   1   8      24181.42      23448.04       304.31 o                         
   2   1   8      10024.48      10209.06       151.10 o                         
   3   1   8        754.30        731.97        37.32 o                         
   4   1   8      11961.87      12088.68       167.61 o                         
   5   1   8        680.42        534.82        44.00 o                         
   6   1   8       7233.23       8112.55       175.37 o                         
   7   1   8       8900.58       8850.78       171.91 o                         
   8   1   8       5381.72       5235.72       133.29 o                         
   9   1   8         31.67        -60.46        60.46 o                         
  10   1   8          9.33          8.65        63.69 o                         
  11   1   8        172.95         71.86        81.47 o                         
  12   1   8         30.30        -16.05        86.49 o                         
  13   1   8        577.22        446.78       124.23 o                         
  14   1   8        193.70        193.36       132.45 o                         
  15   1   8        401.36        306.09       178.46 o                         
  16   1   8        312.10         -2.13       176.95 o                         
  17   1   8       1124.34        803.88       256.58 o                         
  18   1   8          1.55       -258.69       258.69 o                         
   0   2   8       2141.28       2384.44        78.69 o                         
   1   2   8      21836.30      23183.56       300.81 o                         
   2   2   8      24045.02      25625.15       309.69 o                         
   3   2   8      25114.02      26909.49       348.07 o                         
   4   2   8        425.90        424.64        34.14 o                         
   5   2   8         56.95         88.25        32.58 o                         
   6   2   8      47112.82      48769.11       622.47 o                         
   7   2   8        232.96        113.35        50.30 o                         
   8   2   8       1958.28       1879.87       110.25 o                         
   9   2   8        772.62        797.87        77.77 o                         
  10   2   8      12805.17      13900.12       274.30 o                         
  11   2   8         13.49        -70.64        70.64 o                         
  12   2   8       2372.32       2401.46       128.35 o                         
  13   2   8        448.26        404.50       114.15 o                         
  14   2   8       4399.01       4569.60       249.26 o                         
  15   2   8       1964.87       1807.16       247.19 o                         
  16   2   8        136.73        536.35       315.40 o                         
  17   2   8        367.01        264.16       358.46 o                         
  18   2   8          5.26         -8.57       249.98 o                         
   1   3   8       8783.79       7452.76       161.65 o                         
   2   3   8         29.85         60.11        20.62 o                         
   3   3   8       6876.54       6200.79       108.25 o                         
   4   3   8       1620.51       1598.92        52.49 o                         
   5   3   8      14155.92      15247.16       217.03 o                         
   6   3   8       1804.48       1997.97       104.14 o                         
   7   3   8       6704.28       6904.51       148.48 o                         
   8   3   8        140.04        103.85        59.47 o                         
   9   3   8       4106.72       4555.13       141.47 o                         
  10   3   8       1793.13       1749.29        99.09 o                         
  11   3   8        674.39        522.41        80.93 o                         
  12   3   8        494.48        415.59        88.32 o                         
  13   3   8       6662.13       7445.25       245.99 o                         
  14   3   8       2098.93       2097.60       220.18 o                         
  15   3   8         58.41         76.18       174.33 o                         
  16   3   8       2517.82       2888.13       487.00 o                         
  17   3   8       2308.80       2188.45       286.50 o                         
  18   3   8       1829.23       1332.13       395.44 o                         
   0   4   8      11810.83      12297.98      1233.25 o                         
   1   4   8        494.90        412.72        48.44 o                         
   2   4   8      25410.77      24053.55       338.74 o                         
   3   4   8         17.60         71.30        24.38 o                         
   4   4   8       4388.71       4949.17       111.41 o                         
   5   4   8       7652.49       8681.88       153.18 o                         
   6   4   8      10291.10      11333.45       191.46 o                         
   7   4   8       1933.34       1766.23        80.37 o                         
   8   4   8       2558.77       2449.74       110.62 o                         
   9   4   8       4197.15       4306.47       134.54 o                         
  10   4   8       4689.40       4815.01       164.18 o                         
  11   4   8       1565.92       1464.70       104.58 o                         
  12   4   8          0.85        -85.30        85.30 o                         
  13   4   8         22.18         22.96       123.98 o                         
  14   4   8       3930.70       3889.62       240.01 o                         
  15   4   8         20.77        -85.75       236.76 o                         
  16   4   8        260.85        388.09       199.55 o                         
  17   4   8         32.89        137.47       213.43 o                         
  18   4   8        467.54        251.19       241.12 o                         
   1   5   8      10840.22      11016.48       212.68 o                         
   2   5   8         11.92          3.17        26.93 o                         
   3   5   8        416.40        407.54        26.26 o                         
   4   5   8       4271.20       4655.02       156.42 o                         
   5   5   8      15350.28      15617.44       225.80 o                         
   6   5   8         83.37        131.55        50.80 o                         
   7   5   8      12674.22      12906.89       272.92 o                         
   8   5   8        180.18        135.29        53.93 o                         
   9   5   8      10179.08      10801.50       230.93 o                         
  10   5   8        998.91        872.49       116.84 o                         
  11   5   8       5357.02       5411.64       179.52 o                         
  12   5   8         89.00         56.49        90.74 o                         
  13   5   8        954.53        743.34       131.23 o                         
  14   5   8       1737.18       1708.64       260.40 o                         
  15   5   8       1660.42       1670.78       256.02 o                         
  16   5   8       1634.38       1581.37       257.56 o                         
  17   5   8         13.51        169.09       223.68 o                         
  18   5   8        772.35        661.05       275.42 o                         
   0   6   8      10426.37      11599.05       228.30 o                         
   1   6   8      12341.27      12406.29       217.48 o                         
   2   6   8      19004.14      18064.99       304.24 o                         
   3   6   8      30186.21      30138.79       389.91 o                         
   4   6   8       5420.30       5728.96       121.75 o                         
   5   6   8       8039.95       8107.74       155.60 o                         
   6   6   8        836.06        760.87        52.55 o                         
   7   6   8       4537.36       4367.92       126.46 o                         
   8   6   8        623.85        433.84        63.36 o                         
   9   6   8       4176.09       4260.73       136.68 o                         
  10   6   8        122.96         73.31        76.83 o                         
  11   6   8        479.79        489.50        96.19 o                         
  12   6   8       2901.87       3122.98       176.79 o                         
  13   6   8       1761.34       1840.45       218.35 o                         
  14   6   8        648.45        546.15       137.78 o                         
  15   6   8       1286.46       1161.15       278.80 o                         
  16   6   8         25.76         54.18       188.06 o                         
  17   6   8        995.00       1133.80       255.22 o                         
  18   6   8          2.45        456.71       274.39 o                         
   1   7   8      16391.21      16944.60       231.31 o                         
   2   7   8       6790.39       6797.17       146.91 o                         
   3   7   8       2502.45       2473.91        79.25 o                         
   4   7   8        176.80         89.34        61.27 o                         
   5   7   8       4780.73       4827.54       135.56 o                         
   6   7   8       3564.55       3345.96        86.84 o                         
   7   7   8         25.34        -37.06        37.06 o                         
   8   7   8         52.81         56.45        56.39 o                         
   9   7   8         38.63         97.46        60.50 o                         
  10   7   8          7.97          1.48        70.96 o                         
  11   7   8       1148.23        996.71       150.94 o                         
  12   7   8       2699.34       2732.59       192.86 o                         
  13   7   8        527.04        500.96       170.81 o                         
  14   7   8        326.37         21.55       166.91 o                         
  15   7   8       3564.28       3617.40       326.81 o                         
  16   7   8        194.24        268.05       194.85 o                         
  17   7   8        629.36        432.35       255.18 o                         
  18   7   8         57.30        -51.71       301.36 o                         
   0   8   8      22357.24      21838.53       435.14 o                         
   1   8   8      11701.58      12745.43       194.77 o                         
   2   8   8       6118.40       6335.74       119.84 o                         
   3   8   8       1460.95       1389.79        72.68 o                         
   4   8   8       3293.83       3535.57        96.94 o                         
   5   8   8      17871.94      19888.28       300.45 o                         
   6   8   8       2729.43       2499.37       107.73 o                         
   7   8   8       2926.63       3013.94       140.94 o                         
   8   8   8        393.26        395.01        59.03 o                         
   9   8   8       7688.09       8237.90       199.95 o                         
  10   8   8       4461.35       5456.79       175.70 o                         
  11   8   8       4172.73       3967.95       213.36 o                         
  12   8   8       3652.20       3422.36       281.69 o                         
  13   8   8       3977.54       3785.16       247.59 o                         
  14   8   8          0.19       -218.54       270.56 o                         
  15   8   8       2110.60       2381.44       291.79 o                         
  16   8   8       1348.44        992.80       249.52 o                         
  17   8   8         34.99       -302.52       302.52 o                         
   1   9   8       8974.25       9358.71       149.42 o                         
   2   9   8        404.60        394.69        41.44 o                         
   3   9   8       1471.79       1370.62        79.24 o                         
   4   9   8         29.34         23.72        65.17 o                         
   5   9   8       2793.75       2573.83        97.14 o                         
   6   9   8       1078.98        877.51        71.55 o                         
   7   9   8      14508.61      16150.83       312.34 o                         
   8   9   8       3115.17       3187.15       141.11 o                         
   9   9   8      11618.50      13025.53       287.40 o                         
  10   9   8        155.03        194.10        87.88 o                         
  11   9   8        876.97        721.67       125.58 o                         
  12   9   8       1723.87       1661.29       146.14 o                         
  13   9   8        223.04        311.54       170.84 o                         
  14   9   8        376.51          0.91       210.74 o                         
  15   9   8       3816.23       3672.87       340.70 o                         
  16   9   8        635.00        544.08       434.03 o                         
  17   9   8        115.40        404.53       260.27 o                         
   0  10   8         35.64         14.35        46.42 o                         
   1  10   8       1518.42       1481.51        72.28 o                         
   2  10   8      18110.49      19294.74       302.37 o                         
   3  10   8        247.28        184.28        50.04 o                         
   4  10   8        316.30        214.17        51.13 o                         
   5  10   8       3892.59       3650.83       116.25 o                         
   6  10   8        627.36        560.50        79.50 o                         
   7  10   8        835.01        634.60        83.15 o                         
   8  10   8        762.70        474.84        81.56 o                         
   9  10   8       1060.81       1068.63        83.81 o                         
  10  10   8       3452.72       3797.69       209.58 o                         
  11  10   8        318.84        311.84       190.33 o                         
  12  10   8        537.50        556.51       136.29 o                         
  13  10   8          4.41         43.72       271.41 o                         
  14  10   8        346.86        599.77       195.17 o                         
  15  10   8          4.04       -206.99       206.99 o                         
  16  10   8       1661.35       1330.16       460.06 o                         
   1  11   8       3841.73       4486.93       118.89 o                         
   2  11   8        553.24        400.82        52.20 o                         
   3  11   8        585.20        590.58        59.83 o                         
   4  11   8       5776.77       5990.01       152.11 o                         
   5  11   8       1429.15       1301.67        79.45 o                         
   6  11   8        256.96        299.94        67.75 o                         
   7  11   8        611.60        375.38        81.98 o                         
   8  11   8       1660.19       1590.08       120.72 o                         
   9  11   8       4291.77       5062.19       235.73 o                         
  10  11   8        105.14         53.23        69.70 o                         
  11  11   8       3071.98       3071.45       160.47 o                         
  12  11   8          2.37         -3.47       112.83 o                         
  13  11   8         28.75       -194.51       194.51 o                         
  14  11   8         36.50       -138.10       184.75 o                         
  15  11   8          2.91       -214.50       214.50 o                         
  16  11   8         48.55       -224.33       306.86 o                         
   0  12   8         42.90         84.25        54.70 o                         
   1  12   8        858.99        820.46        60.24 o                         
   2  12   8      13456.59      13240.06       309.68 o                         
   3  12   8       1646.74       1575.76        91.28 o                         
   4  12   8       5374.46       5963.42       158.75 o                         
   5  12   8       6371.49       6157.57       161.22 o                         
   6  12   8       1888.75       1937.47       116.30 o                         
   7  12   8       8452.94       9370.95       264.66 o                         
   8  12   8      13915.88      16049.05       420.18 o                         
   9  12   8       8128.47       8253.17       313.31 o                         
  10  12   8        740.15        778.76        83.49 o                         
  11  12   8       3885.83       4284.51       193.60 o                         
  12  12   8        696.59        592.74       203.17 o                         
  13  12   8       3386.72       3208.51       360.68 o                         
  14  12   8       1458.95       1248.32       253.81 o                         
  15  12   8        478.39        491.43       297.73 o                         
  16  12   8        131.85        386.61       273.85 o                         
   1  13   8        505.62        376.79        58.29 o                         
   2  13   8          0.17          8.50        49.27 o                         
   3  13   8          5.15         41.79        56.17 o                         
   4  13   8        579.25        569.87        76.69 o                         
   5  13   8        469.16        371.09        75.75 o                         
   6  13   8       1793.82       1720.19       130.66 o                         
   7  13   8       3178.04       2789.21       163.53 o                         
   8  13   8       1324.39       1110.48       138.89 o                         
   9  13   8       2658.79       2501.37       177.88 o                         
  10  13   8        356.54        261.34       130.73 o                         
  11  13   8       1818.24       1367.38       206.09 o                         
  12  13   8         35.27         20.04       207.76 o                         
  13  13   8         29.26        209.87       190.79 o                         
  14  13   8        329.47        409.07       285.74 o                         
  15  13   8       2581.09       2147.65       399.33 o                         
   0  14   8      11726.10      12419.05       325.90 o                         
   1  14   8       9271.05       9865.07       260.00 o                         
   2  14   8       2236.47       2607.33       132.12 o                         
   3  14   8       3693.21       3877.89       134.14 o                         
   4  14   8         13.18        -37.05        57.43 o                         
   5  14   8       2750.93       2854.54       196.34 o                         
   6  14   8         23.59         -2.67        88.78 o                         
   7  14   8         41.14        152.36       107.40 o                         
   8  14   8       7907.77       8494.23       465.99 o                         
   9  14   8         13.69        188.18       150.12 o                         
  10  14   8        642.40        662.80       179.30 o                         
  11  14   8         34.14       -178.94       275.64 o                         
  12  14   8        302.02        290.42       229.00 o                         
  13  14   8          4.47          2.83       219.72 o                         
  14  14   8       6661.08       9294.53       660.45 o                         
   1  15   8       1853.19       1705.76       105.45 o                         
   2  15   8        539.35        508.72        81.56 o                         
   3  15   8       5816.11       5930.67       237.73 o                         
   4  15   8       4182.03       4209.11       183.73 o                         
   5  15   8       9694.62      11068.29       294.63 o                         
   6  15   8         24.86         32.05        88.77 o                         
   7  15   8        422.47        258.76       118.04 o                         
   8  15   8         14.27         -9.99       124.27 o                         
   9  15   8         25.45        -56.36       165.75 o                         
  10  15   8       1086.59        684.92       199.24 o                         
  11  15   8        784.99        635.33       241.75 o                         
  12  15   8       1646.57       1579.61       320.33 o                         
  13  15   8        359.27        370.84       385.90 o                         
  14  15   8       1091.42       1100.94       541.90 o                         
   0  16   8        643.32        647.27       201.15 o                         
   1  16   8        196.68        302.94        74.85 o                         
   2  16   8         97.40          7.56        67.92 o                         
   3  16   8        164.06        -18.87        75.53 o                         
   4  16   8       1293.24       1305.59       122.44 o                         
   5  16   8         76.15        158.75        90.85 o                         
   6  16   8       1032.04       1002.21       219.30 o                         
   7  16   8          3.09        206.45       108.58 o                         
   8  16   8       4806.86       5735.53       317.28 o                         
   9  16   8          1.65       -142.31       142.31 o                         
  10  16   8       1406.52       1799.48       306.81 o                         
  11  16   8        419.36        251.74       215.41 o                         
  12  16   8        547.70        635.83       297.90 o                         
  13  16   8        103.56         12.41       328.63 o                         
   1  17   8       1112.83        854.74       105.96 o                         
   2  17   8        180.46        234.40        95.89 o                         
   3  17   8      10912.08      12965.74       363.90 o                         
   4  17   8       1414.89       1518.45       141.84 o                         
   5  17   8      10004.52      11972.22       438.86 o                         
   6  17   8        175.16        180.70       137.48 o                         
   7  17   8        508.60        516.68       171.09 o                         
   8  17   8        294.18        222.24       160.64 o                         
   9  17   8       1316.08        851.98       194.48 o                         
  10  17   8        295.02        530.88       279.00 o                         
  11  17   8       1213.80        913.46       274.72 o                         
  12  17   8       1474.32        759.77       332.43 o                         
   0  18   8       1786.88       1805.70       262.79 o                         
   1  18   8       2953.86       3019.83       196.89 o                         
   2  18   8        274.40        243.38       127.30 o                         
   3  18   8       2329.00       2160.93       193.93 o                         
   4  18   8        455.00         97.46       137.67 o                         
   5  18   8       3068.73       3252.01       310.02 o                         
   6  18   8        362.74        215.77       166.98 o                         
   7  18   8       3937.07       4384.54       288.73 o                         
   8  18   8        286.63         -4.21       196.68 o                         
   9  18   8       1062.03        685.56       245.18 o                         
  10  18   8        921.77        885.35       264.81 o                         
  11  18   8       1189.95        822.90       294.67 o                         
   1  19   8         77.80        189.83       125.86 o                         
   2  19   8         61.41        -87.71       141.74 o                         
   3  19   8       1726.01       1846.01       218.83 o                         
   4  19   8         15.59        240.53       134.54 o                         
   5  19   8       1924.77       1832.50       214.70 o                         
   6  19   8         67.55         -4.85       217.39 o                         
   7  19   8       1821.60       1871.33       302.52 o                         
   8  19   8        135.10        182.36       274.44 o                         
   9  19   8        399.62        321.46       279.85 o                         
  10  19   8         28.96        197.91       293.00 o                         
   0  20   8         24.65         56.19       213.82 o                         
   1  20   8          9.44        -11.82       170.25 o                         
   2  20   8       1190.93       1373.35       197.95 o                         
   3  20   8         51.87        -42.53       180.67 o                         
   4  20   8         15.11       -173.63       173.63 o                         
   5  20   8        827.25       1122.23       276.41 o                         
   6  20   8         19.64        344.48       263.93 o                         
   7  20   8       2858.65       3115.33       656.41 o                         
   8  20   8        393.79        107.78       245.06 o                         
   1  21   8       1411.92       1823.21       213.09 o                         
   2  21   8        172.61        211.28       179.11 o                         
   3  21   8        681.62       1074.06       209.69 o                         
   4  21   8        101.68        -31.95       316.61 o                         
   5  21   8        183.71        414.19       392.17 o                         
   6  21   8        375.72        662.69       282.73 o                         
   7  21   8       1530.52       1557.20       425.57 o                         
   0  22   8        588.12        890.46       420.72 o                         
   1  22   8         61.31        139.07       218.33 o                         
   2  22   8       1540.63       1749.67       273.96 o                         
   3  22   8         23.19       -127.27       318.98 o                         
   4  22   8          0.48       -141.96       213.70 o                         
   1   1   9        797.11        863.71        39.67 o                         
   2   1   9        731.21        741.26        41.84 o                         
   3   1   9       2585.29       2484.24        66.31 o                         
   4   1   9      53244.24      54784.82       610.82 o                         
   5   1   9       2322.14       2238.84       109.04 o                         
   6   1   9        133.42        192.65        48.54 o                         
   7   1   9        826.55        832.77        66.80 o                         
   8   1   9        464.58        438.02        64.48 o                         
   9   1   9         23.11        -27.79        56.36 o                         
  10   1   9       1665.40       1650.59       101.67 o                         
  11   1   9         74.35         81.66        69.28 o                         
  12   1   9      13893.33      15388.80       356.21 o                         
  13   1   9         90.62         47.56       102.46 o                         
  14   1   9       1788.07       1427.91       330.83 o                         
  15   1   9        387.89       -171.39       187.70 o                         
  16   1   9        199.73       -207.38       207.38 o                         
  17   1   9       2264.44       2362.93       335.81 o                         
  18   1   9         19.57        162.51       345.79 o                         
   0   2   9      62967.35      66281.79      1363.71 o                         
   1   2   9      13678.61      13731.36       193.28 o                         
   2   2   9      13835.19      13688.79       197.67 o                         
   3   2   9       1081.28       1019.44        45.31 o                         
   4   2   9      14266.78      14001.49       193.44 o                         
   5   2   9       5155.76       4974.88       108.60 o                         
   6   2   9       5267.51       5627.31       128.53 o                         
   7   2   9        744.43        576.72        63.79 o                         
   8   2   9      14896.08      15635.98       272.94 o                         
   9   2   9          0.43         -5.56        59.72 o                         
  10   2   9       6859.90       7135.65       184.32 o                         
  11   2   9         25.08         38.95        86.05 o                         
  12   2   9      10011.87      10914.83       275.11 o                         
  13   2   9       2923.56       2824.58       180.28 o                         
  14   2   9        518.20        290.74       147.64 o                         
  15   2   9        851.89        458.39       188.22 o                         
  16   2   9       3287.95       3330.20       289.95 o                         
  17   2   9        246.41        191.85       250.17 o                         
  18   2   9         92.50        170.04       276.04 o                         
   1   3   9        209.10        216.07        21.37 o                         
   2   3   9        314.64        179.64        22.04 o                         
   3   3   9       1506.21       1771.90        54.72 o                         
   4   3   9      37383.09      40485.56       514.14 o                         
   5   3   9        686.15        488.12        49.31 o                         
   6   3   9       1513.92       1539.84        68.76 o                         
   7   3   9        548.76        535.34        56.46 o                         
   8   3   9       2002.11       1871.98        92.75 o                         
   9   3   9       1690.09       1512.13        94.43 o                         
  10   3   9         16.61        -29.81        73.92 o                         
  11   3   9         18.44         76.07        78.86 o                         
  12   3   9       7149.37       8335.53       252.58 o                         
  13   3   9        123.18        239.63       114.08 o                         
  14   3   9       2769.07       2906.29       208.58 o                         
  15   3   9       1685.17       1253.83       222.59 o                         
  16   3   9       1422.70       1293.23       232.44 o                         
  17   3   9         54.59       -164.89       227.15 o                         
  18   3   9        913.73       1025.65       321.42 o                         
   0   4   9      65226.90      66868.19      1062.42 o                         
   1   4   9       7767.78       7347.94       150.41 o                         
   2   4   9      60392.60      59791.07       787.58 o                         
   3   4   9      14802.14      15280.01       196.84 o                         
   4   4   9       4404.97       5026.90       106.50 o                         
   5   4   9      20753.42      20832.72       283.57 o                         
   6   4   9       2415.37       1944.35        73.88 o                         
   7   4   9        815.55        776.64        63.25 o                         
   8   4   9        390.69        304.95        57.40 o                         
   9   4   9          3.89        -21.01        55.53 o                         
  10   4   9         36.80         85.64        69.09 o                         
  11   4   9       4478.94       4899.12       165.75 o                         
  12   4   9        291.22        212.73       113.30 o                         
  13   4   9       3578.10       3563.33       213.03 o                         
  14   4   9       3712.44       3931.70       260.34 o                         
  15   4   9        999.91        701.27       199.59 o                         
  16   4   9       1736.90       1585.74       274.88 o                         
  17   4   9         16.47        125.68       228.37 o                         
  18   4   9       3166.72       3378.90       442.71 o                         
   1   5   9       4261.68       4720.43       131.51 o                         
   2   5   9       1298.56       1059.83        53.79 o                         
   3   5   9        207.18        186.98        43.16 o                         
   4   5   9       3240.96       3525.62        88.70 o                         
   5   5   9      12161.88      13312.78       217.03 o                         
   6   5   9        766.19        802.25        57.09 o                         
   7   5   9        152.08        187.23        44.32 o                         
   8   5   9       2849.15       2921.90       108.30 o                         
   9   5   9        502.71        311.14        80.59 o                         
  10   5   9       1014.73       1002.57       104.56 o                         
  11   5   9        853.52        689.61       108.68 o                         
  12   5   9       1418.72       1318.07       120.48 o                         
  13   5   9       4555.92       5420.22       335.06 o                         
  14   5   9        276.53        225.54       136.00 o                         
  15   5   9       4422.62       5578.20       500.47 o                         
  16   5   9       1759.10       1320.31       261.78 o                         
  17   5   9       2277.87       2011.35       299.76 o                         
  18   5   9       1192.43        984.15       295.37 o                         
   0   6   9       5250.24       5198.91       250.54 o                         
   1   6   9        109.81         48.18        51.64 o                         
   2   6   9        319.35        262.32        32.35 o                         
   3   6   9      18670.85      21099.89       370.75 o                         
   4   6   9       2310.24       2355.75        79.97 o                         
   5   6   9       9375.91      10500.24       184.40 o                         
   6   6   9       3656.47       3355.86        91.08 o                         
   7   6   9       2351.00       2335.36        90.37 o                         
   8   6   9        596.04        439.20        60.36 o                         
   9   6   9          4.93        -48.72        62.35 o                         
  10   6   9         61.21         58.41        82.26 o                         
  11   6   9       9667.96      10893.94       284.82 o                         
  12   6   9       5829.17       6266.60       228.20 o                         
  13   6   9       1295.45        964.18       180.86 o                         
  14   6   9       2730.75       2838.11       326.36 o                         
  15   6   9        954.58        488.89       211.55 o                         
  16   6   9       2372.12       2075.63       289.67 o                         
  17   6   9          3.07        127.18       245.65 o                         
   1   7   9        563.14        697.97        49.68 o                         
   2   7   9        995.25        953.71        88.93 o                         
   3   7   9       3046.75       3219.53       112.47 o                         
   4   7   9       1611.74       1494.56        74.57 o                         
   5   7   9        697.13        539.37        55.85 o                         
   6   7   9          1.97        -18.23        45.99 o                         
   7   7   9       2898.99       3228.72       102.70 o                         
   8   7   9         16.00        -26.50        50.17 o                         
   9   7   9        162.46        107.71        74.77 o                         
  10   7   9        343.84        316.18        77.62 o                         
  11   7   9         32.91        -40.36        81.05 o                         
  12   7   9         60.64         20.16       104.64 o                         
  13   7   9          6.07         35.38       134.31 o                         
  14   7   9        158.60       -184.92       184.92 o                         
  15   7   9       3336.50       3469.25       381.52 o                         
  16   7   9        659.20        450.42       258.68 o                         
  17   7   9       1397.35       1292.04       375.81 o                         
   0   8   9      10925.25      12466.87       280.72 o                         
   1   8   9         32.84        -16.76        46.74 o                         
   2   8   9      19029.43      18906.16       327.16 o                         
   3   8   9      16255.44      16169.86       329.28 o                         
   4   8   9      18283.98      20640.51       377.85 o                         
   5   8   9       1833.89       1659.07        75.11 o                         
   6   8   9       7275.70       7611.79       167.72 o                         
   7   8   9       5558.48       5960.63       165.24 o                         
   8   8   9       5384.45       5667.12       150.39 o                         
   9   8   9       2037.05       2025.29       171.17 o                         
  10   8   9        186.42         53.51        72.81 o                         
  11   8   9       5644.19       5990.01       239.57 o                         
  12   8   9         75.56        -14.42       104.05 o                         
  13   8   9        696.77        629.20       152.95 o                         
  14   8   9          4.61         44.57       289.96 o                         
  15   8   9        527.61        217.98       217.10 o                         
  16   8   9        262.70        180.96       242.14 o                         
  17   8   9          0.56        -35.23       229.59 o                         
   1   9   9       1165.90        983.19        39.41 o                         
   2   9   9       2917.89       2886.62        99.06 o                         
   3   9   9       6494.04       6842.55       149.53 o                         
   4   9   9         11.11        -15.46        34.92 o                         
   5   9   9      21434.36      24403.89       368.57 o                         
   6   9   9       3665.48       3379.99       122.80 o                         
   7   9   9       3148.24       2651.52       118.28 o                         
   8   9   9        123.39         34.52        83.75 o                         
   9   9   9         81.57         92.33        54.84 o                         
  10   9   9       1536.68       1444.35       107.36 o                         
  11   9   9       1664.58       1469.03       135.86 o                         
  12   9   9        868.82        838.92       141.29 o                         
  13   9   9       2052.90       1985.08       230.80 o                         
  14   9   9        476.34        414.73       203.55 o                         
  15   9   9        217.79        318.44       181.60 o                         
  16   9   9          0.11         54.21       315.31 o                         
  17   9   9          2.27        112.47       253.35 o                         
   0  10   9       8703.52       8486.16       212.11 o                         
   1  10   9        783.88        724.51        58.00 o                         
   2  10   9        288.46        203.26        37.91 o                         
   3  10   9       6602.34       6379.19       134.37 o                         
   4  10   9      15194.88      16859.10       274.45 o                         
   5  10   9        113.06        102.85        51.30 o                         
   6  10   9       8522.22       9031.21       207.85 o                         
   7  10   9       6698.40       7218.20       203.72 o                         
   8  10   9      15712.26      18171.41       367.14 o                         
   9  10   9       4442.29       4515.53       190.45 o                         
  10  10   9       9258.51      10418.03       376.51 o                         
  11  10   9        574.93        544.37       104.23 o                         
  12  10   9       6505.32       7272.40       399.49 o                         
  13  10   9        706.46        309.53       191.59 o                         
  14  10   9       2488.34       2520.35       278.12 o                         
  15  10   9        235.77       -125.77       236.00 o                         
  16  10   9       1489.24       1877.00       460.50 o                         
   1  11   9       1365.99       1361.01        64.60 o                         
   2  11   9       8506.89       8772.57       175.85 o                         
   3  11   9       3506.99       3643.26       107.43 o                         
   4  11   9       3911.95       4105.20       145.16 o                         
   5  11   9       6291.64       6953.04       175.85 o                         
   6  11   9       8219.83       8888.53       255.10 o                         
   7  11   9        176.88        126.98        92.79 o                         
   8  11   9         25.20         25.38        68.48 o                         
   9  11   9       6269.93       6668.99       272.49 o                         
  10  11   9       3577.41       3547.47       204.30 o                         
  11  11   9        986.31        912.87       185.41 o                         
  12  11   9        502.08        164.71       173.64 o                         
  13  11   9         99.42        -89.26       192.10 o                         
  14  11   9       3294.08       3191.25       320.10 o                         
  15  11   9         34.44        254.87       230.11 o                         
  16  11   9         92.19       -248.17       358.57 o                         
   0  12   9       4137.38       4345.67       192.42 o                         
   1  12   9       6871.28       7150.99       155.82 o                         
   2  12   9         14.62          3.08        50.53 o                         
   3  12   9       1872.86       1784.66        90.38 o                         
   4  12   9        514.16        267.79        60.15 o                         
   5  12   9       1341.74       1361.21       100.14 o                         
   6  12   9        176.86        119.17        69.26 o                         
   7  12   9       2591.86       2686.30       161.40 o                         
   8  12   9        200.27        -29.53        83.70 o                         
   9  12   9        932.32        908.91       146.45 o                         
  10  12   9         78.52         99.66       133.00 o                         
  11  12   9        577.31        400.93       171.72 o                         
  12  12   9        153.41         65.89       198.31 o                         
  13  12   9         31.51       -134.08       163.92 o                         
  14  12   9        246.62        -18.68       203.44 o                         
  15  12   9        131.29         31.17       292.46 o                         
   1  13   9       1014.20       1014.28       101.19 o                         
   2  13   9        809.84        527.88        66.01 o                         
   3  13   9        336.84        232.88        62.06 o                         
   4  13   9       4451.56       4570.04       151.08 o                         
   5  13   9          7.67          5.32        67.42 o                         
   6  13   9        169.39         97.22        87.07 o                         
   7  13   9       1934.22       1962.05       163.85 o                         
   8  13   9       1328.95       1045.77       128.71 o                         
   9  13   9       1260.50        883.27       146.54 o                         
  10  13   9       1691.61       1619.89       181.14 o                         
  11  13   9       2495.50       2357.24       235.68 o                         
  12  13   9        950.90        371.61       256.66 o                         
  13  13   9        329.50        -37.28       167.54 o                         
  14  13   9        961.34        524.64       348.11 o                         
  15  13   9       1080.65        935.51       349.87 o                         
   0  14   9        259.19         -3.71        66.56 o                         
   1  14   9       4160.39       4691.17       144.87 o                         
   2  14   9       1788.08       1601.00        90.76 o                         
   3  14   9       3472.50       3342.34       132.33 o                         
   4  14   9       1346.40       1390.16        97.97 o                         
   5  14   9       2311.89       2279.99       123.96 o                         
   6  14   9       3127.76       3114.69       166.33 o                         
   7  14   9          8.44         -4.15       110.00 o                         
   8  14   9       2009.03       1618.43       154.43 o                         
   9  14   9         62.06        -99.87       161.45 o                         
  10  14   9        533.16        624.07       204.97 o                         
  11  14   9         56.26         89.42       166.96 o                         
  12  14   9        348.25        564.19       201.73 o                         
  13  14   9       2368.06       2219.11       343.09 o                         
  14  14   9        114.75       -180.74       452.53 o                         
   1  15   9        185.74        117.52        58.65 o                         
   2  15   9        921.37        871.28        79.92 o                         
   3  15   9         37.03         56.02        68.27 o                         
   4  15   9       4642.32       4615.97       171.49 o                         
   5  15   9         10.88         54.00        77.26 o                         
   6  15   9         22.27        -40.16        80.51 o                         
   7  15   9        363.75        147.15       115.10 o                         
   8  15   9        959.55        711.53       146.17 o                         
   9  15   9         50.35        176.32       167.92 o                         
  10  15   9       1245.65       1055.23       223.80 o                         
  11  15   9        188.89        229.93       276.58 o                         
  12  15   9        896.64        922.52       307.91 o                         
  13  15   9        826.06        538.71       293.00 o                         
   0  16   9       1086.49        594.47       136.05 o                         
   1  16   9        507.22        333.34        72.68 o                         
   2  16   9       7857.22       8606.05       269.51 o                         
   3  16   9       4632.40       4774.19       193.35 o                         
   4  16   9       2397.58       2536.70       182.38 o                         
   5  16   9       4563.00       4545.67       181.67 o                         
   6  16   9       6947.74       8057.74       542.73 o                         
   7  16   9        351.30        307.56       143.61 o                         
   8  16   9       1797.47       1471.45       205.60 o                         
   9  16   9          8.84         72.50       149.60 o                         
  10  16   9       4483.17       5300.95       469.42 o                         
  11  16   9        259.02        -80.52       266.73 o                         
  12  16   9        244.53         21.92       420.51 o                         
   1  17   9        456.10        581.88        93.35 o                         
   2  17   9       1445.94       1310.89       128.87 o                         
   3  17   9       2019.36       1593.22       157.23 o                         
   4  17   9         36.69        -39.26       130.52 o                         
   5  17   9        658.40        533.44       131.27 o                         
   6  17   9       1156.83       1008.23       231.06 o                         
   7  17   9        104.30        247.55       169.97 o                         
   8  17   9         11.89        -38.51       200.42 o                         
   9  17   9        141.54        219.41       203.06 o                         
  10  17   9        197.28        -48.74       331.37 o                         
  11  17   9        772.96        561.83       280.47 o                         
  12  17   9         24.64        -19.34       261.54 o                         
   0  18   9         57.46        -79.70       271.94 o                         
   1  18   9        285.27        379.24       129.70 o                         
   2  18   9        268.89        246.98       127.91 o                         
   3  18   9       4277.49       5213.20       316.95 o                         
   4  18   9        395.16        314.22       144.31 o                         
   5  18   9       3571.41       4435.97       505.72 o                         
   6  18   9        632.41        440.05       195.88 o                         
   7  18   9          9.53        128.14       221.51 o                         
   8  18   9       3402.80       3473.16       332.93 o                         
   9  18   9          2.31        236.23       365.26 o                         
  10  18   9       1074.83       1024.05       261.84 o                         
   1  19   9          5.12       -113.54       113.54 o                         
   2  19   9        308.35        209.48       123.44 o                         
   3  19   9         22.30       -160.72       160.72 o                         
   4  19   9        920.66        893.54       186.15 o                         
   5  19   9        355.66        310.06       209.80 o                         
   6  19   9       1397.80       1375.93       339.89 o                         
   7  19   9        312.05        458.00       247.64 o                         
   8  19   9        323.73        153.77       309.94 o                         
   9  19   9       1746.18       2666.35       401.66 o                         
   0  20   9        827.42        481.41       259.25 o                         
   1  20   9          8.96        264.30       137.68 o                         
   2  20   9         77.61         70.13       200.03 o                         
   3  20   9        966.05        479.94       253.85 o                         
   4  20   9       1222.59       1470.39       366.68 o                         
   5  20   9       2692.51       3210.74       659.73 o                         
   6  20   9        285.27        537.33       266.35 o                         
   7  20   9        342.62        178.10       336.52 o                         
   8  20   9       1007.05        958.97       405.13 o                         
   1  21   9         32.55       -205.87       243.18 o                         
   2  21   9          7.05         44.45       217.94 o                         
   3  21   9        278.28        462.16       211.50 o                         
   4  21   9        250.03       -207.42       242.15 o                         
   5  21   9        107.45        283.44       271.37 o                         
   6  21   9         33.86       -160.21       269.89 o                         
   0  22   9        460.50        275.74       404.67 o                         
   1  22   9          2.96         93.26       318.07 o                         
   2  22   9         26.03       -235.88       235.88 o                         
   0   0  10       2256.96       1878.01       282.36 o                         
   1   0  10      13421.76      11518.76       336.44 o                         
   2   0  10       1285.45       1334.83        78.95 o                         
   3   0  10      23304.36      23165.21       449.39 o                         
   4   0  10       1835.82       1683.76        85.52 o                         
   5   0  10       8229.06       8470.40       205.17 o                         
   6   0  10      28011.67      28053.08       557.24 o                         
   7   0  10      18353.43      20580.30       467.87 o                         
   8   0  10       7615.28       8729.89       262.42 o                         
   9   0  10       4031.54       4046.47       200.12 o                         
  10   0  10      11251.19      11825.21       345.12 o                         
  11   0  10       6748.79       6385.99       435.33 o                         
  12   0  10       4244.58       4629.26       241.10 o                         
  13   0  10       2314.50       2280.57       240.38 o                         
  14   0  10       2519.78       2577.06       347.92 o                         
  15   0  10       1068.08       1074.06       347.86 o                         
  16   0  10         16.85        396.62       335.41 o                         
  17   0  10       1241.18        800.40       326.92 o                         
  18   0  10        113.38        106.36       383.43 o                         
   1   1  10      20534.90      19383.92       264.08 o                         
   2   1  10       2804.56       2992.25        76.93 o                         
   3   1  10       4338.02       4224.27        94.98 o                         
   4   1  10          6.00          8.19        32.85 o                         
   5   1  10        919.92        901.51        51.89 o                         
   6   1  10       2386.90       2311.01        82.43 o                         
   7   1  10       2728.55       2685.75       102.74 o                         
   8   1  10        190.18        207.24        69.91 o                         
   9   1  10        475.00        377.60        66.24 o                         
  10   1  10        269.63        175.20        76.96 o                         
  11   1  10          0.66         51.49        80.17 o                         
  12   1  10          5.85        -22.76        85.01 o                         
  13   1  10       2459.63       2349.82       173.14 o                         
  14   1  10        122.67         11.62       151.30 o                         
  15   1  10        200.01        184.83       195.08 o                         
  16   1  10         15.14        393.15       243.23 o                         
  17   1  10        183.93       -138.71       229.93 o                         
  18   1  10        359.22       -156.40       274.99 o                         
   0   2  10      15463.16      14371.87       325.30 o                         
   1   2  10       5858.74       5195.54        98.97 o                         
   2   2  10      27407.44      28857.31       372.94 o                         
   3   2  10      16709.35      17810.18       252.01 o                         
   4   2  10       2597.77       2388.46        75.50 o                         
   5   2  10         19.25         47.47        36.01 o                         
   6   2  10      12952.48      14345.25       229.75 o                         
   7   2  10       1593.83       1768.13        82.01 o                         
   8   2  10        129.74        131.37        54.76 o                         
   9   2  10        294.66        206.95        63.69 o                         
  10   2  10       1408.24       1187.89        98.34 o                         
  11   2  10        798.08        657.63       105.35 o                         
  12   2  10       1981.84       2038.60       142.94 o                         
  13   2  10        387.41        232.52       167.44 o                         
  14   2  10      11391.08      13780.59       497.58 o                         
  15   2  10        232.07        278.60       196.75 o                         
  16   2  10       4507.67       5355.31       388.70 o                         
  17   2  10        987.36        388.05       314.62 o                         
  18   2  10       1131.45        708.83       255.31 o                         
   1   3  10        425.69        512.33        30.05 o                         
   2   3  10        993.26        953.70        39.32 o                         
   3   3  10        589.47        453.97        36.52 o                         
   4   3  10          5.14         -9.16        30.52 o                         
   5   3  10        624.34        373.82        42.48 o                         
   6   3  10        361.61        238.94        43.66 o                         
   7   3  10       8894.02       9403.45       250.12 o                         
   8   3  10       1091.34       1069.36        79.28 o                         
   9   3  10       6105.56       7033.98       179.05 o                         
  10   3  10        151.76        131.25        63.57 o                         
  11   3  10        353.80        215.34        89.88 o                         
  12   3  10        184.96        289.74        99.95 o                         
  13   3  10         60.25         18.20       109.27 o                         
  14   3  10       3683.77       3803.37       261.61 o                         
  15   3  10         51.77        115.36       185.43 o                         
  16   3  10       5465.83       6037.06       567.37 o                         
  17   3  10        136.07        164.27       321.93 o                         
  18   3  10       4674.76       5280.70       435.64 o                         
   0   4  10       5793.67       6643.12       202.53 o                         
   1   4  10      10720.03      10554.08       195.21 o                         
   2   4  10       1615.98       1381.03        66.35 o                         
   3   4  10       1137.29        949.87        65.09 o                         
   4   4  10       1897.15       1880.89        87.32 o                         
   5   4  10       4235.27       4328.75       105.18 o                         
   6   4  10      10529.57      10576.80       182.11 o                         
   7   4  10        158.97        152.10        51.28 o                         
   8   4  10       2493.10       2655.63       104.10 o                         
   9   4  10        237.19        289.61        65.50 o                         
  10   4  10       1102.94       1111.00        92.40 o                         
  11   4  10       1261.57       1162.44       103.92 o                         
  12   4  10       2812.59       3121.39       164.40 o                         
  13   4  10          2.82        -75.38       122.89 o                         
  14   4  10       2721.51       2762.19       227.08 o                         
  15   4  10          2.95        -54.46       196.74 o                         
  16   4  10        180.28         96.02       286.77 o                         
  17   4  10         46.71       -299.94       299.94 o                         
  18   4  10        228.65        -47.89       353.02 o                         
   1   5  10      24114.07      23857.69       360.69 o                         
   2   5  10       1293.76       1193.88        95.81 o                         
   3   5  10      13336.62      13891.08       232.12 o                         
   4   5  10       8253.70       8518.07       147.28 o                         
   5   5  10       2671.27       2703.02        92.83 o                         
   6   5  10        109.25        184.14        44.54 o                         
   7   5  10       1781.99       1918.79        85.47 o                         
   8   5  10        937.68        836.87        71.79 o                         
   9   5  10       2173.02       2159.02       105.63 o                         
  10   5  10        658.71        474.17        82.51 o                         
  11   5  10         82.79        156.90        80.07 o                         
  12   5  10       1826.06       1807.45       153.99 o                         
  13   5  10       1098.79       1120.54       159.37 o                         
  14   5  10        625.30        661.44       179.10 o                         
  15   5  10        546.50        542.07       266.59 o                         
  16   5  10       2337.89       2418.29       369.19 o                         
  17   5  10       3851.52       3895.47       389.04 o                         
   0   6  10      12283.05      12364.57       407.71 o                         
   1   6  10      78335.77      83064.76      1110.39 o                         
   2   6  10         93.40         70.27        38.42 o                         
   3   6  10      33140.95      35394.07       527.82 o                         
   4   6  10          1.51        -45.25        45.25 o                         
   5   6  10       9843.82      10348.20       182.87 o                         
   6   6  10        369.49        299.13        70.22 o                         
   7   6  10        129.87        115.73        57.81 o                         
   8   6  10       5179.76       5649.23       154.91 o                         
   9   6  10         31.24        -49.28        55.69 o                         
  10   6  10         85.84         72.61        73.03 o                         
  11   6  10         69.24         76.42        85.42 o                         
  12   6  10         93.92         94.88        97.49 o                         
  13   6  10       2494.19       2365.89       201.41 o                         
  14   6  10        298.10        279.59       174.09 o                         
  15   6  10       2395.99       2138.55       277.93 o                         
  16   6  10        193.40        331.26       248.14 o                         
  17   6  10       1974.32       1788.93       321.07 o                         
   1   7  10       2979.86       2772.67       107.22 o                         
   2   7  10       6810.75       6773.82       135.50 o                         
   3   7  10       4238.90       4393.30       133.02 o                         
   4   7  10      30937.06      34022.37       525.71 o                         
   5   7  10       5918.68       5659.67       219.54 o                         
   6   7  10      11912.74      12369.93       227.92 o                         
   7   7  10      21729.30      22986.40       401.06 o                         
   8   7  10        124.19        184.06        70.92 o                         
   9   7  10      11215.25      11868.98       299.54 o                         
  10   7  10        903.56       1031.12       113.50 o                         
  11   7  10        443.99        200.29        97.96 o                         
  12   7  10       7130.66       8544.52       327.16 o                         
  13   7  10         16.85        142.12       140.88 o                         
  14   7  10       3612.09       3800.93       302.06 o                         
  15   7  10        423.06        355.51       212.32 o                         
  16   7  10       1119.27        892.38       384.94 o                         
  17   7  10        584.54        130.59       339.53 o                         
   0   8  10        984.27        746.93       144.95 o                         
   1   8  10       1642.75       1560.75        84.92 o                         
   2   8  10       3122.12       2674.75       131.96 o                         
   3   8  10       3880.53       3789.39       129.06 o                         
   4   8  10        118.84         54.43        65.09 o                         
   5   8  10        516.47        457.73        50.78 o                         
   6   8  10        101.70         56.72        49.51 o                         
   7   8  10         36.52        -24.73        66.59 o                         
   8   8  10         34.94         63.55        74.39 o                         
   9   8  10       2704.15       2769.01       196.65 o                         
  10   8  10         20.60        -66.14        74.56 o                         
  11   8  10       2751.75       3497.82       288.78 o                         
  12   8  10       1295.42       1175.75       149.05 o                         
  13   8  10      12100.73      14703.89       506.86 o                         
  14   8  10        100.92        279.96       202.37 o                         
  15   8  10       3587.58       3701.33       339.69 o                         
  16   8  10       1295.72        937.79       250.14 o                         
  17   8  10        304.36        260.43       342.40 o                         
   1   9  10      22232.76      24509.24       364.97 o                         
   2   9  10        381.61        284.97        79.89 o                         
   3   9  10       3396.92       3474.12       140.45 o                         
   4   9  10          3.81        -33.83        71.12 o                         
   5   9  10       2900.90       2936.21       137.34 o                         
   6   9  10        192.60        136.59        53.59 o                         
   7   9  10        303.91        215.18        66.47 o                         
   8   9  10       3487.58       4077.15       152.34 o                         
   9   9  10       2919.58       3118.70       157.20 o                         
  10   9  10       2109.61       2245.47       124.97 o                         
  11   9  10         27.94        -65.96        85.39 o                         
  12   9  10       2094.87       1892.55       184.74 o                         
  13   9  10        117.76         81.91       179.20 o                         
  14   9  10        277.44       -191.77       191.77 o                         
  15   9  10       1881.19       2370.00       563.49 o                         
  16   9  10        144.70         65.08       249.61 o                         
   0  10  10      20601.29      21603.46       490.36 o                         
   1  10  10       1030.31        890.25        48.88 o                         
   2  10  10       2463.89       2420.71       114.25 o                         
   3  10  10        223.65        316.62        71.34 o                         
   4  10  10       2674.92       2822.80       126.67 o                         
   5  10  10      10449.25      11096.08       209.38 o                         
   6  10  10       1390.92       1392.01       146.55 o                         
   7  10  10       3664.73       3729.70       163.72 o                         
   8  10  10      12735.94      14444.81       382.27 o                         
   9  10  10        355.24        218.03       101.28 o                         
  10  10  10       2743.02       3040.15       177.91 o                         
  11  10  10         54.67        -67.53        75.41 o                         
  12  10  10        203.18        127.95       155.81 o                         
  13  10  10       3138.60       2841.77       320.33 o                         
  14  10  10        443.15        304.79       223.16 o                         
  15  10  10        776.52        573.02       232.48 o                         
  16  10  10       1861.73       1618.04       382.56 o                         
   1  11  10       2307.11       2013.44       102.32 o                         
   2  11  10        305.73        262.01        52.58 o                         
   3  11  10       1158.30       1229.52       112.63 o                         
   4  11  10       4545.92       4656.40       119.65 o                         
   5  11  10        178.59        167.78        52.16 o                         
   6  11  10       2680.07       2737.17       112.24 o                         
   7  11  10       1025.32        767.88       120.84 o                         
   8  11  10       4073.15       4126.33       184.79 o                         
   9  11  10       3529.23       3938.19       202.08 o                         
  10  11  10       1264.38       1148.40       162.47 o                         
  11  11  10          8.10       -108.03       146.79 o                         
  12  11  10         22.10        -71.43       216.83 o                         
  13  11  10         36.31        266.79       228.47 o                         
  14  11  10        203.73       -146.28       192.01 o                         
  15  11  10          1.66         -6.20       274.97 o                         
   0  12  10      13152.67      14736.97       326.59 o                         
   1  12  10        626.32        535.18        59.62 o                         
   2  12  10       5309.76       5632.32       137.02 o                         
   3  12  10       3015.02       3174.67       101.54 o                         
   4  12  10         51.83        -16.82        46.68 o                         
   5  12  10      15799.79      17329.85       316.75 o                         
   6  12  10          2.66         11.60        63.69 o                         
   7  12  10      13457.64      14498.45       408.19 o                         
   8  12  10       4368.60       4504.53       239.52 o                         
   9  12  10      12354.11      14259.39       463.72 o                         
  10  12  10        705.71        948.98       243.11 o                         
  11  12  10       4892.75       4875.06       443.13 o                         
  12  12  10        122.79         55.19       182.48 o                         
  13  12  10        529.22        316.97       254.34 o                         
  14  12  10       1534.09       1529.35       434.29 o                         
  15  12  10        368.38        574.35       437.38 o                         
   1  13  10       1246.03       1326.70        81.90 o                         
   2  13  10        164.77         63.03        62.57 o                         
   3  13  10          4.47          0.22        54.90 o                         
   4  13  10         10.03        -59.17        59.17 o                         
   5  13  10        542.07        475.88        73.96 o                         
   6  13  10        262.77         57.46        70.20 o                         
   7  13  10          9.06          8.85        79.54 o                         
   8  13  10          0.33         49.71        89.80 o                         
   9  13  10        780.36        439.46       169.64 o                         
  10  13  10          5.89         22.74       148.58 o                         
  11  13  10        175.20        -52.18       156.62 o                         
  12  13  10         91.06        -72.22       176.32 o                         
  13  13  10          2.71        -60.88       435.67 o                         
  14  13  10          0.07        368.85       294.50 o                         
   0  14  10       1670.51       1726.52       106.39 o                         
   1  14  10       1023.64        929.28        73.97 o                         
   2  14  10         18.01         33.08        56.54 o                         
   3  14  10        712.22        578.13        77.09 o                         
   4  14  10       1097.18       1056.41        86.23 o                         
   5  14  10       3911.11       4442.41       159.27 o                         
   6  14  10       3139.45       3457.26       175.71 o                         
   7  14  10       3080.79       2990.33       175.29 o                         
   8  14  10      11061.82      13115.29       494.34 o                         
   9  14  10       1548.74       1528.12       321.26 o                         
  10  14  10        690.72        292.65       382.66 o                         
  11  14  10       1617.06        876.62       337.35 o                         
  12  14  10        172.80        677.26       311.14 o                         
  13  14  10        113.85         18.28       280.42 o                         
  14  14  10         43.12       -120.72       324.47 o                         
   1  15  10       1042.04       1115.93       101.69 o                         
   2  15  10          0.81         92.84        61.41 o                         
   3  15  10       3401.66       3251.14       137.62 o                         
   4  15  10         88.65         22.19        67.59 o                         
   5  15  10       1543.77       1408.23       129.10 o                         
   6  15  10        124.11         62.69       123.44 o                         
   7  15  10        861.49        919.36       160.11 o                         
   8  15  10        253.76        263.19       132.50 o                         
   9  15  10         10.93        -78.30       210.96 o                         
  10  15  10       1493.47       1086.03       406.56 o                         
  11  15  10        519.11        719.87       347.54 o                         
  12  15  10       1716.24       2095.93       327.55 o                         
  13  15  10        659.10        566.99       309.89 o                         
   0  16  10       2324.82       2168.29       185.72 o                         
   1  16  10        699.49        597.57        76.69 o                         
   2  16  10       1078.51        822.85        95.04 o                         
   3  16  10        821.68        581.85        93.73 o                         
   4  16  10        568.81        591.82       117.10 o                         
   5  16  10          4.28        -98.01        98.01 o                         
   6  16  10        766.84        822.10       139.63 o                         
   7  16  10         15.22       -157.93       192.44 o                         
   8  16  10       1224.08       1027.62       215.23 o                         
   9  16  10         69.95        319.44       209.99 o                         
  10  16  10        109.33       -170.63       204.32 o                         
  11  16  10        384.80         35.57       323.43 o                         
  12  16  10       1021.43        271.60       318.36 o                         
   1  17  10        523.03        502.73       111.06 o                         
   2  17  10        826.74        852.38       127.18 o                         
   3  17  10       2059.95       2030.32       193.01 o                         
   4  17  10          5.06        -65.45       113.46 o                         
   5  17  10        815.71        644.30       199.36 o                         
   6  17  10       1650.06       1734.32       264.09 o                         
   7  17  10       1772.38       1577.60       241.55 o                         
   8  17  10        298.46        115.87       176.43 o                         
   9  17  10        354.50         20.13       193.70 o                         
  10  17  10        623.44        535.07       249.83 o                         
  11  17  10        147.43          2.64       257.37 o                         
   0  18  10         19.66          5.34       159.18 o                         
   1  18  10       1201.53       1179.81       177.93 o                         
   2  18  10        567.33        708.29       179.44 o                         
   3  18  10       1435.09       1309.34       401.90 o                         
   4  18  10          1.10        172.06       175.64 o                         
   5  18  10       3997.18       3714.13       291.77 o                         
   6  18  10         56.09        -63.68       202.46 o                         
   7  18  10       4625.81       5230.78       410.71 o                         
   8  18  10        130.93        323.63       254.38 o                         
   9  18  10       2456.57       2417.65       455.25 o                         
  10  18  10         57.75        -84.67       246.35 o                         
   1  19  10       1531.64       1338.79       177.62 o                         
   2  19  10        652.55        450.12       161.00 o                         
   3  19  10       2428.46       2744.52       263.05 o                         
   4  19  10        618.63        206.87       232.29 o                         
   5  19  10        410.66        351.23       204.29 o                         
   6  19  10        794.55        443.15       231.05 o                         
   7  19  10        517.09        200.96       307.75 o                         
   8  19  10         79.30        168.64       277.62 o                         
   9  19  10         17.51       -264.45       264.45 o                         
   0  20  10         16.73         -0.84       320.50 o                         
   1  20  10        738.28        301.79       377.41 o                         
   2  20  10        315.25         76.25       255.08 o                         
   3  20  10         20.98         64.45       208.64 o                         
   4  20  10         41.89       -163.95       199.17 o                         
   5  20  10       1879.07       2880.26       410.74 o                         
   6  20  10          8.06       -173.09       224.11 o                         
   7  20  10       4222.13       4762.26       632.52 o                         
   1  21  10        356.57        593.50       311.31 o                         
   2  21  10         12.32        -84.33       251.88 o                         
   3  21  10        122.67        148.04       263.21 o                         
   4  21  10        251.07        128.63       336.81 o                         
   5  21  10        697.52        814.64       517.26 o                         
   1   1  11       3518.12       3644.70       143.55 o                         
   2   1  11      11154.93      11555.22       189.80 o                         
   3   1  11       2666.21       2851.12        79.46 o                         
   4   1  11       4605.48       4624.83       108.94 o                         
   5   1  11        152.97        120.79        42.19 o                         
   6   1  11       9150.13       9450.02       174.98 o                         
   7   1  11       3142.02       3259.92       111.51 o                         
   8   1  11        175.07         73.87        58.57 o                         
   9   1  11         16.57        -42.26        65.84 o                         
  10   1  11         45.80         66.03        68.23 o                         
  11   1  11       3098.10       3093.38       143.00 o                         
  12   1  11       6358.99       7098.53       279.54 o                         
  13   1  11        361.35        386.10       126.15 o                         
  14   1  11       3399.97       3312.40       258.92 o                         
  15   1  11        274.35        102.35       199.10 o                         
  16   1  11        168.20        236.32       251.80 o                         
  17   1  11        746.22        640.32       272.01 o                         
   0   2  11      10496.94       9741.94       223.44 o                         
   1   2  11        261.20        248.94        33.15 o                         
   2   2  11       8309.55       7722.11       135.30 o                         
   3   2  11       1743.22       1509.55        57.76 o                         
   4   2  11       7754.45       8161.23       147.09 o                         
   5   2  11        198.42        152.93        41.65 o                         
   6   2  11       7364.09       7001.95       142.96 o                         
   7   2  11         69.87         -6.52        55.87 o                         
   8   2  11         95.81         14.46        70.29 o                         
   9   2  11       1463.42       1441.92        92.65 o                         
  10   2  11       4549.20       4634.27       161.16 o                         
  11   2  11       2577.26       2768.93       139.88 o                         
  12   2  11       1727.63       1647.33       129.17 o                         
  13   2  11        300.51        150.82       138.41 o                         
  14   2  11       4332.29       4269.28       419.42 o                         
  15   2  11        997.40        768.26       265.34 o                         
  16   2  11        247.08       -157.41       313.48 o                         
  17   2  11         84.60         64.95       238.36 o                         
   1   3  11         35.35         17.40        24.82 o                         
   2   3  11       2819.18       2912.17        71.55 o                         
   3   3  11       5764.83       5689.40       113.00 o                         
   4   3  11      15984.12      16743.50       234.69 o                         
   5   3  11         48.32         60.12        39.85 o                         
   6   3  11       3722.36       4144.96       107.59 o                         
   7   3  11       3975.98       3839.37       154.58 o                         
   8   3  11          4.63         35.49        55.05 o                         
   9   3  11       1599.23       1682.48       111.20 o                         
  10   3  11       2910.55       2809.13       128.09 o                         
  11   3  11       1130.73        962.36       102.39 o                         
  12   3  11       4654.79       4570.88       288.80 o                         
  13   3  11        454.10        320.61       128.98 o                         
  14   3  11       1666.32       1121.13       190.99 o                         
  15   3  11         42.30       -120.22       223.75 o                         
  16   3  11        247.40        -86.54       212.75 o                         
  17   3  11         48.76          8.14       244.61 o                         
   0   4  11      69398.18      75128.67      1205.47 o                         
   1   4  11       9908.66      10658.64       197.88 o                         
   2   4  11      47775.67      49531.63       684.60 o                         
   3   4  11       5181.60       5505.14       125.82 o                         
   4   4  11      32761.24      35257.16       446.76 o                         
   5   4  11      11376.47      12373.61       206.15 o                         
   6   4  11        122.69         97.94        49.02 o                         
   7   4  11       4129.31       4017.65       143.43 o                         
   8   4  11        221.80        225.30        62.74 o                         
   9   4  11        553.94        621.84        86.05 o                         
  10   4  11        592.29        493.82        82.08 o                         
  11   4  11       5600.08       5875.94       205.12 o                         
  12   4  11       4481.61       4973.41       271.03 o                         
  13   4  11        558.62        332.37       146.79 o                         
  14   4  11       1962.41       1844.26       196.22 o                         
  15   4  11       2527.41       2631.51       364.89 o                         
  16   4  11       5487.13       6075.58       481.29 o                         
  17   4  11        588.38        254.12       263.25 o                         
   1   5  11        492.65        580.74        44.70 o                         
   2   5  11       1207.01       1219.03        72.73 o                         
   3   5  11         20.76        -26.68        38.71 o                         
   4   5  11       5089.03       4881.96       144.45 o                         
   5   5  11          6.74        -22.32        35.09 o                         
   6   5  11          2.37        -45.62        45.62 o                         
   7   5  11       2434.78       2401.87       112.62 o                         
   8   5  11         27.57          2.67        62.88 o                         
   9   5  11       1602.72       1436.62       117.31 o                         
  10   5  11        158.06        151.62        75.99 o                         
  11   5  11         68.29        -45.56        77.52 o                         
  12   5  11        517.06        391.26       119.02 o                         
  13   5  11       1536.24       1548.63       192.04 o                         
  14   5  11          0.92       -177.99       177.99 o                         
  15   5  11       6082.74       7146.88       534.49 o                         
  16   5  11        218.72        188.19       289.96 o                         
  17   5  11       6964.43       7955.89       494.70 o                         
   0   6  11        446.18        159.04        96.77 o                         
   1   6  11      11927.59      12227.41       241.58 o                         
   2   6  11       3955.41       4102.32       123.32 o                         
   3   6  11        623.11        518.67        71.74 o                         
   4   6  11       8479.34       8865.76       208.16 o                         
   5   6  11       8284.54       8757.09       198.31 o                         
   6   6  11        694.60        762.98        72.10 o                         
   7   6  11       4653.50       5243.45       149.99 o                         
   8   6  11       2724.04       2793.94       121.43 o                         
   9   6  11       3137.42       3104.01       122.83 o                         
  10   6  11         97.48         70.48        73.17 o                         
  11   6  11       1380.89       1329.47       154.82 o                         
  12   6  11       2914.06       3142.65       187.03 o                         
  13   6  11        524.98        283.49       195.71 o                         
  14   6  11       3399.15       3551.23       308.37 o                         
  15   6  11        954.63        999.85       411.24 o                         
  16   6  11        123.37         31.64       219.65 o                         
  17   6  11        191.58        505.14       334.52 o                         
   1   7  11       1871.67       1708.91       120.10 o                         
   2   7  11       1331.90       1292.21        63.68 o                         
   3   7  11      10027.58      10292.01       246.91 o                         
   4   7  11       2157.84       2033.88       122.16 o                         
   5   7  11       5789.59       5885.99       182.35 o                         
   6   7  11        504.44        381.25        50.52 o                         
   7   7  11        111.04         84.61        52.48 o                         
   8   7  11         43.09         36.96        64.99 o                         
   9   7  11        539.50        386.15        73.56 o                         
  10   7  11        822.11        826.67       117.57 o                         
  11   7  11         50.70         78.76        76.56 o                         
  12   7  11         10.84         67.62       118.55 o                         
  13   7  11         28.06        133.41       145.37 o                         
  14   7  11         23.24         72.20       181.73 o                         
  15   7  11       2566.52       2214.37       317.35 o                         
  16   7  11        150.59         55.42       212.11 o                         
   0   8  11       9545.90       8923.34       368.22 o                         
   1   8  11       5777.28       5822.41       119.42 o                         
   2   8  11       6231.63       6269.20       164.41 o                         
   3   8  11       1872.70       1811.53        93.11 o                         
   4   8  11      14387.29      15185.34       311.95 o                         
   5   8  11       3728.52       3824.67       157.33 o                         
   6   8  11       9001.15       9966.46       200.18 o                         
   7   8  11       2562.53       2606.18       167.39 o                         
   8   8  11       3750.12       3657.12       143.11 o                         
   9   8  11       2627.46       2568.75       124.35 o                         
  10   8  11        357.34        188.44        94.00 o                         
  11   8  11       1875.51       1767.56       134.28 o                         
  12   8  11        587.88        565.60       132.68 o                         
  13   8  11       1236.97       1075.85       198.69 o                         
  14   8  11        316.53        297.49       197.28 o                         
  15   8  11        124.93          0.77       225.14 o                         
  16   8  11        132.32        147.06       280.68 o                         
   1   9  11       2870.71       2830.39       139.39 o                         
   2   9  11       2951.58       3048.63       176.28 o                         
   3   9  11      37693.27      42429.11       677.27 o                         
   4   9  11        324.17        155.37        93.79 o                         
   5   9  11       4575.11       4414.73       167.47 o                         
   6   9  11       1189.54       1215.57        81.05 o                         
   7   9  11      11218.45      12543.70       282.82 o                         
   8   9  11        225.79        126.62        66.70 o                         
   9   9  11       1995.00       1648.76       122.20 o                         
  10   9  11       3126.62       3344.97       204.88 o                         
  11   9  11       1174.98       1008.40       130.04 o                         
  12   9  11        322.06        419.75       182.45 o                         
  13   9  11       3143.60       3369.69       285.87 o                         
  14   9  11         37.19        -94.94       234.48 o                         
  15   9  11        183.71        -40.83       243.16 o                         
  16   9  11        912.50        867.39       375.22 o                         
   0  10  11        329.06        324.87       178.45 o                         
   1  10  11        585.45        435.31        58.92 o                         
   2  10  11        770.98        601.90        75.93 o                         
   3  10  11       3209.15       3294.11       177.27 o                         
   4  10  11       5047.20       5074.71       171.86 o                         
   5  10  11        316.74        290.75        83.37 o                         
   6  10  11       6780.56       7394.25       172.78 o                         
   7  10  11       1016.74        772.12        86.32 o                         
   8  10  11      18525.34      21606.94       459.93 o                         
   9  10  11         78.60         29.69       103.01 o                         
  10  10  11       4141.07       3679.82       309.02 o                         
  11  10  11       1031.40        783.29       166.48 o                         
  12  10  11       3765.35       4009.61       305.43 o                         
  13  10  11        331.61        434.51       175.98 o                         
  14  10  11        706.74        486.49       285.40 o                         
  15  10  11         29.80       -278.13       278.13 o                         
   1  11  11       5577.04       6029.08       164.47 o                         
   2  11  11       4356.28       4369.91       159.84 o                         
   3  11  11         22.82        -63.85        67.03 o                         
   4  11  11       4066.39       3972.33       215.61 o                         
   5  11  11       1788.55       1747.61       100.83 o                         
   6  11  11       2836.52       2810.73       113.10 o                         
   7  11  11       1247.39       1309.98       166.24 o                         
   8  11  11       1297.68       1161.81       121.56 o                         
   9  11  11       2165.86       2003.89       177.64 o                         
  10  11  11       3212.66       3128.25       253.49 o                         
  11  11  11       2691.64       2915.43       452.98 o                         
  12  11  11       1532.72       1223.97       435.86 o                         
  13  11  11         92.00       -100.80       230.89 o                         
  14  11  11        625.20        454.16       289.46 o                         
  15  11  11        171.39        113.39       319.54 o                         
   0  12  11        556.32        537.56        98.49 o                         
   1  12  11        932.73        739.08        56.29 o                         
   2  12  11        455.27        301.88        82.27 o                         
   3  12  11        401.87        324.95        86.00 o                         
   4  12  11       2027.80       2057.91       128.57 o                         
   5  12  11       2037.23       1780.49       109.71 o                         
   6  12  11       1061.33        849.90       118.71 o                         
   7  12  11          3.36        -61.75       109.53 o                         
   8  12  11        989.55        663.19       192.01 o                         
   9  12  11          5.28        -33.54       116.42 o                         
  10  12  11         31.17        -88.82       183.11 o                         
  11  12  11         44.27         -7.19       139.20 o                         
  12  12  11        470.96        546.57       245.14 o                         
  13  12  11        163.82        166.85       571.76 o                         
  14  12  11          1.24        297.71       285.13 o                         
   1  13  11         91.45        -46.88        46.88 o                         
   2  13  11       3537.53       3620.00       133.94 o                         
   3  13  11        502.14        440.01        58.22 o                         
   4  13  11        427.92        385.04        49.61 o                         
   5  13  11        171.39        187.25        60.11 o                         
   6  13  11       3544.38       3760.08       148.97 o                         
   7  13  11         66.62        110.95        78.67 o                         
   8  13  11         26.61         18.15       137.90 o                         
   9  13  11       5287.29       6180.49       332.72 o                         
  10  13  11        446.04        563.27       191.11 o                         
  11  13  11       1836.79       1714.20       311.44 o                         
  12  13  11       1101.13        895.49       284.19 o                         
  13  13  11       1863.00       2306.63       543.15 o                         
  14  13  11        639.26       1210.05       495.00 o                         
   0  14  11        706.18        542.39        70.09 o                         
   1  14  11         28.44         -6.40        44.49 o                         
   2  14  11       8539.51       9687.27       230.68 o                         
   3  14  11          4.82          6.97        48.57 o                         
   4  14  11        420.24        324.18        76.44 o                         
   5  14  11        469.21        338.30        68.14 o                         
   6  14  11       2085.08       1866.97       138.11 o                         
   7  14  11        136.88         98.20       134.13 o                         
   8  14  11       2010.01       2255.60       236.12 o                         
   9  14  11          0.59       -204.41       204.41 o                         
  10  14  11       3024.19       3590.31       379.24 o                         
  11  14  11         14.08       -167.49       241.18 o                         
  12  14  11        769.68        862.07       350.81 o                         
  13  14  11        268.79        423.74       386.22 o                         
   1  15  11       1123.55        969.55        82.83 o                         
   2  15  11       3195.32       3239.15       132.88 o                         
   3  15  11        181.09          5.08        59.86 o                         
   4  15  11        678.23        681.96        95.88 o                         
   5  15  11       1267.01       1152.26       118.04 o                         
   6  15  11       3744.62       3816.62       333.57 o                         
   7  15  11        562.30        600.29       191.53 o                         
   8  15  11        184.77       -181.94       181.94 o                         
   9  15  11         70.55       -164.13       184.82 o                         
  10  15  11        640.00        447.56       540.22 o                         
  11  15  11       1197.18       1260.09       345.27 o                         
  12  15  11        345.26        -65.99       253.42 o                         
   0  16  11       9190.77      11162.14       544.02 o                         
   1  16  11         68.20        -90.66        90.66 o                         
   2  16  11       1811.35       1672.03       137.77 o                         
   3  16  11       2480.30       2380.46       253.32 o                         
   4  16  11       3531.70       3884.36       229.32 o                         
   5  16  11       2968.24       3155.28       218.53 o                         
   6  16  11       1728.68       1453.76       206.29 o                         
   7  16  11        128.94        253.64       155.59 o                         
   8  16  11       2009.40       1581.09       318.52 o                         
   9  16  11        202.80        632.46       322.84 o                         
  10  16  11       1120.04        937.12       284.22 o                         
  11  16  11       1221.40       1424.96       300.31 o                         
   1  17  11        499.47        649.95       156.01 o                         
   2  17  11        102.99        158.42       160.53 o                         
   3  17  11        670.48        555.04       156.37 o                         
   4  17  11       1523.89       1075.27       237.18 o                         
   5  17  11         41.81         65.63       147.51 o                         
   6  17  11        162.59        206.51       161.58 o                         
   7  17  11        450.77        503.23       192.69 o                         
   8  17  11         47.13       -179.58       217.45 o                         
   9  17  11        414.19       -295.39       332.67 o                         
  10  17  11         49.68        138.77       240.42 o                         
   0  18  11        442.82        271.43       197.28 o                         
   1  18  11         26.81        105.89       150.86 o                         
   2  18  11          5.48        127.19       263.94 o                         
   3  18  11       3374.92       4114.50       281.98 o                         
   4  18  11        259.69       -135.19       166.86 o                         
   5  18  11       1305.97       1478.72       235.19 o                         
   6  18  11        457.38        431.92       221.21 o                         
   7  18  11        325.70        326.67       217.40 o                         
   8  18  11         44.53       -133.85       352.52 o                         
   9  18  11        146.70        212.54       229.27 o                         
   1  19  11        125.30        -99.17       536.63 o                         
   2  19  11        368.23        -17.96       331.29 o                         
   3  19  11          9.02        -59.35       215.68 o                         
   4  19  11        852.68        218.41       305.68 o                         
   5  19  11        329.57        202.05       182.25 o                         
   6  19  11        274.49        389.03       244.72 o                         
   7  19  11       1401.23        849.13       269.64 o                         
   8  19  11        203.11       -435.00       435.00 o                         
   0  20  11        818.14        608.79       348.79 o                         
   1  20  11        174.73        248.44       258.97 o                         
   2  20  11         37.54        108.21       293.62 o                         
   3  20  11        390.67        188.55       242.45 o                         
   4  20  11          3.92        222.26       377.87 o                         
   5  20  11        997.58        332.80       322.83 o                         
   6  20  11       2824.74       3078.35       551.33 o                         
   1  21  11         71.39        284.61       287.17 o                         
   2  21  11        438.29        537.54       323.39 o                         
   3  21  11          8.58        -61.77       415.32 o                         
   0   0  12       8068.35       8218.86       282.09 o                         
   1   0  12       6507.54       5988.53       170.29 o                         
   2   0  12      28794.26      30736.47       578.93 o                         
   3   0  12      17881.92      20569.68       410.69 o                         
   4   0  12       3814.57       3846.20       143.91 o                         
   5   0  12      15348.07      15985.94       435.48 o                         
   6   0  12       1721.77       1800.31       132.89 o                         
   7   0  12      26368.13      30112.98       636.56 o                         
   8   0  12         51.89         -1.14        80.73 o                         
   9   0  12      19182.80      22990.62       563.40 o                         
  10   0  12         28.37        -67.01        91.21 o                         
  11   0  12       2463.59       2142.33       178.74 o                         
  12   0  12      16288.61      19681.76       735.41 o                         
  13   0  12       4654.94       4551.60       300.54 o                         
  14   0  12        570.41        468.69       310.80 o                         
  15   0  12        334.55        -84.80       269.63 o                         
  16   0  12       7328.36       9115.29       725.19 o                         
  17   0  12       1192.64        399.27       461.76 o                         
   1   1  12      11082.49      11578.52       189.72 o                         
   2   1  12        782.89        676.03        48.31 o                         
   3   1  12       7478.01       7798.91       183.88 o                         
   4   1  12       1346.72       1363.45        65.22 o                         
   5   1  12       1788.22       1841.02        81.18 o                         
   6   1  12       2083.22       2116.77        87.18 o                         
   7   1  12        821.84        796.05        68.37 o                         
   8   1  12        318.58        370.52        70.68 o                         
   9   1  12        106.11         38.87        68.67 o                         
  10   1  12          1.51        -67.51        67.51 o                         
  11   1  12        224.88        128.78        78.60 o                         
  12   1  12        744.72        583.83       120.08 o                         
  13   1  12        578.90        395.52       132.00 o                         
  14   1  12        131.91        -71.45       218.04 o                         
  15   1  12         40.26        145.65       171.36 o                         
  16   1  12         13.74        -14.78       210.23 o                         
  17   1  12         39.75       -227.79       227.79 o                         
   0   2  12       8538.10       8549.84       334.58 o                         
   1   2  12       3369.11       3384.06        93.08 o                         
   2   2  12        216.47        197.40        56.97 o                         
   3   2  12      11260.44      11416.89       190.87 o                         
   4   2  12        835.24        701.35        52.03 o                         
   5   2  12       3262.80       3224.61       110.80 o                         
   6   2  12       6026.06       6145.71       209.76 o                         
   7   2  12      11169.00      12466.12       229.19 o                         
   8   2  12      18697.38      21098.39       377.13 o                         
   9   2  12       2558.18       2811.50       125.33 o                         
  10   2  12       4699.79       5648.72       183.24 o                         
  11   2  12          4.01        -79.83        79.83 o                         
  12   2  12         11.15        -87.70       101.55 o                         
  13   2  12        280.20         83.67       136.63 o                         
  14   2  12        226.50        143.98       186.76 o                         
  15   2  12          3.45       -252.19       374.67 o                         
  16   2  12       1898.53       1755.08       346.83 o                         
  17   2  12       1237.12       1604.18       304.81 o                         
   1   3  12      27940.69      28442.51       386.72 o                         
   2   3  12       2138.55       2291.43        63.17 o                         
   3   3  12        194.53        134.51        40.13 o                         
   4   3  12       4675.96       4851.68       169.06 o                         
   5   3  12       3881.02       3942.75       161.19 o                         
   6   3  12       3535.16       3488.26       112.82 o                         
   7   3  12       9146.40      10100.34       205.26 o                         
   8   3  12       2461.42       2573.21       106.46 o                         
   9   3  12       1861.70       1869.67       116.26 o                         
  10   3  12        308.94        283.02        83.85 o                         
  11   3  12        156.84        118.99        98.26 o                         
  12   3  12        760.57        585.47       122.68 o                         
  13   3  12          3.94       -128.32       128.32 o                         
  14   3  12       2680.58       2272.45       265.53 o                         
  15   3  12       2818.54       2575.76       292.71 o                         
  16   3  12       3862.90       5359.31       460.29 o                         
  17   3  12        388.44        303.66       225.17 o                         
   0   4  12      49100.18      53880.97       903.18 o                         
   1   4  12       3494.09       3292.30        91.96 o                         
   2   4  12        296.39        274.73        55.30 o                         
   3   4  12        173.13        210.88        50.19 o                         
   4   4  12       2497.51       2492.91        71.42 o                         
   5   4  12        241.73        270.27        51.85 o                         
   6   4  12       1047.44       1025.59        72.40 o                         
   7   4  12         59.79         58.21        50.51 o                         
   8   4  12       2565.11       2698.43       143.63 o                         
   9   4  12        233.75        150.15        66.06 o                         
  10   4  12       3794.13       3756.20       144.09 o                         
  11   4  12       3550.75       3838.44       176.48 o                         
  12   4  12         17.79          8.20        99.66 o                         
  13   4  12       1587.78       1772.65       181.78 o                         
  14   4  12       3587.40       3845.11       391.15 o                         
  15   4  12       1700.98       1625.96       274.02 o                         
  16   4  12       2331.31       2261.47       529.24 o                         
  17   4  12        187.19       -233.84       233.84 o                         
   1   5  12       7680.83       8003.65       201.97 o                         
   2   5  12         16.00         53.59        37.70 o                         
   3   5  12       4470.05       4373.26       121.39 o                         
   4   5  12       3106.37       3187.39       147.70 o                         
   5   5  12       8407.24       8645.85       161.16 o                         
   6   5  12        485.44        503.18        57.86 o                         
   7   5  12      21031.42      23139.64       383.78 o                         
   8   5  12        226.10        126.31        68.23 o                         
   9   5  12      25209.16      28615.86       536.17 o                         
  10   5  12        461.89        349.00        76.36 o                         
  11   5  12       1931.61       1864.89       140.72 o                         
  12   5  12          4.11         85.97       111.18 o                         
  13   5  12        143.05        109.91       151.59 o                         
  14   5  12       1630.15       1136.68       200.97 o                         
  15   5  12        150.47         83.39       186.42 o                         
  16   5  12       3272.00       3613.61       345.21 o                         
  17   5  12       2101.71       1738.12       781.92 o                         
   0   6  12       1002.71        727.21       125.73 o                         
   1   6  12      85882.70      94375.05      1174.82 o                         
   2   6  12        123.89        159.43        40.93 o                         
   3   6  12      32950.55      33872.04       517.78 o                         
   4   6  12          7.18         46.87        53.49 o                         
   5   6  12       9349.11      10546.25       242.00 o                         
   6   6  12        881.95        708.30        56.52 o                         
   7   6  12       1031.42        999.80        78.62 o                         
   8   6  12         37.33        -12.54        64.80 o                         
   9   6  12       1636.75       1506.78       128.97 o                         
  10   6  12        186.93         34.07        76.78 o                         
  11   6  12       1871.09       1952.92       148.81 o                         
  12   6  12        500.23        247.24       127.14 o                         
  13   6  12       5752.93       6118.37       378.23 o                         
  14   6  12        324.88        151.98       173.49 o                         
  15   6  12       3800.82       3519.85       304.25 o                         
  16   6  12         12.56       -188.84       247.22 o                         
   1   7  12      28481.16      30178.81       525.48 o                         
   2   7  12       1273.84       1149.33        59.27 o                         
   3   7  12       5091.13       5412.67       163.52 o                         
   4   7  12      26624.09      29516.54       524.90 o                         
   5   7  12        982.55        858.39        94.69 o                         
   6   7  12       1951.20       1876.04        69.31 o                         
   7   7  12         76.11          9.08        53.78 o                         
   8   7  12        310.56        108.74        63.74 o                         
   9   7  12       5689.57       6317.64       200.83 o                         
  10   7  12        549.33        510.76        87.31 o                         
  11   7  12         33.87         46.57        96.26 o                         
  12   7  12       3042.98       2882.87       204.27 o                         
  13   7  12         97.68         91.81       144.83 o                         
  14   7  12        472.72        465.77       200.25 o                         
  15   7  12       1476.51       1087.69       253.58 o                         
  16   7  12          6.75       -168.42       276.87 o                         
   0   8  12      15261.84      15465.10       815.87 o                         
   1   8  12       2016.05       2084.82       116.92 o                         
   2   8  12        163.57        235.05        53.78 o                         
   3   8  12       3682.79       3649.20       135.87 o                         
   4   8  12         93.02         48.18        65.95 o                         
   5   8  12       3023.84       2891.28       130.87 o                         
   6   8  12       1147.73        775.14       100.49 o                         
   7   8  12         59.56         14.15        49.62 o                         
   8   8  12       6674.86       6982.27       207.26 o                         
   9   8  12       3167.95       3185.37       191.03 o                         
  10   8  12        525.80        419.28       101.78 o                         
  11   8  12       1565.30       1819.45       222.25 o                         
  12   8  12          0.13         74.70       123.89 o                         
  13   8  12       6689.06       7278.16       421.05 o                         
  14   8  12          1.32       -199.72       199.72 o                         
  15   8  12       1260.61       1307.10       520.23 o                         
  16   8  12        831.19        475.97       345.70 o                         
   1   9  12       1095.94        752.91       113.38 o                         
   2   9  12        100.15        108.40        51.41 o                         
   3   9  12        282.78        120.45        63.32 o                         
   4   9  12        259.01        280.15        78.15 o                         
   5   9  12      12308.53      13422.92       316.41 o                         
   6   9  12        103.11        165.22        89.04 o                         
   7   9  12      11040.39      12193.47       265.16 o                         
   8   9  12       4370.80       4707.22       180.99 o                         
   9   9  12       9950.21      10171.88       311.91 o                         
  10   9  12       4626.69       4961.37       341.43 o                         
  11   9  12       1772.06       1438.32       190.14 o                         
  12   9  12       2016.47       1708.89       194.22 o                         
  13   9  12         77.32        138.90       186.63 o                         
  14   9  12        302.09        336.35       304.85 o                         
  15   9  12          6.37        195.51       300.92 o                         
   0  10  12      24908.00      27425.37       886.48 o                         
   1  10  12       4899.11       4510.47       221.14 o                         
   2  10  12         15.46          4.36        47.77 o                         
   3  10  12       3538.70       3478.62       150.98 o                         
   4  10  12       1632.80       1482.06       107.53 o                         
   5  10  12        965.05        909.04       105.21 o                         
   6  10  12         37.77        113.75        82.78 o                         
   7  10  12       1496.81       1412.42       101.25 o                         
   8  10  12       5054.63       5507.09       203.14 o                         
   9  10  12        128.82        102.07        93.58 o                         
  10  10  12         74.68        137.40       132.42 o                         
  11  10  12         34.00       -137.52       155.17 o                         
  12  10  12         42.09        173.44       138.41 o                         
  13  10  12       2150.33       2204.46       537.12 o                         
  14  10  12        752.10        692.53       270.08 o                         
  15  10  12        212.52        169.36       276.38 o                         
   1  11  12       1196.89       1130.70        62.17 o                         
   2  11  12        840.41        697.95        90.12 o                         
   3  11  12        826.49        583.53       146.60 o                         
   4  11  12          0.79        -20.49        89.98 o                         
   5  11  12       1517.05       1492.52       127.59 o                         
   6  11  12        191.49        285.52       115.87 o                         
   7  11  12        709.05        556.70        98.44 o                         
   8  11  12        955.95        914.79        96.39 o                         
   9  11  12         56.68         75.03       107.94 o                         
  10  11  12       1007.47       1052.32       285.06 o                         
  11  11  12        191.32         56.83       148.52 o                         
  12  11  12        355.83        217.90       275.84 o                         
  13  11  12          1.60       -280.33       280.33 o                         
  14  11  12         18.98         33.59       308.98 o                         
   0  12  12       5240.81       5422.77       344.15 o                         
   1  12  12       1907.53       1871.92       131.00 o                         
   2  12  12         23.64        -18.09        62.04 o                         
   3  12  12       1515.56       1388.35       118.50 o                         
   4  12  12        177.06        126.34        94.60 o                         
   5  12  12      12832.19      13673.94       363.57 o                         
   6  12  12       4287.38       4647.51       295.79 o                         
   7  12  12      12681.12      14702.36       356.19 o                         
   8  12  12       5870.80       6733.52       278.49 o                         
   9  12  12       9850.38      11067.82       457.38 o                         
  10  12  12       2078.92       2331.22       320.94 o                         
  11  12  12       5264.10       5978.23       672.85 o                         
  12  12  12          2.24        234.01       223.59 o                         
  13  12  12        182.60        465.45       273.07 o                         
  14  12  12          5.09       -116.62       285.58 o                         
   1  13  12        730.57        687.61       134.66 o                         
   2  13  12       1631.56       1405.15       101.27 o                         
   3  13  12        358.65        483.87       140.54 o                         
   4  13  12       1694.73       1551.53       135.66 o                         
   5  13  12        479.03        300.30       175.13 o                         
   6  13  12          3.05        -20.24       157.52 o                         
   7  13  12       1042.40        923.30       174.44 o                         
   8  13  12        184.87        276.19       317.43 o                         
   9  13  12        308.52        586.83       385.90 o                         
  10  13  12        227.21        -54.32       230.66 o                         
  11  13  12        335.14        391.39       239.47 o                         
  12  13  12        457.08        515.74       273.89 o                         
  13  13  12        356.57        887.87       350.58 o                         
   0  14  12       1408.77       1048.36        83.91 o                         
   1  14  12       1774.88       1803.30        98.34 o                         
   2  14  12       6962.53       7302.94       270.52 o                         
   3  14  12       1799.65       1644.70       133.80 o                         
   4  14  12         17.99         36.42        97.57 o                         
   5  14  12       4163.50       4137.30       249.36 o                         
   6  14  12         55.56        160.04       124.08 o                         
   7  14  12       1858.57       2337.32       245.66 o                         
   8  14  12        240.01        165.90       172.44 o                         
   9  14  12        487.96        261.39       465.96 o                         
  10  14  12        918.32        838.18       475.79 o                         
  11  14  12       1004.09        794.82       248.50 o                         
  12  14  12       2148.22       2523.28       696.53 o                         
  13  14  12         69.58        455.75       440.95 o                         
   1  15  12        640.42        376.98        67.79 o                         
   2  15  12        685.74        547.51       104.78 o                         
   3  15  12       1181.38       1202.20       259.42 o                         
   4  15  12         10.98        -10.66       111.17 o                         
   5  15  12        842.49        538.21       210.26 o                         
   6  15  12        210.58         39.43       134.85 o                         
   7  15  12        745.97        412.00       198.29 o                         
   8  15  12         33.66        -12.87       182.86 o                         
   9  15  12        109.26        247.41       202.52 o                         
  10  15  12         60.61         62.90       278.53 o                         
  11  15  12         75.37        405.91       375.97 o                         
  12  15  12        880.22       1115.54       453.98 o                         
   0  16  12          3.95         50.74        96.16 o                         
   1  16  12        118.84        -14.88       195.58 o                         
   2  16  12       1090.51       1141.31       178.51 o                         
   3  16  12         79.54         31.38       163.85 o                         
   4  16  12        672.86        726.43       169.39 o                         
   5  16  12          9.34        179.06       155.56 o                         
   6  16  12       1569.52       2024.29       312.91 o                         
   7  16  12          9.63        106.52       206.63 o                         
   8  16  12       1451.02       1275.44       234.67 o                         
   9  16  12         15.78         27.09       202.50 o                         
  10  16  12       1815.49       1438.35       483.84 o                         
  11  16  12          0.31       -413.25       494.67 o                         
   1  17  12       7863.33       9345.89       383.61 o                         
   2  17  12        227.81        445.38       157.27 o                         
   3  17  12        124.73         37.76       147.27 o                         
   4  17  12         15.06        -81.97       111.70 o                         
   5  17  12       1180.81       1114.41       185.81 o                         
   6  17  12        610.64        642.43       291.27 o                         
   7  17  12       5576.83       5862.66       544.79 o                         
   8  17  12        264.22        273.05       249.38 o                         
   9  17  12       1234.71       1005.59       393.85 o                         
  10  17  12        130.58        339.19       317.05 o                         
   0  18  12        123.07        -61.76       331.35 o                         
   1  18  12       1635.42       1445.75       263.51 o                         
   2  18  12        263.29        559.52       251.23 o                         
   3  18  12       1899.82       1400.50       323.83 o                         
   4  18  12        130.99       -190.29       222.11 o                         
   5  18  12       2353.52       1713.19       368.61 o                         
   6  18  12          0.16        -26.69       189.79 o                         
   7  18  12       1030.46        746.77       254.62 o                         
   8  18  12         75.09        172.33       294.44 o                         
   1  19  12        648.09        633.22       260.23 o                         
   2  19  12       1133.71       1500.99       344.34 o                         
   3  19  12         79.66        313.88       261.22 o                         
   4  19  12        947.79        954.45       276.43 o                         
   5  19  12        357.20        529.65       279.72 o                         
   6  19  12       1416.23       1139.44       389.22 o                         
   7  19  12       1169.95       1327.15       811.48 o                         
   0  20  12        766.64        136.81       387.22 o                         
   1  20  12         77.57        240.05       261.55 o                         
   2  20  12          0.28       -264.93       264.93 o                         
   3  20  12          7.94        -44.14       238.17 o                         
   4  20  12         11.54        -46.29       328.76 o                         
   5  20  12       2024.72       2027.90       656.46 o                         
   1   1  13        269.91        254.55        51.56 o                         
   2   1  13      21147.61      22680.77       322.22 o                         
   3   1  13        165.85        141.59        45.96 o                         
   4   1  13         24.31         20.17        45.81 o                         
   5   1  13       2363.57       2260.56        90.09 o                         
   6   1  13      18395.59      19546.77       320.11 o                         
   7   1  13       7132.73       8069.26       183.18 o                         
   8   1  13         74.67        138.90        64.61 o                         
   9   1  13       4625.00       5296.47       170.03 o                         
  10   1  13      10851.58      12493.84       293.67 o                         
  11   1  13       3286.61       3628.81       225.62 o                         
  12   1  13        265.83        228.15       110.47 o                         
  13   1  13        538.99        209.46       141.09 o                         
  14   1  13       5014.38       5510.39       496.36 o                         
  15   1  13         41.57       -195.04       195.04 o                         
  16   1  13         85.26        144.01       235.80 o                         
  17   1  13         21.94        -35.52       247.13 o                         
   0   2  13       4654.39       4946.88       155.06 o                         
   1   2  13       4114.12       4201.45       100.51 o                         
   2   2  13        648.46        506.64        45.99 o                         
   3   2  13       6800.71       7183.73       143.81 o                         
   4   2  13       8803.22       9442.16       177.12 o                         
   5   2  13       1566.31       1432.52        72.39 o                         
   6   2  13       1649.72       1681.49        83.40 o                         
   7   2  13         12.14         22.70        47.64 o                         
   8   2  13      10350.41      12251.37       245.48 o                         
   9   2  13        256.82        193.93        68.76 o                         
  10   2  13       7719.52       8375.53       237.40 o                         
  11   2  13       2323.25       2529.57       208.14 o                         
  12   2  13      11541.38      14282.26       430.45 o                         
  13   2  13        257.17        335.27       247.07 o                         
  14   2  13       2082.63       1792.90       292.90 o                         
  15   2  13        296.45       -191.71       194.34 o                         
  16   2  13       2485.60       2340.92       311.19 o                         
   1   3  13        391.26        398.14        37.11 o                         
   2   3  13       9898.65      10330.48       192.16 o                         
   3   3  13       7222.48       7592.89       176.91 o                         
   4   3  13       3809.77       3818.90       101.01 o                         
   5   3  13      13746.31      14928.76       246.83 o                         
   6   3  13       4845.41       5178.35       134.20 o                         
   7   3  13         56.82         37.91        51.82 o                         
   8   3  13       3827.74       4072.42       129.43 o                         
   9   3  13         48.71        -58.00        73.41 o                         
  10   3  13       6139.22       6812.56       202.22 o                         
  11   3  13       3090.01       2910.18       159.26 o                         
  12   3  13        834.58        938.69       153.31 o                         
  13   3  13        774.33        761.30       218.20 o                         
  14   3  13        861.39        564.45       247.50 o                         
  15   3  13       1133.16       1354.05       242.10 o                         
  16   3  13       2073.83       2253.64       306.40 o                         
   0   4  13      37511.21      40783.70       714.63 o                         
   1   4  13       1310.62       1230.08        66.62 o                         
   2   4  13      34940.99      37221.52       571.99 o                         
   3   4  13       8890.33       8930.90       193.79 o                         
   4   4  13      10214.14      11184.14       194.26 o                         
   5   4  13        332.75        374.34        45.94 o                         
   6   4  13      12373.38      13121.55       232.62 o                         
   7   4  13       6747.47       7188.30       176.90 o                         
   8   4  13       1202.33       1158.15       128.78 o                         
   9   4  13       4351.40       4435.41       200.47 o                         
  10   4  13       4809.10       5191.58       180.29 o                         
  11   4  13        607.52        521.54       124.44 o                         
  12   4  13       2847.88       3059.85       216.78 o                         
  13   4  13       1493.10       1142.12       224.88 o                         
  14   4  13       4320.99       4423.62       340.25 o                         
  15   4  13        772.59        806.17       223.11 o                         
  16   4  13       2022.54       1929.22       329.17 o                         
   1   5  13        242.85        186.67        43.27 o                         
   2   5  13       1149.69       1199.12        72.88 o                         
   3   5  13       3886.06       4062.37       136.99 o                         
   4   5  13        199.17        293.12        60.17 o                         
   5   5  13        815.18        716.26        86.51 o                         
   6   5  13        131.61         72.47        67.64 o                         
   7   5  13       2235.89       2356.15        98.90 o                         
   8   5  13       1181.00       1066.96        85.99 o                         
   9   5  13        358.09        179.67        71.85 o                         
  10   5  13       1290.63       1428.19       115.84 o                         
  11   5  13         54.65         13.14       132.03 o                         
  12   5  13         66.21       -112.94       116.68 o                         
  13   5  13        879.86        586.35       215.07 o                         
  14   5  13         26.32        -65.62       175.31 o                         
  15   5  13       1585.22       1309.34       231.14 o                         
  16   5  13        503.57        291.18       286.85 o                         
   0   6  13       5388.00       6015.82       574.58 o                         
   1   6  13       8339.90       8927.66       233.79 o                         
   2   6  13        107.55         74.81        40.77 o                         
   3   6  13       1941.81       1987.56        93.12 o                         
   4   6  13        725.47        719.80        91.80 o                         
   5   6  13        485.78        416.57        81.36 o                         
   6   6  13       1070.35        993.77        72.53 o                         
   7   6  13       5504.63       5390.72       164.92 o                         
   8   6  13        453.85        344.98        77.06 o                         
   9   6  13       3428.42       3592.49       164.11 o                         
  10   6  13        211.13        295.12        88.21 o                         
  11   6  13        853.40        985.03       126.83 o                         
  12   6  13        684.78        453.36       148.32 o                         
  13   6  13       1936.04       1487.91       247.72 o                         
  14   6  13          3.29       -177.43       189.06 o                         
  15   6  13        577.70        489.52       277.80 o                         
  16   6  13        125.74        617.47       303.02 o                         
   1   7  13        252.90        159.69        67.71 o                         
   2   7  13        475.16        361.76        39.41 o                         
   3   7  13       1889.65       2107.92       104.55 o                         
   4   7  13        124.39         66.65        61.66 o                         
   5   7  13       1125.61        810.39        97.84 o                         
   6   7  13         66.25         35.35        81.04 o                         
   7   7  13       1480.78       1536.55        92.80 o                         
   8   7  13         49.00         45.47        68.87 o                         
   9   7  13         54.91         -2.15        76.06 o                         
  10   7  13        596.51        647.86       138.08 o                         
  11   7  13        505.72        521.30       118.26 o                         
  12   7  13        103.54         54.68       182.88 o                         
  13   7  13        294.86        229.62       218.57 o                         
  14   7  13        192.23       -181.96       181.96 o                         
  15   7  13       3314.13       3379.68       858.49 o                         
  16   7  13        318.48         19.37       365.78 o                         
   0   8  13        142.90        119.71       114.72 o                         
   1   8  13       2707.55       2639.59       128.21 o                         
   2   8  13       1728.72       1519.84        72.67 o                         
   3   8  13        324.50        297.63        64.11 o                         
   4   8  13       4932.85       5503.59       188.37 o                         
   5   8  13       2825.91       3307.86       185.64 o                         
   6   8  13       3502.43       3341.98       178.76 o                         
   7   8  13        713.50        727.65        74.50 o                         
   8   8  13       5555.56       5937.90       181.11 o                         
   9   8  13       1063.49        748.65       110.89 o                         
  10   8  13       1119.39       1189.73       129.07 o                         
  11   8  13        793.44        496.02       147.04 o                         
  12   8  13        773.36        685.37       172.86 o                         
  13   8  13        919.26       1330.57       274.25 o                         
  14   8  13        278.28         50.83       220.34 o                         
  15   8  13        312.26        333.78       325.77 o                         
   1   9  13       1931.54       1969.86       114.47 o                         
   2   9  13       1391.86       1457.32        96.00 o                         
   3   9  13        205.19         79.69        88.20 o                         
   4   9  13       2615.15       2591.13       194.48 o                         
   5   9  13       3172.89       3386.00       205.98 o                         
   6   9  13       2079.43       1984.24       131.91 o                         
   7   9  13         66.95        -75.22       112.42 o                         
   8   9  13       1352.48       1201.20        89.68 o                         
   9   9  13         85.37        -32.27        80.14 o                         
  10   9  13       2317.02       2419.51       238.85 o                         
  11   9  13        512.91        425.77       144.47 o                         
  12   9  13          8.37       -236.92       236.92 o                         
  13   9  13        128.64        -47.82       209.47 o                         
  14   9  13        543.64        557.95       318.96 o                         
  15   9  13         89.86        283.86       402.46 o                         
   0  10  13        448.26         46.23       229.01 o                         
   1  10  13        152.03       -109.39       109.39 o                         
   2  10  13        973.43       1119.31       113.30 o                         
   3  10  13        115.69         19.04        70.47 o                         
   4  10  13       7482.28       7890.08       244.40 o                         
   5  10  13       2866.90       2793.91       157.51 o                         
   6  10  13      10188.80      11315.32       360.37 o                         
   7  10  13        935.68        668.80       155.78 o                         
   8  10  13      13792.64      15721.16       417.52 o                         
   9  10  13         47.24         20.94       107.81 o                         
  10  10  13       4287.31       5069.32       321.93 o                         
  11  10  13        809.30        613.57       286.61 o                         
  12  10  13       2545.80       2536.46       305.43 o                         
  13  10  13        103.92         52.26       257.34 o                         
  14  10  13        160.23       -165.12       415.12 o                         
   1  11  13          7.04       -100.30       116.56 o                         
   2  11  13        457.26        385.19        66.65 o                         
   3  11  13        398.41        418.29       105.68 o                         
   4  11  13       5307.42       5497.10       208.39 o                         
   5  11  13       3873.16       3741.75       187.80 o                         
   6  11  13       1200.63       1253.84       160.17 o                         
   7  11  13         41.44        191.29       154.53 o                         
   8  11  13        829.23        581.38       197.24 o                         
   9  11  13       4272.45       5281.81       440.35 o                         
  10  11  13       1495.90       1464.38       276.74 o                         
  11  11  13        122.81       -126.21       213.72 o                         
  12  11  13        667.07        599.17       271.61 o                         
  13  11  13         35.69       -135.51       306.57 o                         
  14  11  13         69.35       -253.08       324.83 o                         
   0  12  13       5702.34       6055.87       243.26 o                         
   1  12  13       1770.39       1710.81       149.76 o                         
   2  12  13       1643.00       1563.00       176.88 o                         
   3  12  13       1484.60       1389.04       110.87 o                         
   4  12  13       3021.33       2995.93       160.12 o                         
   5  12  13       1439.25       1411.74       179.56 o                         
   6  12  13       2484.12       2718.43       189.60 o                         
   7  12  13       2034.71       1921.10       181.79 o                         
   8  12  13        803.64        458.60       274.75 o                         
   9  12  13       1190.74       1272.45       249.34 o                         
  10  12  13         52.02         -6.00       215.52 o                         
  11  12  13       1020.74       1090.56       255.86 o                         
  12  12  13        543.36        385.53       271.74 o                         
  13  12  13         23.23         99.01       248.17 o                         
   1  13  13        841.94        731.92       108.86 o                         
   2  13  13       3044.27       3482.95       194.46 o                         
   3  13  13         17.82        -45.55        74.27 o                         
   4  13  13       1269.41        983.57       150.14 o                         
   5  13  13       1632.04       1807.48       161.01 o                         
   6  13  13       3085.37       3050.00       193.54 o                         
   7  13  13        499.30        512.90       140.78 o                         
   8  13  13         45.41        -79.17       206.08 o                         
   9  13  13         50.00         82.27       291.19 o                         
  10  13  13        596.19        755.74       315.80 o                         
  11  13  13       1756.28       2364.07       707.46 o                         
  12  13  13        671.70        596.91       281.78 o                         
  13  13  13        348.78        225.24       812.27 o                         
   0  14  13       1927.15       2249.94       419.97 o                         
   1  14  13       2874.59       3087.65       163.93 o                         
   2  14  13        897.97        800.31       120.25 o                         
   3  14  13        315.61          7.68       184.62 o                         
   4  14  13        961.79        784.66       126.34 o                         
   5  14  13         95.52        -22.08       122.76 o                         
   6  14  13        125.51        -26.84       133.43 o                         
   7  14  13       1254.30        981.07       229.77 o                         
   8  14  13        380.63        274.88       178.64 o                         
   9  14  13        636.69        506.63       244.69 o                         
  10  14  13       1050.13        451.49       531.83 o                         
  11  14  13         74.78         20.56       389.16 o                         
  12  14  13       2111.64       2327.31       447.55 o                         
   1  15  13          2.85         16.98       105.94 o                         
   2  15  13       4411.05       4834.98       255.37 o                         
   3  15  13        557.82        524.76       172.93 o                         
   4  15  13        754.41        675.44       151.19 o                         
   5  15  13       1305.34       1430.46       209.17 o                         
   6  15  13       3123.73       3143.71       412.60 o                         
   7  15  13        328.11        521.34       205.05 o                         
   8  15  13        260.00        507.80       223.57 o                         
   9  15  13         59.86        312.16       221.78 o                         
  10  15  13         82.16        578.95       340.04 o                         
  11  15  13         28.96        285.97       234.56 o                         
   0  16  13      10959.21      11539.38       797.35 o                         
   1  16  13        914.23        844.98       368.96 o                         
   2  16  13      11367.83      12215.01       487.58 o                         
   3  16  13       1541.14       1777.19       285.92 o                         
   4  16  13       2086.88       2352.92       221.96 o                         
   5  16  13         23.20        -29.78       156.90 o                         
   6  16  13        560.87        462.96       176.18 o                         
   7  16  13        740.94        904.57       239.25 o                         
   8  16  13         87.75         85.35       231.74 o                         
   9  16  13         66.17       -122.21       226.63 o                         
  10  16  13        202.49        205.15       359.30 o                         
   1  17  13         30.22        -69.87       182.32 o                         
   2  17  13          0.53       -144.03       222.15 o                         
   3  17  13        813.39        -84.13       267.93 o                         
   4  17  13       3183.02       2796.34       331.75 o                         
   5  17  13        531.04        -44.10       356.40 o                         
   6  17  13         26.13        315.04       223.99 o                         
   7  17  13        176.74        -56.97       285.38 o                         
   8  17  13        154.67        577.88       321.49 o                         
   9  17  13         10.78       -242.21       673.86 o                         
   0  18  13       2781.74       3509.95       542.85 o                         
   1  18  13       1610.57       1267.57       264.62 o                         
   2  18  13          4.55        243.10       228.07 o                         
   3  18  13       1079.37        787.44       280.97 o                         
   4  18  13        343.92        543.30       244.04 o                         
   5  18  13        482.63        474.64       286.93 o                         
   6  18  13        511.74        385.06       300.58 o                         
   7  18  13        994.01        817.38       304.27 o                         
   1  19  13         71.50         65.77       289.00 o                         
   2  19  13       1487.96       1553.27       492.71 o                         
   3  19  13         46.28       -141.34       260.24 o                         
   4  19  13       1004.50        669.47       390.42 o                         
   5  19  13         27.60         11.92       224.49 o                         
   6  19  13       1041.35       -416.02       713.40 o                         
   0  20  13         56.93         70.16       331.47 o                         
   1  20  13        354.89        441.18       256.58 o                         
   2  20  13         74.33       -448.45       448.45 o                         
   3  20  13        240.56        797.24       697.58 o                         
   0   0  14         45.18        -13.89        82.69 o                         
   1   0  14        319.97        198.15        68.45 o                         
   2   0  14       1433.96       1210.36       131.74 o                         
   3   0  14       5094.88       5123.23       367.80 o                         
   4   0  14      11204.64      11213.10       300.29 o                         
   5   0  14       2420.09       2697.85       142.87 o                         
   6   0  14       2185.52       1891.94       147.93 o                         
   7   0  14      31620.41      38166.46       825.86 o                         
   8   0  14      25841.65      31052.75       659.54 o                         
   9   0  14      14984.00      18054.92       664.67 o                         
  10   0  14       2049.23       2124.61       230.83 o                         
  11   0  14       7780.17       9078.18       387.10 o                         
  12   0  14         14.56       -226.20       226.20 o                         
  13   0  14       4874.68       6129.66       513.95 o                         
  14   0  14       1691.98       1888.93       484.83 o                         
  15   0  14        935.97        214.67       252.38 o                         
  16   0  14        604.26        162.29       276.26 o                         
   1   1  14       5064.98       5220.08       166.15 o                         
   2   1  14       2041.65       2042.94        96.39 o                         
   3   1  14          6.23        -41.10        41.10 o                         
   4   1  14       8166.64       8827.16       177.08 o                         
   5   1  14        551.43        491.67        60.14 o                         
   6   1  14       1257.57       1163.13        73.89 o                         
   7   1  14       1443.13       1284.03        90.71 o                         
   8   1  14       2379.76       2765.19       167.53 o                         
   9   1  14        746.38        743.84        87.03 o                         
  10   1  14        453.16        303.78        93.12 o                         
  11   1  14        839.59        812.37       112.02 o                         
  12   1  14         82.09        222.79       278.57 o                         
  13   1  14        788.62        594.81       178.26 o                         
  14   1  14        275.56       -178.99       178.99 o                         
  15   1  14       1432.64       1325.08       243.84 o                         
  16   1  14        891.39        801.30       267.45 o                         
   0   2  14      48489.49      53384.17       838.52 o                         
   1   2  14         24.21         11.91        39.21 o                         
   2   2  14       9372.78      10219.14       182.68 o                         
   3   2  14       1602.69       1962.34        74.84 o                         
   4   2  14         53.07         75.20        41.62 o                         
   5   2  14       4431.96       4456.99       123.85 o                         
   6   2  14       7720.25       8846.27       193.49 o                         
   7   2  14       2068.29       2090.90       110.25 o                         
   8   2  14      15444.43      17895.66       325.16 o                         
   9   2  14       2802.00       3489.05       253.24 o                         
  10   2  14       2112.85       2367.27       168.41 o                         
  11   2  14         71.36         83.86        99.93 o                         
  12   2  14       1444.11       1300.34       220.99 o                         
  13   2  14         26.04        256.68       177.75 o                         
  14   2  14       1500.61        592.11       317.59 o                         
  15   2  14         63.82        -47.37       208.61 o                         
  16   2  14       5500.13       5368.73       501.38 o                         
   1   3  14        649.40        479.18        40.25 o                         
   2   3  14       2205.15       2399.24       105.53 o                         
   3   3  14        486.94        373.45        57.53 o                         
   4   3  14       6270.05       6676.20       140.84 o                         
   5   3  14        577.67        549.66        60.66 o                         
   6   3  14       1234.30       1380.10        82.03 o                         
   7   3  14       4093.93       4152.58       139.17 o                         
   8   3  14       2045.70       2163.11       117.31 o                         
   9   3  14      11123.46      12838.65       280.77 o                         
  10   3  14       4304.02       4522.49       259.49 o                         
  11   3  14        162.83        241.49       113.67 o                         
  12   3  14        606.53        390.47       151.56 o                         
  13   3  14       1311.77       1166.59       203.66 o                         
  14   3  14        160.63        170.57       221.92 o                         
  15   3  14        660.94        832.79       331.52 o                         
  16   3  14         45.61        -94.19       201.93 o                         
   0   4  14      16392.26      16922.08       341.17 o                         
   1   4  14        877.42        841.96        61.25 o                         
   2   4  14       1140.50       1130.35        96.72 o                         
   3   4  14        305.06        247.85        61.43 o                         
   4   4  14        426.53        360.53        63.87 o                         
   5   4  14         85.71         20.91        43.11 o                         
   6   4  14        789.18        752.68        78.12 o                         
   7   4  14        267.86        226.51        61.11 o                         
   8   4  14       7511.70       8084.03       243.78 o                         
   9   4  14       2041.50       2139.91       114.90 o                         
  10   4  14        942.72        789.61       129.49 o                         
  11   4  14       5092.85       6104.48       273.77 o                         
  12   4  14        617.22        351.61       129.91 o                         
  13   4  14       2395.81       2188.66       246.69 o                         
  14   4  14         80.25        -46.68       193.39 o                         
  15   4  14       1481.09       1073.43       253.75 o                         
  16   4  14       1903.92       1886.94       401.27 o                         
   1   5  14      21940.30      25127.96       382.13 o                         
   2   5  14       3356.44       3142.82       116.21 o                         
   3   5  14       4311.16       4465.47       192.44 o                         
   4   5  14         95.65         81.83        55.20 o                         
   5   5  14          2.37        -79.93        79.93 o                         
   6   5  14       4362.81       4686.74       123.71 o                         
   7   5  14       1880.47       1766.19       106.35 o                         
   8   5  14         97.77         42.71        80.78 o                         
   9   5  14       8593.94       9475.73       283.94 o                         
  10   5  14        802.58        818.10       102.56 o                         
  11   5  14         38.39        -82.95       101.42 o                         
  12   5  14        110.49        154.96       282.66 o                         
  13   5  14         37.07       -115.80       162.86 o                         
  14   5  14       2077.60       2298.80       468.40 o                         
  15   5  14       3051.23       3121.36       418.60 o                         
  16   5  14        714.14         13.05       282.89 o                         
   0   6  14       1762.99       1487.97       187.39 o                         
   1   6  14      11116.54      11429.65       290.49 o                         
   2   6  14       1536.97       1662.11       107.08 o                         
   3   6  14      10563.97      11315.87       233.79 o                         
   4   6  14        892.24        879.16        83.56 o                         
   5   6  14       2799.00       2299.31       143.31 o                         
   6   6  14          6.42        142.89        88.39 o                         
   7   6  14       3602.15       3594.06       147.85 o                         
   8   6  14       2290.26       2177.95       111.18 o                         
   9   6  14       2129.52       2037.41       156.05 o                         
  10   6  14        125.29        180.41       160.82 o                         
  11   6  14       2628.77       2500.68       197.39 o                         
  12   6  14       2327.65       2107.12       235.17 o                         
  13   6  14       2592.00       2503.37       266.20 o                         
  14   6  14        497.21        275.77       229.48 o                         
  15   6  14       2735.88       2221.80       333.18 o                         
   1   7  14       4142.79       4330.66       211.69 o                         
   2   7  14        284.02         69.90        69.40 o                         
   3   7  14       1492.28       1290.20        68.89 o                         
   4   7  14        151.39         22.30        65.90 o                         
   5   7  14       6612.61       6618.05       224.37 o                         
   6   7  14        278.19        131.66        89.87 o                         
   7   7  14      20495.25      23520.77       661.96 o                         
   8   7  14        557.83        583.54        69.79 o                         
   9   7  14      13540.31      15771.06       403.08 o                         
  10   7  14        176.67        294.98       107.66 o                         
  11   7  14        846.25        630.09       175.01 o                         
  12   7  14       1119.29        496.01       253.89 o                         
  13   7  14        425.83        693.40       271.59 o                         
  14   7  14         89.89         52.72       292.97 o                         
  15   7  14       1244.02        622.97       265.52 o                         
   0   8  14         89.96         -7.86       155.46 o                         
   1   8  14         40.73         88.47        69.07 o                         
   2   8  14       3412.10       3593.63       144.53 o                         
   3   8  14       1978.96       2108.69       210.10 o                         
   4   8  14       1300.15       1258.99       181.55 o                         
   5   8  14       2404.83       2607.72       148.17 o                         
   6   8  14        545.23        315.33       113.32 o                         
   7   8  14       1377.40       1562.46       142.13 o                         
   8   8  14       1378.85       1337.60        81.39 o                         
   9   8  14       2372.45       2001.71       186.59 o                         
  10   8  14        230.79        203.92       113.17 o                         
  11   8  14        493.15        496.50       215.14 o                         
  12   8  14        141.06         31.20       181.56 o                         
  13   8  14       2231.39       1945.38       720.26 o                         
  14   8  14        273.93        139.42       267.04 o                         
  15   8  14         34.99       -272.26       376.19 o                         
   1   9  14       6373.64       6326.10       243.66 o                         
   2   9  14        213.40        426.74       132.34 o                         
   3   9  14       4676.55       5189.59       189.08 o                         
   4   9  14         12.18        -65.86        65.86 o                         
   5   9  14         97.62        122.02        85.60 o                         
   6   9  14       2318.85       2282.04       165.77 o                         
   7   9  14       1171.98        827.93       121.12 o                         
   8   9  14       2695.81       2422.35       260.90 o                         
   9   9  14        287.34        161.44        99.89 o                         
  10   9  14       2161.64       2258.17       293.29 o                         
  11   9  14        984.24       1026.11       342.15 o                         
  12   9  14       1085.56        849.90       420.67 o                         
  13   9  14        594.50        -70.65       232.58 o                         
  14   9  14         13.24        645.90       328.08 o                         
   0  10  14       7420.19       7914.15       427.11 o                         
   1  10  14         50.33         58.74        60.51 o                         
   2  10  14       2232.69       2200.54       168.72 o                         
   3  10  14       1379.48       1237.54       103.34 o                         
   4  10  14        382.12        334.43        80.87 o                         
   5  10  14        587.30        614.42       109.10 o                         
   6  10  14       2086.13       1950.60       163.13 o                         
   7  10  14        562.18        282.85       147.65 o                         
   8  10  14       6960.60       7621.21       821.93 o                         
   9  10  14       2318.47       2614.86       500.00 o                         
  10  10  14       1187.89       1404.14       278.95 o                         
  11  10  14       1153.70        738.64       256.76 o                         
  12  10  14          8.16        109.21       209.39 o                         
  13  10  14        692.02        506.64       253.34 o                         
  14  10  14         56.87        146.23       302.54 o                         
   1  11  14        421.91        264.43       129.93 o                         
   2  11  14        712.33        542.44       133.56 o                         
   3  11  14        739.68        686.68       101.40 o                         
   4  11  14       1872.97       1928.07       173.76 o                         
   5  11  14       2867.87       2373.87       215.36 o                         
   6  11  14        281.23        302.62       112.92 o                         
   7  11  14        967.58        681.80       145.97 o                         
   8  11  14          8.45       -179.03       179.03 o                         
   9  11  14        140.17         60.25       209.12 o                         
  10  11  14        488.48        137.03       208.63 o                         
  11  11  14       2579.48       2396.35       347.14 o                         
  12  11  14        689.79        912.49       262.18 o                         
  13  11  14          3.53         -3.54       336.59 o                         
   0  12  14      18415.88      19848.40       532.89 o                         
   1  12  14       3074.65       2795.31       185.32 o                         
   2  12  14        292.51        168.35       143.45 o                         
   3  12  14       2132.90       1999.96       186.68 o                         
   4  12  14       2868.38       2749.71       282.10 o                         
   5  12  14       6074.35       6408.81       274.36 o                         
   6  12  14        234.50        256.11       132.76 o                         
   7  12  14       3229.46       2730.42       345.68 o                         
   8  12  14       1129.37       1110.55       206.77 o                         
   9  12  14       3512.11       4170.43       593.73 o                         
  10  12  14        196.38        197.09       227.02 o                         
  11  12  14       2636.16       2614.96       464.14 o                         
  12  12  14        156.34        480.49       297.31 o                         
  13  12  14       1132.05       -137.62       471.38 o                         
   1  13  14         35.97        -22.78        82.60 o                         
   2  13  14       1790.67       1736.07       158.82 o                         
   3  13  14       1056.20       1139.61       169.80 o                         
   4  13  14       3122.94       3061.34       317.63 o                         
   5  13  14         21.71         82.51       124.00 o                         
   6  13  14       2374.94       2708.21       319.83 o                         
   7  13  14        204.39        132.38       148.82 o                         
   8  13  14        850.97        743.94       192.59 o                         
   9  13  14       1326.86       1569.18       285.17 o                         
  10  13  14        284.59         -3.35       428.72 o                         
  11  13  14       1157.67       1495.25       501.66 o                         
  12  13  14        330.12        144.01       277.64 o                         
   0  14  14        415.37        146.91       359.87 o                         
   1  14  14       8853.42      10413.92       634.26 o                         
   2  14  14        465.33        566.64       142.87 o                         
   3  14  14       3187.45       3008.34       216.21 o                         
   4  14  14        176.25         55.47       111.16 o                         
   5  14  14       3113.10       3640.81       465.21 o                         
   6  14  14       3829.55       4333.57       397.55 o                         
   7  14  14         44.41         44.66       172.55 o                         
   8  14  14        982.26       1146.96       229.53 o                         
   9  14  14        241.82       -206.59       206.59 o                         
  10  14  14       4489.87       5173.69      1141.90 o                         
  11  14  14         39.51        189.95       310.54 o                         
   1  15  14       4494.75       4173.95       349.25 o                         
   2  15  14        490.20        220.54       201.78 o                         
   3  15  14       1357.51        899.27       237.73 o                         
   4  15  14         23.72        -65.29       190.18 o                         
   5  15  14       1353.17       1527.81       227.95 o                         
   6  15  14        398.21        320.22       160.97 o                         
   7  15  14       1637.00       2080.10       390.42 o                         
   8  15  14        144.87        103.71       235.14 o                         
   9  15  14       2841.09       2972.47       312.59 o                         
  10  15  14        213.25        -40.49       237.11 o                         
   0  16  14       2221.52       1587.77       445.64 o                         
   1  16  14          1.39         81.25       199.65 o                         
   2  16  14       2227.20       1927.85       294.26 o                         
   3  16  14        101.57        -97.76       260.53 o                         
   4  16  14        518.65        114.20       208.10 o                         
   5  16  14         80.40         56.87       195.71 o                         
   6  16  14        392.67        318.25       237.42 o                         
   7  16  14         38.11       -138.39       235.25 o                         
   8  16  14         30.09        126.45       489.93 o                         
   9  16  14        433.13        665.81       317.63 o                         
   1  17  14       2967.78       3010.55       530.15 o                         
   2  17  14        481.27        490.15       250.70 o                         
   3  17  14        609.20        512.14       251.55 o                         
   4  17  14          1.15       -216.46       255.33 o                         
   5  17  14        327.16        239.93       219.42 o                         
   6  17  14         14.32       -286.98       286.98 o                         
   7  17  14       1990.20       1963.42       378.88 o                         
   8  17  14        275.26        180.51       302.79 o                         
   0  18  14        673.90        188.76       379.63 o                         
   1  18  14       5773.65       6827.95       546.13 o                         
   2  18  14         47.93         93.02       323.07 o                         
   3  18  14       3173.20       3064.04       411.88 o                         
   4  18  14         68.71        171.45       475.81 o                         
   5  18  14       1389.63        879.17       248.58 o                         
   6  18  14        150.17        888.05       554.57 o                         
   1  19  14       2428.09       2996.55       373.26 o                         
   2  19  14        903.62        446.05       260.03 o                         
   3  19  14         88.22        211.37       287.61 o                         
   4  19  14        396.17       -379.31       379.31 o                         
   1   1  15       2257.07       2383.05        85.20 o                         
   2   1  15      15629.21      16733.45       273.59 o                         
   3   1  15       1842.65       1764.65        80.12 o                         
   4   1  15        255.75        276.44        56.42 o                         
   5   1  15        186.10        130.08        52.56 o                         
   6   1  15       3347.33       3239.41       141.30 o                         
   7   1  15       7264.58       8289.85       247.27 o                         
   8   1  15       4569.11       5489.28       175.27 o                         
   9   1  15       1809.88       1922.98       125.60 o                         
  10   1  15       8915.42      10755.64       384.43 o                         
  11   1  15       1608.37       1175.04       182.97 o                         
  12   1  15         57.22         71.74       165.95 o                         
  13   1  15        152.36         95.70       193.61 o                         
  14   1  15       2246.71       1802.77       244.07 o                         
  15   1  15         56.88        130.71       193.54 o                         
   0   2  15        187.02        217.98        78.88 o                         
   1   2  15         36.35         83.52        37.67 o                         
   2   2  15         39.50        -21.64        46.51 o                         
   3   2  15       2471.99       2316.44        86.13 o                         
   4   2  15       1774.58       1809.35        82.46 o                         
   5   2  15        528.10        326.21        56.58 o                         
   6   2  15       7359.72       7926.56       195.14 o                         
   7   2  15       2908.23       2938.21       165.51 o                         
   8   2  15       7058.29       8277.51       220.11 o                         
   9   2  15       1833.33       1670.24       137.72 o                         
  10   2  15       9778.24      11545.83       285.55 o                         
  11   2  15        272.75        253.31       146.70 o                         
  12   2  15       4478.59       4587.97       302.53 o                         
  13   2  15        699.17        572.34       196.77 o                         
  14   2  15       1933.44       1916.84       319.64 o                         
  15   2  15        118.39        257.10       212.01 o                         
   1   3  15       1377.03       1386.95        76.34 o                         
   2   3  15       5981.86       6760.67       176.16 o                         
   3   3  15       5796.05       6753.70       189.46 o                         
   4   3  15       1452.30       1524.92        75.29 o                         
   5   3  15       4004.74       4604.89       124.03 o                         
   6   3  15       1712.08       1701.67       111.21 o                         
   7   3  15       1770.43       1815.59        94.20 o                         
   8   3  15        413.76        390.98        81.22 o                         
   9   3  15         57.60         53.44        88.60 o                         
  10   3  15       4935.38       5467.80       218.32 o                         
  11   3  15        567.18        662.54       268.89 o                         
  12   3  15       1074.09        632.75       187.77 o                         
  13   3  15        568.22        527.46       239.57 o                         
  14   3  15         45.64       -234.71       234.71 o                         
  15   3  15        203.63         34.52       290.85 o                         
   0   4  15      10689.16      12681.19       263.91 o                         
   1   4  15       2021.21       1982.17       135.79 o                         
   2   4  15        911.93        931.74        69.80 o                         
   3   4  15       2517.63       2976.75       115.25 o                         
   4   4  15       8462.59       8907.12       290.34 o                         
   5   4  15       1078.46       1084.03        65.66 o                         
   6   4  15       1431.52       1325.19        75.92 o                         
   7   4  15       4593.36       4951.99       164.72 o                         
   8   4  15       2334.51       2740.44       173.15 o                         
   9   4  15       8445.69       9701.20       278.52 o                         
  10   4  15        454.69        582.78       122.84 o                         
  11   4  15         36.00         44.73       101.28 o                         
  12   4  15       1605.21       1382.90       207.51 o                         
  13   4  15       2259.47       1983.98       236.06 o                         
  14   4  15        367.21        808.07       255.28 o                         
  15   4  15          0.36       -250.37       250.37 o                         
   1   5  15       1837.24       1725.92       176.57 o                         
   2   5  15       2556.84       2460.96       112.46 o                         
   3   5  15         17.92         21.89        49.04 o                         
   4   5  15       2515.85       2209.00       127.87 o                         
   5   5  15       2290.02       2329.05       151.24 o                         
   6   5  15       5263.77       5479.72       211.96 o                         
   7   5  15        903.40        826.23       122.68 o                         
   8   5  15        222.15        264.20        67.76 o                         
   9   5  15        251.39        240.85       101.36 o                         
  10   5  15        264.15         55.37       118.13 o                         
  11   5  15        147.44        -25.34       250.46 o                         
  12   5  15         40.27        -30.93       163.12 o                         
  13   5  15       1129.87        792.05       366.98 o                         
  14   5  15        477.64          0.05       460.84 o                         
  15   5  15        111.16        100.77       274.31 o                         
   0   6  15          7.92        -47.73       105.41 o
[truncated: 107,083 more chars]
